# Supplementary material for: Sequence of the supernumerary B chromosome of maize provides insight into its drive mechanism and evolution
Source: Proc Natl Acad Sci U S A. 2021 Jun 4;118(23):e2104254118. doi: 10.1073/pnas.2104254118 (PMC8201846; doi:10.1073/pnas.2104254118)
Supplement: Supplementary File [file pnas.2104254118.sd01.xlsx]

## Sheet: Sheet1
Data S1. | Coordinates of the scaffolds building the B pseudomolecule.
scaffold name	scaffold start	scaffold end	pseudomolecule start	pseudomolecule end	orientation	# N removed (long stretches)	length in scaffold	length in pseudomolecule
scaffold60511	1	247948	1	247948	forward		247947	247947
scaffold66-03	10181001	10647000	247959	713958	forward		465999	465999
scaffold39390	1	670966	713969	1384934	forward		670965	670965
scaffold28388	1	730226	1384945	2115170	forward		730225	730225
scaffold7616	1	364840	2115181	2480020	forward		364839	364839
scaffold78	1	2286675	2480031	4766705	reverse		2286674	2286674
scaffold127	1	935586	4766716	5702301	forward		935585	935585
scaffold33	1	2317310	5702312	8019621	forward		2317309	2317309
scaffold103-06	64073594	71674295	8019632	15620333	forward		7600701	7600701
scaffold103-05	60950286	64073493	15620344	18743551	forward		3123207	3123207
scaffold169	1	360425	18743562	19103986	forward		360424	360424
scaffold103-04	30067870	60950185	19103997	49254202	reverse	732110	30882315	30150205
scaffold66-09	16730214	16743279	49254213	49267278	reverse		13065	13065
scaffold187	1	800611	49267289	50067899	forward		800610	800610
scaffold103-01	1	21708280	50067910	71776189	forward		21708279	21708279
scaffold103-02	21708381	24700849	71776200	74768668	reverse		2992468	2992468
scaffold103-03	24700950	30067769	74768679	79577433	reverse	558065	5366819	4808754
scaffold15435	1	200309	79577444	79777752	forward		200308	200308
scaffold53512	1	244662	79777763	80022424	forward		244661	244661
scaffold66-08	16044001	16729218	80022435	80707652	reverse		685217	685217
scaffold63	1	1184760	80707663	81892422	forward		1184759	1184759
scaffold119	1	673685	81892433	82415025	forward	151092	673684	522592
scaffold13402	1	325352	82415036	82740387	forward		325351	325351
scaffold49965	1	200839	82740398	82941236	forward		200838	200838
scaffold50	1	1033533	82941247	83715274	forward	259505	1033532	774027
scaffold126-02	206203	2782292	83715285	84587755	forward	1703619	2576089	872470
scaffold66-05	11190001	11329000	84587766	84726765	forward		138999	138999
scaffold26847	1	246045	84726776	84972820	reverse		246044	246044
scaffold66-07	15998876	16044000	84972831	85017955	reverse		45124	45124
scaffold126-01	1	206202	85017966	85224167	forward		206201	206201
scaffold66-10	16838387	23788118	85224178	91670188	reverse	503721	6949731	6446010
scaffold66-06	11329001	15998775	91670199	96339973	forward		4669774	4669774
scaffold66-04	10647001	11190000	96339984	96882983	forward		542999	542999
scaffold66-02	7529188	10181000	96882994	99534806	forward		2651812	2651812
scaffold66-01	1	7529087	99534817	106356578	reverse	707325	7529086	6821761
scaffold66268	1	286518	106356589	106643106	forward		286517	286517
