# Supplementary material for: Sequence of the supernumerary B chromosome of maize provides insight into its drive mechanism and evolution
Source: Proc Natl Acad Sci U S A. 2021 Jun 4;118(23):e2104254118. doi: 10.1073/pnas.2104254118 (PMC8201846; doi:10.1073/pnas.2104254118)
Supplement: Supplementary File [file pnas.2104254118.sd02.xlsx]

## Sheet: Sheet1
Data S2. | Transposable elements identified in the sequence of the maize B chromosome.
sequence name	ID	start	end	length	real_size	type	superfamily
chrB	RLX15951zmB00001	22660	24805	2146	2146	LTR_retrotransposon	RLX
chrB	RLG00006zmB00001	53431	60748	7318	7182	LTR_retrotransposon	RLG
chrB	DTH00035zmB00001	53433	53568	136	136	terminal_inverted_repeat_element	DTH
chrB	DTT00213zmB00001	112038	112264	227	160	terminal_inverted_repeat_element	DTT
chrB	DTT00681zmB00001	112038	112438	401	174	terminal_inverted_repeat_element	DTT
chrB	DTT00158zmB00001	112198	112264	67	67	terminal_inverted_repeat_element	DTT
chrB	DTT00517zmB00001	112445	112511	67	67	terminal_inverted_repeat_element	DTT
chrB	DTT00139zmB00003	115938	116012	75	75	terminal_inverted_repeat_element	DTT
chrB	DTT00538zmB00001	116166	116225	60	29	terminal_inverted_repeat_element	DTT
chrB	DTT00394zmB00001	116195	116319	125	125	terminal_inverted_repeat_element	DTT
chrB	DTX00484zmB00001	116218	116296	79	79	terminal_inverted_repeat_element	DTX
chrB	DTT00169zmB00001	121463	121524	62	62	terminal_inverted_repeat_element	DTT
chrB	RLX15952zmB00001	126068	134142	8075	5005	LTR_retrotransposon	RLX
chrB	RLX10953zmB00001	173270	237322	64053	13621	LTR_retrotransposon	RLX
chrB	DTX00211zmB00003	235444	235667	224	224	terminal_inverted_repeat_element	DTX
chrB	DTX00211zmB00002	235472	235699	228	228	terminal_inverted_repeat_element	DTX
chrB	DTX00211zmB00017	235473	235668	196	1	terminal_inverted_repeat_element	DTX
chrB	DTX00211zmB00005	235474	235697	224	12	terminal_inverted_repeat_element	DTX
chrB	DTX00211zmB00007	235480	235691	212	212	terminal_inverted_repeat_element	DTX
chrB	DTX00211zmB00022	235485	235656	172	172	terminal_inverted_repeat_element	DTX
chrB	DTX00211zmB00024	235486	235655	170	170	terminal_inverted_repeat_element	DTX
chrB	RLX00819zmB00001	240534	243880	3347	2495	LTR_retrotransposon	RLX
chrB	RLG00202zmB00001	252024	259285	7262	7262	LTR_retrotransposon	RLG
chrB	DTX00004zmB00190	310540	310637	98	5	terminal_inverted_repeat_element	DTX
chrB	DTX00004zmB00128	310545	310652	108	108	terminal_inverted_repeat_element	DTX
chrB	DTX00659zmB00001	310626	310914	289	289	terminal_inverted_repeat_element	DTX
chrB	RLC00002zmB00001	311275	319453	8179	6728	LTR_retrotransposon	RLC
chrB	DHH00003zmB00001	314307	315757	1451	1451	helitron	DHH
chrB	DTX00660zmB00001	371033	371321	289	262	terminal_inverted_repeat_element	DTX
chrB	DTX00003zmB00049	371295	371421	127	127	terminal_inverted_repeat_element	DTX
chrB	DTX00003zmB00195	371310	371407	98	98	terminal_inverted_repeat_element	DTX
chrB	DTX00023zmB00018	371417	371516	100	100	terminal_inverted_repeat_element	DTX
chrB	RLC00011zmB00001	371428	379951	8524	67	LTR_retrotransposon	RLC
chrB	DHH00004zmB00001	371495	389461	17967	11781	helitron	DHH
chrB	DTX00167zmB00001	374071	374134	64	64	terminal_inverted_repeat_element	DTX
chrB	RLC00011zmB00002	475487	484074	8588	8342	LTR_retrotransposon	RLC
chrB	DTX00004zmB00049	476364	476491	128	128	terminal_inverted_repeat_element	DTX
chrB	DTX00004zmB00181	476378	476476	99	99	terminal_inverted_repeat_element	DTX
chrB	DTH00062zmB00002	483363	483480	118	118	terminal_inverted_repeat_element	DTH
chrB	DHH00004zmB00084	547330	553776	6447	2716	helitron	DHH
chrB	RLC00002zmB00496	552668	581169	28502	28502	LTR_retrotransposon	RLC
chrB	RLX10478zmB00001	552967	574418	21452	21452	LTR_retrotransposon	RLX
chrB	RLC00011zmB00274	552973	567730	14758	14758	LTR_retrotransposon	RLC
chrB	DTX00024zmB00015	553755	553854	100	100	terminal_inverted_repeat_element	DTX
chrB	DTX00198zmB00049	553755	553957	203	103	terminal_inverted_repeat_element	DTX
chrB	RLC00017zmB00001	555408	563564	8157	8157	LTR_retrotransposon	RLC
chrB	DTX00527zmB00001	565138	565201	64	64	terminal_inverted_repeat_element	DTX
chrB	DTX00081zmB00005	567636	567728	93	92	terminal_inverted_repeat_element	DTX
chrB	DTX00024zmB00006	567728	567846	119	119	terminal_inverted_repeat_element	DTX
chrB	DTX00191zmB00058	574106	574429	324	324	terminal_inverted_repeat_element	DTX
chrB	DHH00003zmB00002	576932	578382	1451	1451	helitron	DHH
chrB	RLC16978zmB00001	634448	676175	41728	41728	LTR_retrotransposon	RLC
chrB	DTX00003zmB00135	646993	647100	108	108	terminal_inverted_repeat_element	DTX
chrB	DTX00003zmB00186	647007	647105	99	1	terminal_inverted_repeat_element	DTX
chrB	DTX00003zmB00208	647008	647104	97	54	terminal_inverted_repeat_element	DTX
chrB	RLC00011zmB00003	647062	651038	3977	3756	LTR_retrotransposon	RLC
chrB	DTX00023zmB00016	647114	647215	102	102	terminal_inverted_repeat_element	DTX
chrB	DTX00023zmB00007	649997	650115	119	119	terminal_inverted_repeat_element	DTX
chrB	RLG00006zmB00002	663645	672949	9305	9305	LTR_retrotransposon	RLG
chrB	RLG00006zmB00003	739667	747002	7336	7336	LTR_retrotransposon	RLG
chrB	RLX10479zmB00001	786511	802659	16149	16149	LTR_retrotransposon	RLX
chrB	RLG00167zmB00015	787193	801394	14202	14202	LTR_retrotransposon	RLG
chrB	RLG00006zmB00004	789140	796509	7370	7163	LTR_retrotransposon	RLG
chrB	DTX00589zmB00001	795420	795626	207	207	terminal_inverted_repeat_element	DTX
chrB	RLX15953zmB00001	826092	828421	2330	2330	LTR_retrotransposon	RLX
chrB	RLG00004zmB00001	829008	843174	14167	14167	LTR_retrotransposon	RLG
chrB	RLC00002zmB00002	882776	891072	8297	7869	LTR_retrotransposon	RLC
chrB	DTX00270zmB00053	890645	891078	434	338	terminal_inverted_repeat_element	DTX
chrB	DTX00004zmB00109	890983	891099	117	117	terminal_inverted_repeat_element	DTX
chrB	RLG00006zmB00005	945453	954841	9389	9389	LTR_retrotransposon	RLG
chrB	RLG00006zmB00849	972833	987603	14771	14771	LTR_retrotransposon	RLG
chrB	RLG00006zmB00006	974607	982041	7435	7435	LTR_retrotransposon	RLG
chrB	DHH00003zmB00090	987157	1001023	13867	13867	helitron	DHH
chrB	RLG00006zmB00007	988620	995855	7236	7146	LTR_retrotransposon	RLG
chrB	DTT00112zmB00001	992742	992831	90	14	terminal_inverted_repeat_element	DTT
chrB	DTT00112zmB00004	992749	992824	76	76	terminal_inverted_repeat_element	DTT
chrB	RLX15954zmB00001	1005388	1010999	5612	2675	LTR_retrotransposon	RLX
chrB	RLG00006zmB00850	1041071	1073565	32495	32495	LTR_retrotransposon	RLG
chrB	RLX01096zmB00001	1049373	1069971	20599	20599	LTR_retrotransposon	RLX
chrB	RLG00006zmB00008	1123452	1132840	9389	9389	LTR_retrotransposon	RLG
chrB	RLG00031zmB00001	1197500	1206324	8825	8274	LTR_retrotransposon	RLG
chrB	RLX15955zmB00001	1224630	1227764	3135	3135	LTR_retrotransposon	RLX
chrB	RLX10064zmB00001	1235509	1239529	4021	2811	LTR_retrotransposon	RLX
chrB	DTX00335zmB00013	1254789	1255464	676	676	terminal_inverted_repeat_element	DTX
chrB	RLG00006zmB00009	1261772	1270525	8754	8754	LTR_retrotransposon	RLG
chrB	RLG15956zmB00001	1368323	1376221	7899	6672	LTR_retrotransposon	RLG
chrB	RLX10065zmB00001	1377998	1380221	2224	2224	LTR_retrotransposon	RLX
chrB	RLG00003zmB00001	1385716	1397233	11518	11518	LTR_retrotransposon	RLG
chrB	RLC00002zmB00003	1405212	1409917	4706	2438	LTR_retrotransposon	RLC
chrB	DHH00007zmB00044	1496018	1496494	477	190	helitron	DHH
chrB	DTX00191zmB00021	1496208	1496429	222	1	terminal_inverted_repeat_element	DTX
chrB	DTX00191zmB00027	1496209	1496428	220	1	terminal_inverted_repeat_element	DTX
chrB	DTX00191zmB00031	1496210	1496427	218	218	terminal_inverted_repeat_element	DTX
chrB	RLC00002zmB00351	1496214	1518207	21994	21994	LTR_retrotransposon	RLC
chrB	RLG00012zmB00001	1504185	1516552	12368	12368	LTR_retrotransposon	RLG
chrB	DTX00191zmB00120	1517852	1518215	364	364	terminal_inverted_repeat_element	DTX
chrB	DTX00191zmB00123	1517854	1518213	360	31	terminal_inverted_repeat_element	DTX
chrB	DTX00003zmB00121	1517858	1517967	110	10	terminal_inverted_repeat_element	DTX
chrB	DTX00003zmB00179	1517863	1517962	100	100	terminal_inverted_repeat_element	DTX
chrB	DTX00191zmB00029	1517987	1518205	219	219	terminal_inverted_repeat_element	DTX
chrB	RLG00014zmB00001	1580351	1591519	11169	11043	LTR_retrotransposon	RLG
chrB	DTH00390zmB00001	1580465	1580590	126	126	terminal_inverted_repeat_element	DTH
chrB	RLG00006zmB00010	1638592	1645905	7314	7314	LTR_retrotransposon	RLG
chrB	DTH00129zmB00001	1682748	1682829	82	10	terminal_inverted_repeat_element	DTH
chrB	DTH00129zmB00006	1682753	1682824	72	2	terminal_inverted_repeat_element	DTH
chrB	DTH00129zmB00009	1682754	1682823	70	70	terminal_inverted_repeat_element	DTH
chrB	RLG15957zmB00001	1690369	1703894	13526	13526	LTR_retrotransposon	RLG
chrB	RLX10066zmB00001	1720330	1755791	35462	16140	LTR_retrotransposon	RLX
chrB	RLX15958zmB00001	1729600	1748921	19322	19322	LTR_retrotransposon	RLX
chrB	RLX01058zmB00002	1834137	1852182	18046	18046	LTR_retrotransposon	RLX
chrB	RLX01469zmB00001	1834151	1838824	4674	4674	LTR_retrotransposon	RLX
chrB	RLG00894zmB00006	1840700	1842741	2042	2042	LTR_retrotransposon	RLG
chrB	RLX01058zmB00003	1882614	1895236	12623	12623	LTR_retrotransposon	RLX
chrB	RLX10067zmB00001	1895293	1925072	29780	29780	LTR_retrotransposon	RLX
chrB	RLX15959zmB00001	1898255	1904720	6466	2725	LTR_retrotransposon	RLX
chrB	RLG00006zmB00011	1905931	1913228	7298	7298	LTR_retrotransposon	RLG
chrB	RLX01906zmB00001	1921243	1922597	1355	1355	LTR_retrotransposon	RLX
chrB	RLG00894zmB00001	1925192	1927652	2461	2461	LTR_retrotransposon	RLG
chrB	RLG00006zmB00012	1947907	1957249	9343	9343	LTR_retrotransposon	RLG
chrB	RLG00006zmB00013	1958154	1967614	9461	9325	LTR_retrotransposon	RLG
chrB	DTH00378zmB00001	1964094	1964229	136	136	terminal_inverted_repeat_element	DTH
chrB	RLG00006zmB00014	1970741	1980242	9502	9502	LTR_retrotransposon	RLG
chrB	RLG00006zmB00015	2045319	2055102	9784	4707	LTR_retrotransposon	RLG
chrB	DHH00001zmB00881	2050026	2056422	6397	5324	helitron	DHH
chrB	DTT00308zmB00001	2052451	2052856	406	4	terminal_inverted_repeat_element	DTT
chrB	DTT00308zmB00004	2052453	2052854	402	402	terminal_inverted_repeat_element	DTT
chrB	RLX15960zmB00001	2056460	2063852	7393	5268	LTR_retrotransposon	RLX
chrB	DHH00001zmB00882	2058996	2061120	2125	2125	helitron	DHH
chrB	RLG00006zmB00016	2077414	2091256	13843	13843	LTR_retrotransposon	RLG
chrB	RLG00006zmB00017	2091263	2102848	11586	11586	LTR_retrotransposon	RLG
chrB	DTT00413zmB00001	2122804	2122919	116	116	terminal_inverted_repeat_element	DTT
chrB	RLX10643zmB00001	2161090	2183625	22536	1624	LTR_retrotransposon	RLX
chrB	DTH00030zmB00001	2173122	2173258	137	137	terminal_inverted_repeat_element	DTH
chrB	DTH00030zmB00023	2173126	2173254	129	129	terminal_inverted_repeat_element	DTH
chrB	DTH00030zmB00002	2174180	2174316	137	137	terminal_inverted_repeat_element	DTH
chrB	DTH00030zmB00024	2174184	2174312	129	129	terminal_inverted_repeat_element	DTH
chrB	DTX00714zmB00001	2223852	2224521	670	15	terminal_inverted_repeat_element	DTX
chrB	RLG00006zmB00018	2223867	2228799	4933	1451	LTR_retrotransposon	RLG
chrB	DTX00233zmB00001	2229011	2229217	207	207	terminal_inverted_repeat_element	DTX
chrB	DTH00288zmB00001	2229011	2229327	317	110	terminal_inverted_repeat_element	DTH
chrB	RLG00006zmB00979	2246596	2309748	63153	4235	LTR_retrotransposon	RLG
chrB	RLG00004zmB00094	2246946	2300509	53564	11285	LTR_retrotransposon	RLG
chrB	RLX15961zmB00001	2252028	2274689	22662	22662	LTR_retrotransposon	RLX
chrB	RLG00033zmB00001	2280893	2299977	19085	17899	LTR_retrotransposon	RLG
chrB	DTT00321zmB00001	2282929	2283280	352	352	terminal_inverted_repeat_element	DTT
chrB	DHH00091zmB00001	2299144	2305863	6720	6720	helitron	DHH
chrB	DTH00026zmB00001	2320506	2320644	139	139	terminal_inverted_repeat_element	DTH
chrB	RLX15962zmB00001	2320514	2323408	2895	153	LTR_retrotransposon	RLX
chrB	DTH00026zmB00010	2320516	2320634	119	119	terminal_inverted_repeat_element	DTH
chrB	DTH00026zmB00002	2323276	2323414	139	139	terminal_inverted_repeat_element	DTH
chrB	DTH00026zmB00011	2323286	2323404	119	119	terminal_inverted_repeat_element	DTH
chrB	DTH00026zmB00003	2323891	2324029	139	139	terminal_inverted_repeat_element	DTH
chrB	DTH00026zmB00012	2323901	2324019	119	119	terminal_inverted_repeat_element	DTH
chrB	DTX00217zmB00001	2362802	2363026	225	10	terminal_inverted_repeat_element	DTX
chrB	DTX00003zmB00061	2362812	2362932	121	1	terminal_inverted_repeat_element	DTX
chrB	DTX00003zmB00080	2362813	2362931	119	10	terminal_inverted_repeat_element	DTX
chrB	DTX00191zmB00096	2362823	2363251	429	429	terminal_inverted_repeat_element	DTX
chrB	DTX00003zmB00140	2362829	2362937	109	109	terminal_inverted_repeat_element	DTX
chrB	DTX00003zmB00185	2362834	2362932	99	1	terminal_inverted_repeat_element	DTX
chrB	DTX00003zmB00209	2362835	2362931	97	77	terminal_inverted_repeat_element	DTX
chrB	DTX00003zmB00129	2362912	2363021	110	102	terminal_inverted_repeat_element	DTX
chrB	RLC00002zmB00004	2363014	2371968	8955	7283	LTR_retrotransposon	RLC
chrB	DHH00003zmB00003	2366346	2367796	1451	1451	helitron	DHH
chrB	DTX00003zmB00144	2370891	2370998	108	108	terminal_inverted_repeat_element	DTX
chrB	DTX00072zmB00002	2371260	2371372	113	113	terminal_inverted_repeat_element	DTX
chrB	DTX00072zmB00007	2371260	2371353	94	2	terminal_inverted_repeat_element	DTX
chrB	DTX00072zmB00009	2371261	2371352	92	92	terminal_inverted_repeat_element	DTX
chrB	RLX15963zmB00001	2497968	2509389	11422	11422	LTR_retrotransposon	RLX
chrB	RLG05708zmB00001	2510789	2575512	64724	20433	LTR_retrotransposon	RLG
chrB	RLG00167zmB00001	2532722	2539294	6573	6573	LTR_retrotransposon	RLG
chrB	RLX15964zmB00001	2542474	2545815	3342	282	LTR_retrotransposon	RLX
chrB	RLG15965zmB00001	2557717	2568879	11163	11163	LTR_retrotransposon	RLG
chrB	RLX02293zmB00001	2585707	2593061	7355	7355	LTR_retrotransposon	RLX
chrB	DTT00112zmB00003	2599585	2599661	77	77	terminal_inverted_repeat_element	DTT
chrB	RLG00006zmB00019	2676609	2683390	6782	6782	LTR_retrotransposon	RLG
chrB	RLC15966zmB00001	2684139	2703519	19381	10421	LTR_retrotransposon	RLC
chrB	DHH00045zmB00001	2684194	2685334	1141	1141	helitron	DHH
chrB	DTX00191zmB00012	2689282	2689512	231	231	terminal_inverted_repeat_element	DTX
chrB	DHH00045zmB00002	2695932	2711662	15731	15731	helitron	DHH
chrB	RLG00006zmB00020	2704015	2711376	7362	7362	LTR_retrotransposon	RLG
chrB	RLX10068zmB00001	2733669	2746545	12877	12877	LTR_retrotransposon	RLX
chrB	RLG00006zmB00021	2736084	2743473	7390	7390	LTR_retrotransposon	RLG
chrB	RLG00006zmB00022	2747602	2754619	7018	7018	LTR_retrotransposon	RLG
chrB	RLG00006zmB00851	2771397	2786179	14783	14783	LTR_retrotransposon	RLG
chrB	RLG00006zmB00023	2773359	2780785	7427	7427	LTR_retrotransposon	RLG
chrB	DTT00113zmB00005	2781950	2782025	76	76	terminal_inverted_repeat_element	DTT
chrB	DHH00019zmB00006	2805597	2812943	7347	7347	helitron	DHH
chrB	DHH00022zmB00001	2832425	2849307	16883	16883	helitron	DHH
chrB	RLG00006zmB00024	2842228	2851797	9570	9570	LTR_retrotransposon	RLG
chrB	RLG00006zmB00025	2868778	2878237	9460	9460	LTR_retrotransposon	RLG
chrB	RLG00006zmB00026	2886163	2893540	7378	7378	LTR_retrotransposon	RLG
chrB	DTX00176zmB00001	2925099	2925157	59	59	terminal_inverted_repeat_element	DTX
chrB	RLG00006zmB00027	2925733	2933589	7857	7857	LTR_retrotransposon	RLG
chrB	RLG00012zmB00148	2938370	3027074	88705	31549	LTR_retrotransposon	RLG
chrB	RLX10069zmB00001	2942422	2957356	14935	14935	LTR_retrotransposon	RLX
chrB	RLX15967zmB00001	2947511	2955880	8370	8370	LTR_retrotransposon	RLX
chrB	DHH00001zmB00001	2959726	2975614	15889	15889	helitron	DHH
chrB	RLX10070zmB00001	2962673	2991032	28360	17766	LTR_retrotransposon	RLX
chrB	RLG00012zmB00002	2973266	2983859	10594	10594	LTR_retrotransposon	RLG
chrB	DHH00001zmB00883	2975186	2976132	947	947	helitron	DHH
chrB	DTX00366zmB00002	2980006	2980676	671	535	terminal_inverted_repeat_element	DTX
chrB	DTH00036zmB00001	2980534	2980669	136	136	terminal_inverted_repeat_element	DTH
chrB	DTH00708zmB00001	3004137	3004836	700	700	terminal_inverted_repeat_element	DTH
chrB	RLC00011zmB00004	3016861	3025208	8348	1056	LTR_retrotransposon	RLC
chrB	DTX00004zmB00055	3017761	3017887	127	127	terminal_inverted_repeat_element	DTX
chrB	DHH00001zmB00884	3018044	3028794	10751	10601	helitron	DHH
chrB	DTH00154zmB00003	3018088	3018153	66	66	terminal_inverted_repeat_element	DTH
chrB	DTX00024zmB00019	3025326	3025409	84	84	terminal_inverted_repeat_element	DTX
chrB	RLX12745zmB00001	3131024	3170308	39285	19579	LTR_retrotransposon	RLX
chrB	DHH00005zmB00001	3132984	3140775	7792	2772	helitron	DHH
chrB	DTH00353zmB00001	3134101	3134669	569	569	terminal_inverted_repeat_element	DTH
chrB	RLG00033zmB00002	3137809	3150023	12215	12215	LTR_retrotransposon	RLG
chrB	DHH00023zmB00007	3183998	3189676	5679	5679	helitron	DHH
chrB	DTT00444zmB00001	3191997	3192107	111	111	terminal_inverted_repeat_element	DTT
chrB	DTT00143zmB00016	3192038	3192107	70	38	terminal_inverted_repeat_element	DTT
chrB	DTT00143zmB00004	3192076	3192147	72	72	terminal_inverted_repeat_element	DTT
chrB	DTT00143zmB00022	3199615	3199684	70	37	terminal_inverted_repeat_element	DTT
chrB	DTT00094zmB00001	3199652	3199755	104	104	terminal_inverted_repeat_element	DTT
chrB	DTT00094zmB00003	3199653	3199754	102	102	terminal_inverted_repeat_element	DTT
chrB	DTT00094zmB00007	3199654	3199735	82	82	terminal_inverted_repeat_element	DTT
chrB	RLG00006zmB00028	3222649	3232169	9521	9521	LTR_retrotransposon	RLG
chrB	DHH00002zmB00188	3232183	3239026	6844	6844	helitron	DHH
chrB	RLG00006zmB00029	3310793	3320016	9224	9224	LTR_retrotransposon	RLG
chrB	RLG00003zmB00180	3321732	3341008	19277	19277	LTR_retrotransposon	RLG
chrB	RLC00002zmB00005	3330263	3339725	9463	8762	LTR_retrotransposon	RLC
chrB	DTX00003zmB00126	3330468	3330576	109	109	terminal_inverted_repeat_element	DTX
chrB	DTX00191zmB00125	3330581	3330936	356	356	terminal_inverted_repeat_element	DTX
chrB	DTX00191zmB00009	3338848	3339083	236	236	terminal_inverted_repeat_element	DTX
chrB	RLG00006zmB00030	3356769	3364210	7442	6772	LTR_retrotransposon	RLG
chrB	DTX00334zmB00011	3363541	3364211	671	503	terminal_inverted_repeat_element	DTX
chrB	DHH00001zmB00885	3364044	3383553	19510	19510	helitron	DHH
chrB	RLG00033zmB00003	3364366	3375525	11160	11160	LTR_retrotransposon	RLG
chrB	RLG15968zmB00001	3384272	3393265	8994	4718	LTR_retrotransposon	RLG
chrB	DHH00001zmB00886	3386266	3390541	4276	4276	helitron	DHH
chrB	RLX15969zmB00001	3418933	3436764	17832	12437	LTR_retrotransposon	RLX
chrB	RLX00726zmB00001	3437704	3534337	96634	24924	LTR_retrotransposon	RLX
chrB	RLG00014zmB00002	3453204	3462753	9550	8701	LTR_retrotransposon	RLG
chrB	DHH00008zmB00001	3461905	3475040	13136	13136	helitron	DHH
chrB	DHH00002zmB00189	3477421	3482233	4813	4813	helitron	DHH
chrB	RLG00151zmB00003	3501045	3529678	28634	11691	LTR_retrotransposon	RLG
chrB	RLG00006zmB00031	3502128	3519070	16943	16943	LTR_retrotransposon	RLG
chrB	RLG00006zmB00032	3563063	3570560	7498	7498	LTR_retrotransposon	RLG
chrB	DHH00002zmB00001	3601814	3605826	4013	4013	helitron	DHH
chrB	RLG01987zmB00001	3619347	3628746	9400	7618	LTR_retrotransposon	RLG
chrB	DHH00014zmB00001	3626965	3633712	6748	2681	helitron	DHH
chrB	RLG00006zmB00033	3630691	3638044	7354	7354	LTR_retrotransposon	RLG
chrB	RLC10071zmB00001	3662987	3678867	15881	15881	LTR_retrotransposon	RLC
chrB	DTX00270zmB00016	3663288	3663621	334	235	terminal_inverted_repeat_element	DTX
chrB	DTX00004zmB00135	3663523	3663630	108	108	terminal_inverted_repeat_element	DTX
chrB	RLG00006zmB00034	3665221	3672649	7429	7429	LTR_retrotransposon	RLG
chrB	DTX00070zmB00001	3678582	3678695	114	114	terminal_inverted_repeat_element	DTX
chrB	RLG00006zmB00852	3697339	3712095	14757	14757	LTR_retrotransposon	RLG
chrB	RLG00006zmB00035	3703237	3710171	6935	6935	LTR_retrotransposon	RLG
chrB	RLG00033zmB00004	3729019	3741667	12649	12649	LTR_retrotransposon	RLG
chrB	RLG00006zmB00036	3759085	3768493	9409	9409	LTR_retrotransposon	RLG
chrB	RLG00006zmB00037	3791278	3800744	9467	9467	LTR_retrotransposon	RLG
chrB	RLX15970zmB00001	3821541	3830789	9249	1690	LTR_retrotransposon	RLX
chrB	DHH00001zmB00887	3837265	3844710	7446	7446	helitron	DHH
chrB	RLG00006zmB00038	3851703	3861069	9367	9367	LTR_retrotransposon	RLG
chrB	RLG00033zmB00181	3861888	3882239	20352	13403	LTR_retrotransposon	RLG
chrB	RLG00202zmB00002	3864679	3871627	6949	6949	LTR_retrotransposon	RLG
chrB	RLG00006zmB00039	3889503	3897049	7547	7547	LTR_retrotransposon	RLG
chrB	RLX12963zmB00001	3900169	3951078	50910	25228	LTR_retrotransposon	RLX
chrB	RLX15971zmB00001	3916498	3920027	3530	1226	LTR_retrotransposon	RLX
chrB	DTX00335zmB00005	3951074	3951705	632	632	terminal_inverted_repeat_element	DTX
chrB	RLG00033zmB00005	3963251	3976129	12879	12879	LTR_retrotransposon	RLG
chrB	RLG15972zmB00001	4083197	4092132	8936	8936	LTR_retrotransposon	RLG
chrB	RLG00003zmB00002	4121433	4133089	11657	11657	LTR_retrotransposon	RLG
chrB	DHH00014zmB00002	4159052	4162887	3836	2458	helitron	DHH
chrB	RLG00033zmB00006	4161510	4170497	8988	8988	LTR_retrotransposon	RLG
chrB	RLG15973zmB00001	4188646	4194198	5553	5553	LTR_retrotransposon	RLG
chrB	RLG00006zmB00040	4194878	4201968	7091	6433	LTR_retrotransposon	RLG
chrB	DTX00334zmB00023	4194878	4195535	658	658	terminal_inverted_repeat_element	DTX
chrB	RLG00032zmB00001	4218626	4223780	5155	5155	LTR_retrotransposon	RLG
chrB	RLG00006zmB01012	4244425	4281852	37428	12494	LTR_retrotransposon	RLG
chrB	RLC08102zmB00001	4247825	4265322	17498	17498	LTR_retrotransposon	RLC
chrB	RLG00006zmB00853	4249408	4256853	7446	7107	LTR_retrotransposon	RLG
chrB	DTT00113zmB00001	4252491	4252580	90	90	terminal_inverted_repeat_element	DTT
chrB	DTH00190zmB00001	4254509	4254757	249	249	terminal_inverted_repeat_element	DTH
chrB	DTH00031zmB00001	4257732	4257868	137	137	terminal_inverted_repeat_element	DTH
chrB	RLX15974zmB00001	4261449	4264094	2646	2646	LTR_retrotransposon	RLX
chrB	RLG00006zmB00041	4272902	4280337	7436	7436	LTR_retrotransposon	RLG
chrB	RLX02064zmB00001	4300515	4321947	21433	14319	LTR_retrotransposon	RLX
chrB	RLG00167zmB00002	4306988	4314101	7114	7114	LTR_retrotransposon	RLG
chrB	RLG00006zmB00042	4334286	4341514	7229	7229	LTR_retrotransposon	RLG
chrB	RLG00006zmB00043	4348432	4355831	7400	7400	LTR_retrotransposon	RLG
chrB	DHH00002zmB00002	4375095	4381339	6245	6245	helitron	DHH
chrB	RLG10480zmB00001	4407553	4439632	32080	11011	LTR_retrotransposon	RLG
chrB	DTX00335zmB00033	4411851	4412509	659	1	terminal_inverted_repeat_element	DTX
chrB	RLG00006zmB00854	4411852	4419190	7339	7339	LTR_retrotransposon	RLG
chrB	RLG00020zmB00001	4425702	4439430	13729	13729	LTR_retrotransposon	RLG
chrB	RLG00006zmB00044	4454867	4464410	9544	9544	LTR_retrotransposon	RLG
chrB	RLX15975zmB00001	4467825	4478940	11116	10996	LTR_retrotransposon	RLX
chrB	DHH00360zmB00001	4478821	4495806	16986	1328	helitron	DHH
chrB	RLG00006zmB00045	4485529	4492799	7271	7271	LTR_retrotransposon	RLG
chrB	RLC10072zmB00001	4494309	4504589	10281	10281	LTR_retrotransposon	RLC
chrB	RLG00266zmB00001	4494924	4497690	2767	2767	LTR_retrotransposon	RLG
chrB	RLX10933zmB00001	4521835	4603299	81465	13358	LTR_retrotransposon	RLX
chrB	RLG00006zmB00046	4540438	4547582	7145	7145	LTR_retrotransposon	RLG
chrB	RLG15976zmB00001	4575847	4586046	10200	10200	LTR_retrotransposon	RLG
chrB	RLG00033zmB00007	4589464	4600668	11205	11205	LTR_retrotransposon	RLG
chrB	RLG00006zmB00047	4650196	4659779	9584	9584	LTR_retrotransposon	RLG
chrB	DTT00560zmB00001	4683377	4683625	249	249	terminal_inverted_repeat_element	DTT
chrB	DTX00217zmB00005	4708261	4708463	203	175	terminal_inverted_repeat_element	DTX
chrB	RLC00002zmB00006	4708436	4716837	8402	3349	LTR_retrotransposon	RLC
chrB	DHH00003zmB00004	4711785	4724735	12951	12951	helitron	DHH
chrB	RLC00002zmB00007	4718166	4726786	8621	6256	LTR_retrotransposon	RLC
chrB	DTX00270zmB00119	4718178	4718628	451	320	terminal_inverted_repeat_element	DTX
chrB	DTX00004zmB00040	4718409	4718539	131	131	terminal_inverted_repeat_element	DTX
chrB	DTX00004zmB00060	4718413	4718535	123	123	terminal_inverted_repeat_element	DTX
chrB	DTX00004zmB00066	4718414	4718534	121	121	terminal_inverted_repeat_element	DTX
chrB	DTX00004zmB00082	4718415	4718533	119	119	terminal_inverted_repeat_element	DTX
chrB	DTX00004zmB00106	4718416	4718532	117	117	terminal_inverted_repeat_element	DTX
chrB	DHH00003zmB00091	4721753	4723203	1451	1451	helitron	DHH
chrB	DTX00270zmB00104	4726324	4726796	473	14	terminal_inverted_repeat_element	DTX
chrB	DTX00192zmB00011	4726327	4726562	236	236	terminal_inverted_repeat_element	DTX
chrB	DTX00689zmB00001	4726422	4726773	352	243	terminal_inverted_repeat_element	DTX
chrB	DTX00004zmB00067	4726665	4726785	121	121	terminal_inverted_repeat_element	DTX
chrB	DTX00004zmB00083	4726666	4726784	119	119	terminal_inverted_repeat_element	DTX
chrB	RLX10073zmB00001	4788801	4805857	17057	17057	LTR_retrotransposon	RLX
chrB	RLX01572zmB00001	4791951	4805116	13166	13166	LTR_retrotransposon	RLX
chrB	RLX00265zmB00001	4811541	4836342	24802	21037	LTR_retrotransposon	RLX
chrB	DTX00359zmB00001	4818796	4819516	721	721	terminal_inverted_repeat_element	DTX
chrB	RLX15977zmB00001	4819765	4822808	3044	3044	LTR_retrotransposon	RLX
chrB	RLX15978zmB00001	4836716	4838712	1997	1997	LTR_retrotransposon	RLX
chrB	RLG00006zmB00048	4865731	4873042	7312	7312	LTR_retrotransposon	RLG
chrB	RLX15979zmB00001	4917840	4929884	12045	12045	LTR_retrotransposon	RLX
chrB	RLC00011zmB00353	4934890	4981913	47024	15145	LTR_retrotransposon	RLC
chrB	DTX00199zmB00051	4934957	4935159	203	16	terminal_inverted_repeat_element	DTX
chrB	DTX00278zmB00012	4934957	4935275	319	16	terminal_inverted_repeat_element	DTX
chrB	DTX00278zmB00027	4934973	4935259	287	287	terminal_inverted_repeat_element	DTX
chrB	DTX00278zmB00031	4934977	4935255	279	10	terminal_inverted_repeat_element	DTX
chrB	DTX00278zmB00034	4934982	4935250	269	269	terminal_inverted_repeat_element	DTX
chrB	DTX00023zmB00013	4935056	4935159	104	104	terminal_inverted_repeat_element	DTX
chrB	DTX00023zmB00022	4935076	4935159	84	84	terminal_inverted_repeat_element	DTX
chrB	DTX00130zmB00006	4935179	4935250	72	72	terminal_inverted_repeat_element	DTX
chrB	RLC00002zmB00458	4944978	4957075	12098	11607	LTR_retrotransposon	RLC
chrB	DTX00192zmB00042	4945610	4945869	260	2	terminal_inverted_repeat_element	DTX
chrB	DTX00192zmB00047	4945612	4945867	256	1	terminal_inverted_repeat_element	DTX
chrB	DTX00192zmB00049	4945613	4945866	254	244	terminal_inverted_repeat_element	DTX
chrB	DTX00004zmB00110	4945857	4945971	115	115	terminal_inverted_repeat_element	DTX
chrB	DTX00004zmB00043	4954053	4954181	129	129	terminal_inverted_repeat_element	DTX
chrB	RLG00006zmB00049	4959141	4970893	11753	11753	LTR_retrotransposon	RLG
chrB	RLG00006zmB00855	4973266	4980710	7445	7445	LTR_retrotransposon	RLG
chrB	DTH00155zmB00003	4981091	4981157	67	67	terminal_inverted_repeat_element	DTH
chrB	DTX00003zmB00183	4981371	4981469	99	1	terminal_inverted_repeat_element	DTX
chrB	DTX00003zmB00211	4981372	4981468	97	5	terminal_inverted_repeat_element	DTX
chrB	DTX00003zmB00142	4981377	4981485	109	10	terminal_inverted_repeat_element	DTX
chrB	DTX00003zmB00189	4981382	4981480	99	2	terminal_inverted_repeat_element	DTX
chrB	DTX00003zmB00213	4981383	4981479	97	97	terminal_inverted_repeat_element	DTX
chrB	DTX00130zmB00001	4981676	4981757	82	82	terminal_inverted_repeat_element	DTX
chrB	RLX15980zmB00001	4998405	5006866	8462	7478	LTR_retrotransposon	RLX
chrB	DHH00001zmB00002	5001393	5001884	492	492	helitron	DHH
chrB	DHH00001zmB00003	5006314	5006805	492	492	helitron	DHH
chrB	RLG00288zmB00002	5025110	5037875	12766	12766	LTR_retrotransposon	RLG
chrB	RLG00167zmB00003	5030732	5037529	6798	6798	LTR_retrotransposon	RLG
chrB	DTT00005zmB00003	5072087	5072313	227	227	terminal_inverted_repeat_element	DTT
chrB	DTH00043zmB00001	5072127	5072257	131	131	terminal_inverted_repeat_element	DTH
chrB	DTT00536zmB00001	5072127	5072187	61	61	terminal_inverted_repeat_element	DTT
chrB	DTT00005zmB00009	5072127	5072312	186	186	terminal_inverted_repeat_element	DTT
chrB	RLX10373zmB00001	5076776	5133634	56859	12507	LTR_retrotransposon	RLX
chrB	RLG00003zmB00181	5098010	5120418	22409	11065	LTR_retrotransposon	RLG
chrB	RLX15981zmB00001	5100767	5111555	10789	10789	LTR_retrotransposon	RLX
chrB	DTX00354zmB00001	5116675	5117229	555	555	terminal_inverted_repeat_element	DTX
chrB	RLG00004zmB00002	5160085	5174308	14224	14224	LTR_retrotransposon	RLG
chrB	RLX15982zmB00001	5201655	5209535	7881	7881	LTR_retrotransposon	RLX
chrB	RLG00006zmB00050	5218250	5227672	9423	9423	LTR_retrotransposon	RLG
chrB	RLG00006zmB00051	5263102	5272715	9614	9614	LTR_retrotransposon	RLG
chrB	RLG00006zmB00052	5288397	5302073	13677	13320	LTR_retrotransposon	RLG
chrB	DTH00687zmB00001	5297832	5298188	357	357	terminal_inverted_repeat_element	DTH
chrB	RLG00003zmB00003	5312768	5324039	11272	11272	LTR_retrotransposon	RLG
chrB	RLX15983zmB00001	5325013	5337125	12113	10210	LTR_retrotransposon	RLX
chrB	DHH00001zmB00004	5327320	5327811	492	492	helitron	DHH
chrB	DHH00229zmB00001	5329117	5330527	1411	1411	helitron	DHH
chrB	RLX10947zmB00001	5349880	5431764	81885	5361	LTR_retrotransposon	RLX
chrB	RLG15984zmB00001	5351451	5363916	12466	12109	LTR_retrotransposon	RLG
chrB	DTH00318zmB00001	5352222	5352578	357	357	terminal_inverted_repeat_element	DTH
chrB	RLX15985zmB00001	5397576	5405993	8418	8190	LTR_retrotransposon	RLX
chrB	DTX00198zmB00015	5399811	5400033	223	223	terminal_inverted_repeat_element	DTX
chrB	DTX00004zmB00025	5399901	5400038	138	138	terminal_inverted_repeat_element	DTX
chrB	DTX00004zmB00120	5399925	5400033	109	109	terminal_inverted_repeat_element	DTX
chrB	RLG00033zmB00182	5432965	5459873	26909	20007	LTR_retrotransposon	RLG
chrB	RLG00167zmB00004	5434115	5441016	6902	6329	LTR_retrotransposon	RLG
chrB	DTX00699zmB00001	5436447	5437019	573	573	terminal_inverted_repeat_element	DTX
chrB	RLG10074zmB00001	5466001	5481177	15177	15177	LTR_retrotransposon	RLG
chrB	RLG15986zmB00001	5468368	5473842	5475	5475	LTR_retrotransposon	RLG
chrB	RLG15987zmB00001	5493236	5505244	12009	12009	LTR_retrotransposon	RLG
chrB	DTH00201zmB00001	5526854	5527092	239	239	terminal_inverted_repeat_element	DTH
chrB	DTH00422zmB00001	5538165	5538277	113	113	terminal_inverted_repeat_element	DTH
chrB	RLG00006zmB00053	5542988	5550380	7393	7393	LTR_retrotransposon	RLG
chrB	RLG00006zmB00054	5551831	5559299	7469	6804	LTR_retrotransposon	RLG
chrB	DTX00335zmB00024	5558635	5559299	665	665	terminal_inverted_repeat_element	DTX
chrB	RLG00006zmB00856	5560060	5583552	23493	23493	LTR_retrotransposon	RLG
chrB	DTH00037zmB00001	5563427	5563561	135	135	terminal_inverted_repeat_element	DTH
chrB	RLG00012zmB00003	5563872	5577908	14037	14037	LTR_retrotransposon	RLG
chrB	DHH00010zmB00001	5571960	5583393	11434	11434	helitron	DHH
chrB	DHH00079zmB00001	5575137	5577090	1954	1954	helitron	DHH
chrB	DTT00112zmB00007	5598514	5598588	75	75	terminal_inverted_repeat_element	DTT
chrB	RLG00006zmB00055	5599665	5609098	9434	9434	LTR_retrotransposon	RLG
chrB	RLG00033zmB00008	5631731	5646340	14610	14610	LTR_retrotransposon	RLG
chrB	RLG00033zmB00009	5649181	5660675	11495	11495	LTR_retrotransposon	RLG
chrB	RLG00006zmB00056	5663185	5672796	9612	9612	LTR_retrotransposon	RLG
chrB	DTX00010zmB00002	5699913	5700056	144	14	terminal_inverted_repeat_element	DTX
chrB	DTX00270zmB00082	5699927	5700282	356	339	terminal_inverted_repeat_element	DTX
chrB	DTX00004zmB00117	5700266	5700375	110	110	terminal_inverted_repeat_element	DTX
chrB	DTX00004zmB00192	5700272	5700369	98	15	terminal_inverted_repeat_element	DTX
chrB	DTX00004zmB00038	5700287	5700417	131	131	terminal_inverted_repeat_element	DTX
chrB	RLG00006zmB00057	5750235	5759775	9541	9541	LTR_retrotransposon	RLG
chrB	RLX15988zmB00001	5768508	5779249	10742	10742	LTR_retrotransposon	RLX
chrB	DHH00001zmB00005	5772906	5785387	12482	12482	helitron	DHH
chrB	RLG10075zmB00001	5780841	5797481	16641	16641	LTR_retrotransposon	RLG
chrB	RLC00002zmB00008	5785076	5793203	8128	7925	LTR_retrotransposon	RLC
chrB	DTX00004zmB00214	5785210	5785305	96	96	terminal_inverted_repeat_element	DTX
chrB	DTH00458zmB00001	5792908	5793014	107	107	terminal_inverted_repeat_element	DTH
chrB	RLG00020zmB00002	5800965	5813874	12910	12910	LTR_retrotransposon	RLG
chrB	DHH00029zmB00001	5815435	5818391	2957	2957	helitron	DHH
chrB	RLG00006zmB00058	5820990	5828355	7366	7366	LTR_retrotransposon	RLG
chrB	DTX00003zmB00070	5830920	5831039	120	1	terminal_inverted_repeat_element	DTX
chrB	DTX00003zmB00098	5830921	5831038	118	118	terminal_inverted_repeat_element	DTX
chrB	DTX00199zmB00019	5830926	5831148	223	14	terminal_inverted_repeat_element	DTX
chrB	DTX00278zmB00041	5830926	5831275	350	127	terminal_inverted_repeat_element	DTX
chrB	DTX00003zmB00177	5830940	5831039	100	100	terminal_inverted_repeat_element	DTX
chrB	DTX00003zmB00219	5830942	5831037	96	87	terminal_inverted_repeat_element	DTX
chrB	DTX00023zmB00005	5831029	5831148	120	120	terminal_inverted_repeat_element	DTX
chrB	DTX00279zmB00029	5929317	5929603	287	287	terminal_inverted_repeat_element	DTX
chrB	DTX00024zmB00008	5929388	5929506	119	119	terminal_inverted_repeat_element	DTX
chrB	DTX00198zmB00026	5929402	5929614	213	213	terminal_inverted_repeat_element	DTX
chrB	DTX00198zmB00008	5937113	5937344	232	232	terminal_inverted_repeat_element	DTX
chrB	DTX00198zmB00076	5937113	5937366	254	22	terminal_inverted_repeat_element	DTX
chrB	RLG15989zmB00001	5966557	5979366	12810	12810	LTR_retrotransposon	RLG
chrB	RLG00012zmB00114	5986943	6007116	20174	12794	LTR_retrotransposon	RLG
chrB	RLG00006zmB00059	5991873	5999252	7380	7380	LTR_retrotransposon	RLG
chrB	RLC00100zmB00001	6032505	6038341	5837	5837	LTR_retrotransposon	RLC
chrB	RLG00020zmB00003	6103556	6115951	12396	12396	LTR_retrotransposon	RLG
chrB	RLG00006zmB00857	6122394	6140903	18510	18510	LTR_retrotransposon	RLG
chrB	RLG00006zmB00060	6124768	6133760	8993	8993	LTR_retrotransposon	RLG
chrB	RLG10076zmB00001	6198256	6205317	7062	7062	LTR_retrotransposon	RLG
chrB	RLG00006zmB00061	6207361	6217692	10332	10332	LTR_retrotransposon	RLG
chrB	DTH00036zmB00002	6214640	6214775	136	136	terminal_inverted_repeat_element	DTH
chrB	DTH00035zmB00002	6215626	6215761	136	136	terminal_inverted_repeat_element	DTH
chrB	RLG09172zmB00001	6280182	6337435	57254	20199	LTR_retrotransposon	RLG
chrB	RLG10481zmB00001	6295502	6332556	37055	14589	LTR_retrotransposon	RLG
chrB	RLG00006zmB00858	6302044	6324509	22466	10651	LTR_retrotransposon	RLG
chrB	RLG00014zmB00003	6310529	6322343	11815	10787	LTR_retrotransposon	RLG
chrB	DHH00008zmB00034	6312155	6313182	1028	1028	helitron	DHH
chrB	DHH00001zmB00888	6339154	6345084	5931	1353	helitron	DHH
chrB	RLG00014zmB00163	6380189	6427591	47403	47403	LTR_retrotransposon	RLG
chrB	RLC15990zmB00001	6383384	6388495	5112	5112	LTR_retrotransposon	RLC
chrB	RLG10482zmB00001	6395110	6427573	32464	13864	LTR_retrotransposon	RLG
chrB	RLG01376zmB00001	6399828	6410079	10252	10252	LTR_retrotransposon	RLG
chrB	RLG00006zmB00062	6428988	6436255	7268	7268	LTR_retrotransposon	RLG
chrB	RLG15991zmB00001	6441413	6462071	20659	20659	LTR_retrotransposon	RLG
chrB	RLG15992zmB00001	6496420	6508693	12274	12274	LTR_retrotransposon	RLG
chrB	DTT00143zmB00001	6563137	6563209	73	41	terminal_inverted_repeat_element	DTT
chrB	DTT00076zmB00003	6563178	6563288	111	111	terminal_inverted_repeat_element	DTT
chrB	DTX00165zmB00002	6563202	6563265	64	64	terminal_inverted_repeat_element	DTX
chrB	DHH00045zmB00003	6593803	6595903	2101	2101	helitron	DHH
chrB	RLG00004zmB00003	6601533	6616215	14683	14154	LTR_retrotransposon	RLG
chrB	RST00006zmB00001	6602782	6603310	529	529	SINE_element	RST
chrB	DTH00071zmB00001	6622562	6622675	114	114	terminal_inverted_repeat_element	DTH
chrB	RLC00002zmB00009	6622901	6631303	8403	8190	LTR_retrotransposon	RLC
chrB	DTX00003zmB00149	6630352	6630457	106	106	terminal_inverted_repeat_element	DTX
chrB	DTH00459zmB00001	6630573	6630679	107	107	terminal_inverted_repeat_element	DTH
chrB	RLG00006zmB00063	6690364	6699774	9411	9411	LTR_retrotransposon	RLG
chrB	RLG00003zmB00004	6740581	6751951	11371	11371	LTR_retrotransposon	RLG
chrB	RLG00006zmB00064	6762376	6771673	9298	9298	LTR_retrotransposon	RLG
chrB	DHH00001zmB00006	6785523	6786467	945	945	helitron	DHH
chrB	DHH00001zmB00007	6793894	6808350	14457	14457	helitron	DHH
chrB	RLG15993zmB00001	6835471	6847094	11624	10925	LTR_retrotransposon	RLG
chrB	DTH00363zmB00001	6840411	6841109	699	699	terminal_inverted_repeat_element	DTH
chrB	DHH00157zmB00001	6855626	6865481	9856	1914	helitron	DHH
chrB	RLG00006zmB00065	6856023	6863534	7512	5	LTR_retrotransposon	RLG
chrB	RLG_cinful-zeonzmB00001	6856025	6863531	7507	7507	solo_LTR	RLG
chrB	DHH00001zmB00889	6865052	6880535	15484	15484	helitron	DHH
chrB	RLX10901zmB00001	6874975	6947090	72116	11309	LTR_retrotransposon	RLX
chrB	RLX10052zmB00003	6874987	6935793	60807	60807	LTR_retrotransposon	RLX
chrB	RLX15994zmB00001	6876031	6891387	15357	15299	LTR_retrotransposon	RLX
chrB	DTX00176zmB00003	6880907	6880964	58	58	terminal_inverted_repeat_element	DTX
chrB	RLX01813zmB00001	6915685	6922477	6793	6793	LTR_retrotransposon	RLX
chrB	RLG00006zmB00066	6950150	6957265	7116	7116	LTR_retrotransposon	RLG
chrB	RLG15995zmB00001	6969792	6977526	7735	6789	LTR_retrotransposon	RLG
chrB	DHH00001zmB00008	6971264	6972209	946	946	helitron	DHH
chrB	RLG00006zmB00859	7015088	7047311	32224	20277	LTR_retrotransposon	RLG
chrB	RLG00033zmB00010	7020140	7031766	11627	11627	LTR_retrotransposon	RLG
chrB	DTH00285zmB00005	7034613	7034932	320	2	terminal_inverted_repeat_element	DTH
chrB	DTH00285zmB00011	7034614	7034931	318	318	terminal_inverted_repeat_element	DTH
chrB	RLG00033zmB00011	7058122	7076769	18648	18648	LTR_retrotransposon	RLG
chrB	RLG00006zmB00067	7077110	7084193	7084	7084	LTR_retrotransposon	RLG
chrB	RLG00006zmB00068	7085309	7092699	7391	7391	LTR_retrotransposon	RLG
chrB	RLG00003zmB00182	7096482	7114847	18366	11398	LTR_retrotransposon	RLG
chrB	RLG00006zmB00069	7105198	7112165	6968	6968	LTR_retrotransposon	RLG
chrB	RLG00006zmB00860	7115442	7122767	7326	7326	LTR_retrotransposon	RLG
chrB	RLG15996zmB00001	7124807	7136704	11898	11898	LTR_retrotransposon	RLG
chrB	DHH00029zmB00004	7138567	7149513	10947	10947	helitron	DHH
chrB	RLG00020zmB00004	7150078	7163761	13684	13684	LTR_retrotransposon	RLG
chrB	DTH00365zmB00006	7179098	7179778	681	681	terminal_inverted_repeat_element	DTH
chrB	RLC00062zmB00001	7201050	7212993	11944	11829	LTR_retrotransposon	RLC
chrB	DTH00014zmB00001	7212879	7213022	144	144	terminal_inverted_repeat_element	DTH
chrB	DTH00014zmB00002	7212883	7213018	136	136	terminal_inverted_repeat_element	DTH
chrB	RLG01987zmB00002	7232908	7246327	13420	13420	LTR_retrotransposon	RLG
chrB	RLG00003zmB00005	7253375	7264919	11545	11545	LTR_retrotransposon	RLG
chrB	DHH00001zmB00009	7346818	7347305	488	488	helitron	DHH
chrB	DHH00001zmB00010	7351374	7351862	489	489	helitron	DHH
chrB	RLX00505zmB00001	7372717	7375584	2868	2868	LTR_retrotransposon	RLX
chrB	RLG00006zmB00861	7392172	7411048	18877	18877	LTR_retrotransposon	RLG
chrB	RLG00003zmB00006	7392620	7404110	11491	11491	LTR_retrotransposon	RLG
chrB	RLG00142zmB00001	7483648	7487557	3910	3910	LTR_retrotransposon	RLG
chrB	RLX10077zmB00001	7489502	7519808	30307	17541	LTR_retrotransposon	RLX
chrB	DTX00192zmB00012	7492373	7492605	233	233	terminal_inverted_repeat_element	DTX
chrB	RLC00002zmB00010	7492378	7504577	12200	11980	LTR_retrotransposon	RLC
chrB	DTX00192zmB00032	7492380	7492598	219	1	terminal_inverted_repeat_element	DTX
chrB	DTX00192zmB00037	7492381	7492597	217	106	terminal_inverted_repeat_element	DTX
chrB	DTH00073zmB00001	7492487	7492599	113	113	terminal_inverted_repeat_element	DTH
chrB	DTX00004zmB00088	7504653	7504771	119	119	terminal_inverted_repeat_element	DTX
chrB	DTX00004zmB00136	7504679	7504786	108	108	terminal_inverted_repeat_element	DTX
chrB	DTT00006zmB00016	7510494	7510840	347	347	terminal_inverted_repeat_element	DTT
chrB	DTT00006zmB00041	7510494	7510760	267	1	terminal_inverted_repeat_element	DTT
chrB	DTT00006zmB00012	7510495	7510680	186	186	terminal_inverted_repeat_element	DTT
chrB	DTT00006zmB00037	7510497	7510797	301	102	terminal_inverted_repeat_element	DTT
chrB	DTH00385zmB00001	7510550	7510680	131	131	terminal_inverted_repeat_element	DTH
chrB	DTT00170zmB00001	7510620	7510680	61	61	terminal_inverted_repeat_element	DTT
chrB	DTM00147zmB00001	7510730	7510800	71	71	terminal_inverted_repeat_element	DTM
chrB	DTT00434zmB00001	7510810	7510920	111	111	terminal_inverted_repeat_element	DTT
chrB	DTX00518zmB00001	7528366	7528432	67	67	terminal_inverted_repeat_element	DTX
chrB	RLG00006zmB00070	7536234	7545747	9514	9514	LTR_retrotransposon	RLG
chrB	RLG00773zmB00001	7570455	7584829	14375	14375	LTR_retrotransposon	RLG
chrB	DHH00019zmB00001	7595285	7604055	8771	8771	helitron	DHH
chrB	DTT00052zmB00001	7604450	7604679	230	230	terminal_inverted_repeat_element	DTT
chrB	DTH00203zmB00003	7640475	7640732	258	1	terminal_inverted_repeat_element	DTH
chrB	DTX00191zmB00117	7640476	7640839	364	2	terminal_inverted_repeat_element	DTX
chrB	DTX00191zmB00121	7640478	7640837	360	360	terminal_inverted_repeat_element	DTX
chrB	DTX00003zmB00065	7640486	7640607	122	122	terminal_inverted_repeat_element	DTX
chrB	RLC00002zmB00011	7640573	7649445	8873	8873	LTR_retrotransposon	RLC
chrB	RLX10483zmB00001	7669733	7693146	23414	23414	LTR_retrotransposon	RLX
chrB	RLG00894zmB00007	7680168	7682463	2296	2296	LTR_retrotransposon	RLG
chrB	RLG00894zmB00009	7694516	7707346	12831	12831	LTR_retrotransposon	RLG
chrB	RLG00006zmB00071	7697051	7706615	9565	9565	LTR_retrotransposon	RLG
chrB	RLG00167zmB00005	7729900	7736612	6713	6713	LTR_retrotransposon	RLG
chrB	RLX15997zmB00001	7743920	7759294	15375	15375	LTR_retrotransposon	RLX
chrB	RLX00454zmB00001	7764257	7768524	4268	4268	LTR_retrotransposon	RLX
chrB	RLX00454zmB00002	7768728	7770496	1769	1769	LTR_retrotransposon	RLX
chrB	DHH00002zmB00190	7771532	7773521	1990	1990	helitron	DHH
chrB	DHH00035zmB00004	7775681	7794669	18989	18989	helitron	DHH
chrB	RLG00012zmB00004	7787496	7800347	12852	12852	LTR_retrotransposon	RLG
chrB	RLG00894zmB00002	7803370	7805393	2024	2024	LTR_retrotransposon	RLG
chrB	RLG00894zmB00003	7807341	7809507	2167	2167	LTR_retrotransposon	RLG
chrB	DHH00004zmB00085	7807998	7812408	4411	3625	helitron	DHH
chrB	RLC00011zmB00005	7812280	7820230	7951	7657	LTR_retrotransposon	RLC
chrB	DTX00004zmB00216	7812497	7812592	96	96	terminal_inverted_repeat_element	DTX
chrB	DTX00198zmB00050	7820033	7820232	200	114	terminal_inverted_repeat_element	DTX
chrB	DTX00004zmB00232	7820147	7820232	86	86	terminal_inverted_repeat_element	DTX
chrB	RLG00020zmB00005	7830248	7842469	12222	12222	LTR_retrotransposon	RLG
chrB	RLC00007zmB00001	7847213	7853329	6117	6117	LTR_retrotransposon	RLC
chrB	DTT00089zmB00001	7860571	7860677	107	107	terminal_inverted_repeat_element	DTT
chrB	DTT00173zmB00001	7860618	7860677	60	60	terminal_inverted_repeat_element	DTT
chrB	RLX00505zmB00002	7871386	7874215	2830	2830	LTR_retrotransposon	RLX
chrB	RLG00006zmB00072	7880585	7888014	7430	7430	LTR_retrotransposon	RLG
chrB	RLX15998zmB00001	7890096	7898048	7953	7953	LTR_retrotransposon	RLX
chrB	RLG00033zmB00012	7906067	7921461	15395	15395	LTR_retrotransposon	RLG
chrB	DTH00155zmB00006	7936982	7937047	66	66	terminal_inverted_repeat_element	DTH
chrB	RLG00006zmB00073	7937571	7945014	7444	7444	LTR_retrotransposon	RLG
chrB	RLG00003zmB00007	7949711	7960684	10974	10974	LTR_retrotransposon	RLG
chrB	RLG00004zmB00095	7964014	7978850	14837	13362	LTR_retrotransposon	RLG
chrB	RLX01127zmB00001	7970655	7972129	1475	1475	LTR_retrotransposon	RLX
chrB	RLX02293zmB00002	7983333	7990406	7074	7074	LTR_retrotransposon	RLX
chrB	RLX10078zmB00001	7993187	8000403	7217	6725	LTR_retrotransposon	RLX
chrB	DHH00001zmB00890	7997275	7997766	492	492	helitron	DHH
chrB	RLX10484zmB00001	8001082	8009763	8682	8682	LTR_retrotransposon	RLX
chrB	RLG00160zmB00001	8010041	8029727	19687	19687	LTR_retrotransposon	RLG
chrB	RLG10079zmB00001	8077194	8085732	8539	7553	LTR_retrotransposon	RLG
chrB	DHH00001zmB00011	8080181	8080673	493	493	helitron	DHH
chrB	DHH00001zmB00012	8085143	8085635	493	493	helitron	DHH
chrB	RLG00033zmB00013	8089931	8102980	13050	12698	LTR_retrotransposon	RLG
chrB	DTT00690zmB00001	8090157	8090508	352	352	terminal_inverted_repeat_element	DTT
chrB	DHH00001zmB00013	8104542	8105033	492	492	helitron	DHH
chrB	RLX00454zmB00003	8128006	8132261	4256	4256	LTR_retrotransposon	RLX
chrB	RLX15999zmB00001	8175684	8178132	2449	2354	LTR_retrotransposon	RLX
chrB	DTX00002zmB00009	8198127	8198247	121	121	terminal_inverted_repeat_element	DTX
chrB	DHH00009zmB00001	8198855	8202438	3584	3584	helitron	DHH
chrB	RLG_cinful-zeonzmB00002	8208754	8218196	9443	9443	solo_LTR	RLG
chrB	DTX00663zmB00001	8221407	8221686	280	280	terminal_inverted_repeat_element	DTX
chrB	RLG00020zmB00006	8222904	8233928	11025	11025	LTR_retrotransposon	RLG
chrB	RLG00033zmB00014	8239883	8251789	11907	11907	LTR_retrotransposon	RLG
chrB	RLC01256zmB00002	8265170	8289246	24077	10355	LTR_retrotransposon	RLC
chrB	RLG00012zmB00005	8265494	8279215	13722	13722	LTR_retrotransposon	RLG
chrB	DTX00003zmB00050	8296440	8296566	127	127	terminal_inverted_repeat_element	DTX
chrB	DTX00287zmB00001	8296460	8296779	320	320	terminal_inverted_repeat_element	DTX
chrB	RLC00011zmB00006	8296540	8305245	8706	8624	LTR_retrotransposon	RLC
chrB	DTX00482zmB00001	8304285	8304366	82	82	terminal_inverted_repeat_element	DTX
chrB	RLG00020zmB00007	8306089	8319761	13673	13673	LTR_retrotransposon	RLG
chrB	RLG00006zmB00074	8324869	8332169	7301	7301	LTR_retrotransposon	RLG
chrB	RLG00078zmB00001	8344930	8352687	7758	7758	LTR_retrotransposon	RLG
chrB	RLX01798zmB00001	8352972	8359892	6921	6921	LTR_retrotransposon	RLX
chrB	DTH00548zmB00001	8364053	8364104	52	52	terminal_inverted_repeat_element	DTH
chrB	DTT00721zmB00001	8367847	8368499	653	342	terminal_inverted_repeat_element	DTT
chrB	DHH00001zmB00014	8368189	8381260	13072	13072	helitron	DHH
chrB	RLC00002zmB00012	8382132	8391060	8929	1970	LTR_retrotransposon	RLC
chrB	DHH00054zmB00001	8384102	8401909	17808	10562	helitron	DHH
chrB	RLG00006zmB00075	8394664	8406998	12335	12335	LTR_retrotransposon	RLG
chrB	RLC00011zmB00007	8407079	8415511	8433	8044	LTR_retrotransposon	RLC
chrB	DTX00221zmB00007	8407995	8408207	213	213	terminal_inverted_repeat_element	DTX
chrB	DTX00221zmB00010	8407995	8408188	194	194	terminal_inverted_repeat_element	DTX
chrB	DTX00004zmB00075	8408198	8408317	120	120	terminal_inverted_repeat_element	DTX
chrB	DTH00164zmB00001	8413421	8413486	66	66	terminal_inverted_repeat_element	DTH
chrB	DHH00002zmB00191	8416583	8423712	7130	7130	helitron	DHH
chrB	RLC00011zmB00008	8433815	8442449	8635	8517	LTR_retrotransposon	RLC
chrB	DTX00004zmB00095	8442090	8442207	118	118	terminal_inverted_repeat_element	DTX
chrB	RLG00006zmB00862	8443427	8462536	19110	19110	LTR_retrotransposon	RLG
chrB	RLG00006zmB00076	8449257	8458743	9487	9487	LTR_retrotransposon	RLG
chrB	DTT00068zmB00001	8463182	8463295	114	114	terminal_inverted_repeat_element	DTT
chrB	RLG10485zmB00001	8493764	8535295	41532	12626	LTR_retrotransposon	RLG
chrB	DHH00001zmB00891	8494464	8497428	2965	180	helitron	DHH
chrB	RLX16000zmB00001	8494644	8498649	4006	4006	LTR_retrotransposon	RLX
chrB	RLG16001zmB00001	8499946	8510648	10703	10703	LTR_retrotransposon	RLG
chrB	RLG00155zmB00019	8514779	8521395	6617	6127	LTR_retrotransposon	RLG
chrB	DHH00001zmB00892	8519789	8520278	490	490	helitron	DHH
chrB	DHH00005zmB00067	8527896	8537242	9347	3406	helitron	DHH
chrB	RLX16002zmB00001	8528893	8531649	2757	2757	LTR_retrotransposon	RLX
chrB	DHH00001zmB00015	8534059	8539406	5348	5313	helitron	DHH
chrB	RLC00067zmB00001	8539372	8546051	6680	6680	LTR_retrotransposon	RLC
chrB	RLG00006zmB00077	8548917	8556297	7381	7381	LTR_retrotransposon	RLG
chrB	DTX00255zmB00001	8568186	8568346	161	161	terminal_inverted_repeat_element	DTX
chrB	RLC00203zmB00001	8569454	8584618	15165	15165	LTR_retrotransposon	RLC
chrB	DHH00003zmB00092	8596645	8614801	18157	18157	helitron	DHH
chrB	RLX01803zmB00001	8601574	8608603	7030	7030	LTR_retrotransposon	RLX
chrB	RLC00002zmB00013	8609237	8625785	16549	16549	LTR_retrotransposon	RLC
chrB	DTX00010zmB00016	8609852	8609976	125	125	terminal_inverted_repeat_element	DTX
chrB	DTX00270zmB00062	8609857	8610284	428	319	terminal_inverted_repeat_element	DTX
chrB	DTX00004zmB00131	8610176	8610284	109	10	terminal_inverted_repeat_element	DTX
chrB	DTX00004zmB00179	8610181	8610279	99	2	terminal_inverted_repeat_element	DTX
chrB	DTX00004zmB00208	8610182	8610278	97	97	terminal_inverted_repeat_element	DTX
chrB	RLG_cinful-zeonzmB00003	8615678	8623183	7506	7506	solo_LTR	RLG
chrB	DTX00270zmB00073	8625383	8625746	364	364	terminal_inverted_repeat_element	DTX
chrB	RLC00002zmB00352	8627135	8635301	8167	8041	LTR_retrotransposon	RLC
chrB	DTX00004zmB00161	8627357	8627456	100	1	terminal_inverted_repeat_element	DTX
chrB	DTX00004zmB00194	8627358	8627455	98	74	terminal_inverted_repeat_element	DTX
chrB	DTH00186zmB00001	8627432	8627482	51	51	terminal_inverted_repeat_element	DTH
chrB	DHH00005zmB00002	8637768	8656633	18866	11211	helitron	DHH
chrB	DTX00055zmB00001	8645166	8645286	121	121	terminal_inverted_repeat_element	DTX
chrB	DTX00055zmB00003	8645175	8645277	103	103	terminal_inverted_repeat_element	DTX
chrB	RLX10080zmB00001	8647752	8653231	5480	5480	LTR_retrotransposon	RLX
chrB	RLX16003zmB00001	8653631	8655097	1467	1467	LTR_retrotransposon	RLX
chrB	RLG00006zmB00078	8657909	8667567	9659	9659	LTR_retrotransposon	RLG
chrB	RLG10486zmB00001	8668047	8704522	36476	19480	LTR_retrotransposon	RLG
chrB	DHH00001zmB00016	8670389	8672920	2532	2532	helitron	DHH
chrB	DTT00018zmB00001	8688519	8688660	142	142	terminal_inverted_repeat_element	DTT
chrB	DTT00094zmB00005	8688556	8688641	86	86	terminal_inverted_repeat_element	DTT
chrB	RLG00004zmB00004	8689049	8703370	14322	14322	LTR_retrotransposon	RLG
chrB	DHH00006zmB00075	8707258	8721673	14416	14416	helitron	DHH
chrB	DHH00001zmB00017	8707708	8722631	14924	1180	helitron	DHH
chrB	RLG00012zmB00006	8707989	8721549	13561	13561	LTR_retrotransposon	RLG
chrB	RLX10487zmB00001	8722927	8747792	24866	10159	LTR_retrotransposon	RLX
chrB	RLG00006zmB00863	8723274	8737980	14707	14707	LTR_retrotransposon	RLG
chrB	DHH00001zmB00893	8723696	8729922	6227	5306	helitron	DHH
chrB	DTH00288zmB00002	8724167	8724483	317	317	terminal_inverted_repeat_element	DTH
chrB	RLX16004zmB00001	8729319	8736848	7530	7038	LTR_retrotransposon	RLX
chrB	DHH00001zmB00894	8733801	8734292	492	492	helitron	DHH
chrB	RLX10851zmB00001	8747965	8840817	92853	32095	LTR_retrotransposon	RLX
chrB	RLX10488zmB00001	8764281	8806532	42252	16212	LTR_retrotransposon	RLX
chrB	RLG00006zmB00079	8765300	8772564	7265	7265	LTR_retrotransposon	RLG
chrB	RST00015zmB00001	8777212	8777596	385	385	SINE_element	RST
chrB	RLC00002zmB00353	8783273	8801662	18390	18390	LTR_retrotransposon	RLC
chrB	RLG00006zmB00080	8786413	8796474	10062	10062	LTR_retrotransposon	RLG
chrB	RLX16005zmB00001	8811266	8814219	2954	2954	LTR_retrotransposon	RLX
chrB	RLG00033zmB00015	8815710	8831261	15552	15552	LTR_retrotransposon	RLG
chrB	DHH00002zmB00192	8846361	8856872	10512	10512	helitron	DHH
chrB	DHH00002zmB00003	8850357	8855268	4912	4912	helitron	DHH
chrB	RLX16006zmB00001	8866309	8876273	9965	9965	LTR_retrotransposon	RLX
chrB	RLG00006zmB00081	8876312	8885757	9446	9446	LTR_retrotransposon	RLG
chrB	RLG00033zmB00016	8885765	8900788	15024	15024	LTR_retrotransposon	RLG
chrB	RLG00006zmB00082	8902280	8909260	6981	6981	LTR_retrotransposon	RLG
chrB	RLX16007zmB00001	8910221	8917048	6828	6828	LTR_retrotransposon	RLX
chrB	DTH00391zmB00001	8919733	8919858	126	126	terminal_inverted_repeat_element	DTH
chrB	RLG00088zmB00001	8920934	8930956	10023	10023	LTR_retrotransposon	RLG
chrB	RLG00115zmB00001	8935395	8942480	7086	7086	LTR_retrotransposon	RLG
chrB	DHH00291zmB00001	8965386	8968859	3474	3474	helitron	DHH
chrB	DTH00237zmB00003	8969137	8969337	201	201	terminal_inverted_repeat_element	DTH
chrB	DTH00237zmB00006	8969141	8969333	193	193	terminal_inverted_repeat_element	DTH
chrB	RLG00031zmB00013	8971124	8990731	19608	19608	LTR_retrotransposon	RLG
chrB	DTH00588zmB00001	8971646	8971853	208	208	terminal_inverted_repeat_element	DTH
chrB	RLG00020zmB00008	8980398	8990070	9673	9673	LTR_retrotransposon	RLG
chrB	DHH00001zmB00895	8991065	8999133	8069	1960	helitron	DHH
chrB	RLG00032zmB00002	8993025	8999140	6116	6116	LTR_retrotransposon	RLG
chrB	DHH00251zmB00001	9001013	9013621	12609	12609	helitron	DHH
chrB	RLG00006zmB00083	9003526	9012969	9444	9444	LTR_retrotransposon	RLG
chrB	DHH00012zmB00022	9017811	9031367	13557	13557	helitron	DHH
chrB	RLC00023zmB00001	9018139	9023853	5715	5715	LTR_retrotransposon	RLC
chrB	DTX00003zmB00156	9029684	9029784	101	101	terminal_inverted_repeat_element	DTX
chrB	DTH00132zmB00002	9029688	9029760	73	2	terminal_inverted_repeat_element	DTH
chrB	RLC00011zmB00275	9029690	9045119	15430	15430	LTR_retrotransposon	RLC
chrB	RLG00006zmB00084	9032845	9040210	7366	6725	LTR_retrotransposon	RLG
chrB	DTX00334zmB00001	9039569	9040209	641	641	terminal_inverted_repeat_element	DTX
chrB	DHH00163zmB00001	9053817	9054208	392	392	helitron	DHH
chrB	RLG00191zmB00001	9054395	9064057	9663	7902	LTR_retrotransposon	RLG
chrB	DHH00001zmB00896	9059816	9061576	1761	1761	helitron	DHH
chrB	RLG00012zmB00007	9065038	9077189	12152	12152	LTR_retrotransposon	RLG
chrB	RLG10644zmB00001	9077667	9119767	42101	19267	LTR_retrotransposon	RLG
chrB	DHH00001zmB00018	9078673	9080452	1780	1370	helitron	DHH
chrB	RLX10489zmB00001	9080043	9087099	7057	7057	LTR_retrotransposon	RLX
chrB	RLC10001zmB00001	9087952	9101442	13491	13491	LTR_retrotransposon	RLC
chrB	RLG00006zmB00085	9092422	9099885	7464	6794	LTR_retrotransposon	RLG
chrB	DTX00335zmB00018	9099216	9099886	671	671	terminal_inverted_repeat_element	DTX
chrB	DHH00001zmB00019	9100846	9102306	1461	1461	helitron	DHH
chrB	DTH00184zmB00001	9106444	9106495	52	52	terminal_inverted_repeat_element	DTH
chrB	RLC00002zmB00459	9121455	9181375	59921	10342	LTR_retrotransposon	RLC
chrB	DTX00004zmB00077	9121670	9121789	120	1	terminal_inverted_repeat_element	DTX
chrB	DTX00004zmB00090	9121671	9121788	118	118	terminal_inverted_repeat_element	DTX
chrB	DTX00004zmB00047	9121676	9121803	128	128	terminal_inverted_repeat_element	DTX
chrB	RLG00003zmB00183	9121958	9161107	39150	13143	LTR_retrotransposon	RLG
chrB	RLG16008zmB00001	9128228	9139974	11747	11747	LTR_retrotransposon	RLG
chrB	RLG00004zmB00005	9141594	9155853	14260	14205	LTR_retrotransposon	RLG
chrB	DTX00546zmB00001	9153771	9153825	55	55	terminal_inverted_repeat_element	DTX
chrB	RLG00061zmB00001	9164645	9174719	10075	10075	LTR_retrotransposon	RLG
chrB	DHH00008zmB00035	9168129	9168524	396	396	helitron	DHH
chrB	DTX00070zmB00011	9181138	9181229	92	1	terminal_inverted_repeat_element	DTX
chrB	DTX00192zmB00030	9181138	9181357	220	1	terminal_inverted_repeat_element	DTX
chrB	DTX00192zmB00034	9181139	9181356	218	218	terminal_inverted_repeat_element	DTX
chrB	RLX15219zmB00001	9183077	9212500	29424	29424	LTR_retrotransposon	RLX
chrB	RLG00033zmB00183	9190255	9211002	20748	13304	LTR_retrotransposon	RLG
chrB	RLG00006zmB00086	9193487	9200930	7444	7444	LTR_retrotransposon	RLG
chrB	DHH00006zmB00001	9213892	9231329	17438	16142	helitron	DHH
chrB	DHH00001zmB00897	9227655	9228950	1296	1296	helitron	DHH
chrB	RLG00006zmB00087	9232995	9242225	9231	9231	LTR_retrotransposon	RLG
chrB	DTT00127zmB00001	9245846	9245928	83	52	terminal_inverted_repeat_element	DTT
chrB	DTT00136zmB00011	9245898	9245965	68	23	terminal_inverted_repeat_element	DTT
chrB	DTT00624zmB00001	9245898	9246057	160	160	terminal_inverted_repeat_element	DTT
chrB	DTX00168zmB00001	9245921	9245984	64	17	terminal_inverted_repeat_element	DTX
chrB	DTT00479zmB00001	9245938	9246020	83	20	terminal_inverted_repeat_element	DTT
chrB	DTT00529zmB00001	9245938	9246000	63	63	terminal_inverted_repeat_element	DTT
chrB	RLX10081zmB00001	9249612	9268357	18746	18746	LTR_retrotransposon	RLX
chrB	RLG16009zmB00001	9257954	9266094	8141	2806	LTR_retrotransposon	RLG
chrB	DHH00001zmB00020	9260760	9280052	19293	19096	helitron	DHH
chrB	DTX00003zmB00178	9274937	9275036	100	1	terminal_inverted_repeat_element	DTX
chrB	DTX00241zmB00001	9274937	9275133	197	1	terminal_inverted_repeat_element	DTX
chrB	DTX00241zmB00003	9274938	9275132	195	195	terminal_inverted_repeat_element	DTX
chrB	RLG00123zmB00001	9290918	9302433	11516	11516	LTR_retrotransposon	RLG
chrB	RLC00101zmB00060	9304757	9320163	15407	15407	LTR_retrotransposon	RLC
chrB	RLG00032zmB00003	9306621	9314079	7459	6510	LTR_retrotransposon	RLG
chrB	DHH00001zmB00898	9312176	9313124	949	949	helitron	DHH
chrB	RLG00033zmB00236	9320909	9333067	12159	12159	LTR_retrotransposon	RLG
chrB	DHH00020zmB00001	9328286	9338992	10707	10707	helitron	DHH
chrB	RLG00006zmB00088	9335032	9344510	9479	9000	LTR_retrotransposon	RLG
chrB	DHH00005zmB00003	9341572	9342050	479	479	helitron	DHH
chrB	RLG00006zmB00089	9346806	9356385	9580	1984	LTR_retrotransposon	RLG
chrB	DHH00019zmB00007	9347169	9354524	7356	7356	helitron	DHH
chrB	DHH00017zmB00008	9356146	9369481	13336	12178	helitron	DHH
chrB	RLX10082zmB00001	9368324	9388733	20410	20410	LTR_retrotransposon	RLX
chrB	RLG00057zmB00001	9369278	9378142	8865	7871	LTR_retrotransposon	RLG
chrB	DTX00483zmB00001	9369416	9369495	80	80	terminal_inverted_repeat_element	DTX
chrB	DTX00304zmB00024	9369511	9369910	400	400	terminal_inverted_repeat_element	DTX
chrB	DTX00304zmB00033	9377584	9378097	514	2	terminal_inverted_repeat_element	DTX
chrB	DTX00304zmB00057	9377586	9378057	472	472	terminal_inverted_repeat_element	DTX
chrB	DTX00304zmB00002	9377655	9378097	443	443	terminal_inverted_repeat_element	DTX
chrB	DHH00002zmB00193	9384836	9392650	7815	7815	helitron	DHH
chrB	RLG00004zmB00006	9397382	9411264	13883	13883	LTR_retrotransposon	RLG
chrB	RLG00142zmB00041	9419149	9449706	30558	16471	LTR_retrotransposon	RLG
chrB	RLG00004zmB00007	9428130	9442216	14087	14087	LTR_retrotransposon	RLG
chrB	DTX00178zmB00001	9457400	9457458	59	59	terminal_inverted_repeat_element	DTX
chrB	DHH00006zmB00002	9473189	9492529	19341	19341	helitron	DHH
chrB	RLX04199zmB00001	9473596	9541545	67950	6731	LTR_retrotransposon	RLX
chrB	RLG10490zmB00001	9475925	9499292	23368	23368	LTR_retrotransposon	RLG
chrB	DHH00001zmB00899	9479719	9495917	16199	16199	helitron	DHH
chrB	RLC00011zmB00009	9480082	9487945	7864	7462	LTR_retrotransposon	RLC
chrB	DTX00199zmB00045	9480094	9480297	204	10	terminal_inverted_repeat_element	DTX
chrB	DTX00199zmB00064	9480099	9480292	194	194	terminal_inverted_repeat_element	DTX
chrB	DTX00199zmB00069	9480100	9480291	192	192	terminal_inverted_repeat_element	DTX
chrB	DTX00199zmB00074	9480101	9480290	190	190	terminal_inverted_repeat_element	DTX
chrB	DTX00199zmB00017	9487748	9487970	223	102	terminal_inverted_repeat_element	DTX
chrB	DTX00220zmB00008	9487850	9488043	194	194	terminal_inverted_repeat_element	DTX
chrB	DHH00001zmB00021	9495115	9500716	5602	5128	helitron	DHH
chrB	DHH00001zmB00900	9500243	9501235	993	993	helitron	DHH
chrB	DHH00099zmB00001	9502458	9517293	14836	14836	helitron	DHH
chrB	RLG16010zmB00001	9502498	9520829	18332	18332	LTR_retrotransposon	RLG
chrB	RLG00006zmB00864	9522541	9540076	17536	17536	LTR_retrotransposon	RLG
chrB	RLG00167zmB00006	9523994	9534180	10187	10187	LTR_retrotransposon	RLG
chrB	RLX16011zmB00001	9547363	9550946	3584	3492	LTR_retrotransposon	RLX
chrB	DTT00077zmB00002	9548885	9548976	92	92	terminal_inverted_repeat_element	DTT
chrB	DHH00001zmB00901	9552692	9567408	14717	14717	helitron	DHH
chrB	RLC00002zmB00014	9553120	9560399	7280	7280	LTR_retrotransposon	RLC
chrB	RLX16012zmB00001	9563396	9569446	6051	6051	LTR_retrotransposon	RLX
chrB	RLG00006zmB00090	9577206	9586809	9604	9604	LTR_retrotransposon	RLG
chrB	RLG00033zmB00017	9591824	9604477	12654	12654	LTR_retrotransposon	RLG
chrB	DTX00177zmB00001	9608797	9608855	59	59	terminal_inverted_repeat_element	DTX
chrB	DHH00001zmB00022	9609221	9628630	19410	19410	helitron	DHH
chrB	RLG00033zmB00018	9610276	9621864	11589	11589	LTR_retrotransposon	RLG
chrB	RLG10083zmB00001	9622941	9661567	38627	17077	LTR_retrotransposon	RLG
chrB	RLG00006zmB00091	9632941	9646406	13466	13466	LTR_retrotransposon	RLG
chrB	DHH00005zmB00068	9633184	9647270	14087	14087	helitron	DHH
chrB	RLG00006zmB00092	9649930	9656990	7061	7061	LTR_retrotransposon	RLG
chrB	RST00034zmB00001	9658317	9658475	159	159	SINE_element	RST
chrB	DTH00718zmB00001	9663515	9664174	660	660	terminal_inverted_repeat_element	DTH
chrB	RLG00006zmB00865	9670424	9679962	9539	8960	LTR_retrotransposon	RLG
chrB	DTH00698zmB00001	9673225	9673803	579	579	terminal_inverted_repeat_element	DTH
chrB	RLG10491zmB00001	9681328	9714314	32987	17733	LTR_retrotransposon	RLG
chrB	RLG00006zmB00093	9683546	9690924	7379	7379	LTR_retrotransposon	RLG
chrB	RLC00011zmB00010	9699949	9707823	7875	7875	LTR_retrotransposon	RLC
chrB	RLG00006zmB00980	9714336	9750006	35671	10519	LTR_retrotransposon	RLG
chrB	RLG00006zmB00094	9715266	9724698	9433	9433	LTR_retrotransposon	RLG
chrB	RLG00237zmB00003	9729632	9736418	6787	6787	LTR_retrotransposon	RLG
chrB	DHH00019zmB00008	9739224	9748155	8932	8932	helitron	DHH
chrB	RLG00014zmB00004	9764090	9772960	8871	6523	LTR_retrotransposon	RLG
chrB	DHH00001zmB00902	9770613	9776881	6269	3022	helitron	DHH
chrB	DHH00008zmB00002	9771405	9771793	389	389	helitron	DHH
chrB	RLX10492zmB00001	9774024	9805453	31430	2510	LTR_retrotransposon	RLX
chrB	RLG00032zmB00004	9776232	9782178	5947	3806	LTR_retrotransposon	RLG
chrB	DHH00001zmB00903	9779274	9781414	2141	2141	helitron	DHH
chrB	DHH00001zmB00904	9782481	9799728	17248	17248	helitron	DHH
chrB	RLG00006zmB00866	9786130	9794452	8323	8323	LTR_retrotransposon	RLG
chrB	RLG10084zmB00001	9799477	9804781	5305	1099	LTR_retrotransposon	RLG
chrB	DHH00042zmB00004	9800576	9806930	6355	6355	helitron	DHH
chrB	RLX16013zmB00001	9806938	9821457	14520	14520	LTR_retrotransposon	RLX
chrB	RLC00002zmB00015	9822837	9834749	11913	11913	LTR_retrotransposon	RLC
chrB	DTX00004zmB00162	9834896	9834995	100	100	terminal_inverted_repeat_element	DTX
chrB	DHH00001zmB00905	9837200	9851266	14067	14067	helitron	DHH
chrB	RLC00002zmB00016	9840120	9848691	8572	8452	LTR_retrotransposon	RLC
chrB	DTX00003zmB00072	9847719	9847838	120	120	terminal_inverted_repeat_element	DTX
chrB	DTX00003zmB00091	9847720	9847837	118	118	terminal_inverted_repeat_element	DTX
chrB	RLG00032zmB00005	9850677	9857752	7076	6731	LTR_retrotransposon	RLG
chrB	DTX00270zmB00003	9852681	9853025	345	12	terminal_inverted_repeat_element	DTX
chrB	DTX00192zmB00008	9852683	9852920	238	233	terminal_inverted_repeat_element	DTX
chrB	DTX00004zmB00156	9852916	9853015	100	100	terminal_inverted_repeat_element	DTX
chrB	DTX00004zmB00218	9852918	9853013	96	96	terminal_inverted_repeat_element	DTX
chrB	DHH00001zmB00906	9868795	9870894	2100	2100	helitron	DHH
chrB	RLG00128zmB00001	9873653	9882657	9005	6742	LTR_retrotransposon	RLG
chrB	DHH00130zmB00001	9878302	9880564	2263	2263	helitron	DHH
chrB	RLG00006zmB00095	9884745	9894354	9610	4909	LTR_retrotransposon	RLG
chrB	DHH00014zmB00008	9889654	9899615	9962	6440	helitron	DHH
chrB	RLG00033zmB00019	9896094	9911052	14959	14024	LTR_retrotransposon	RLG
chrB	DHH00014zmB00009	9909284	9910218	935	935	helitron	DHH
chrB	DHH00017zmB00009	9911146	9926953	15808	15604	helitron	DHH
chrB	RLX00310zmB00001	9926750	9930520	3771	3771	LTR_retrotransposon	RLX
chrB	RLX16014zmB00001	9933772	9946272	12501	12501	LTR_retrotransposon	RLX
chrB	DHH00009zmB00024	9954551	9958632	4082	3845	helitron	DHH
chrB	RLC00062zmB00002	9958396	9970688	12293	12172	LTR_retrotransposon	RLC
chrB	DTH00054zmB00001	9959241	9959361	121	121	terminal_inverted_repeat_element	DTH
chrB	RLG00014zmB00127	9979967	9999994	20028	12390	LTR_retrotransposon	RLG
chrB	DHH00008zmB00003	9988420	9992840	4421	4421	helitron	DHH
chrB	RLX02294zmB00001	9989102	9996057	6956	6956	LTR_retrotransposon	RLX
chrB	RLC00101zmB00001	10010440	10026267	15828	15828	LTR_retrotransposon	RLC
chrB	RLC_jizmB00001	10013198	10022664	9467	6870	solo_LTR	RLC
chrB	DHH00013zmB00001	10013966	10016008	2043	1913	helitron	DHH
chrB	DTX00004zmB00041	10014184	10014313	130	130	terminal_inverted_repeat_element	DTX
chrB	DTX00004zmB00065	10014188	10014309	122	122	terminal_inverted_repeat_element	DTX
chrB	DHH00013zmB00002	10022111	10029526	7416	4715	helitron	DHH
chrB	RLG00012zmB00008	10026826	10044226	17401	17401	LTR_retrotransposon	RLG
chrB	DHH00011zmB00001	10050842	10066411	15570	15570	helitron	DHH
chrB	RLG00003zmB00008	10053606	10064932	11327	11327	LTR_retrotransposon	RLG
chrB	RLG00032zmB00006	10083582	10092638	9057	9057	LTR_retrotransposon	RLG
chrB	RLG00003zmB00009	10094202	10112352	18151	17911	LTR_retrotransposon	RLG
chrB	DTT00513zmB00001	10094817	10094884	68	37	terminal_inverted_repeat_element	DTT
chrB	DTT00497zmB00001	10094854	10094926	73	42	terminal_inverted_repeat_element	DTT
chrB	DTT00128zmB00001	10094896	10094978	83	83	terminal_inverted_repeat_element	DTT
chrB	DTT00488zmB00001	10100489	10100566	78	78	terminal_inverted_repeat_element	DTT
chrB	DTT00410zmB00001	10116319	10116433	115	115	terminal_inverted_repeat_element	DTT
chrB	DTT00140zmB00001	10116319	10116393	75	75	terminal_inverted_repeat_element	DTT
chrB	RLG00006zmB00096	10120324	10125861	5538	5538	LTR_retrotransposon	RLG
chrB	RLC00002zmB00460	10126208	10166295	40088	40088	LTR_retrotransposon	RLC
chrB	RLG00301zmB00002	10134341	10165448	31108	16790	LTR_retrotransposon	RLG
chrB	RLG00003zmB00010	10138593	10149723	11131	11131	LTR_retrotransposon	RLG
chrB	RLX00965zmB00001	10153712	10156898	3187	3187	LTR_retrotransposon	RLX
chrB	DHH00007zmB00001	10166230	10183444	17215	15366	helitron	DHH
chrB	DTH00151zmB00001	10172091	10172160	70	2	terminal_inverted_repeat_element	DTH
chrB	DTH00151zmB00004	10172092	10172159	68	2	terminal_inverted_repeat_element	DTH
chrB	DTH00151zmB00007	10172093	10172158	66	66	terminal_inverted_repeat_element	DTH
chrB	RST00035zmB00001	10175485	10175708	224	224	SINE_element	RST
chrB	DTT00040zmB00001	10178072	10178204	133	133	terminal_inverted_repeat_element	DTT
chrB	DTT00097zmB00001	10178108	10178210	103	103	terminal_inverted_repeat_element	DTT
chrB	DTT00097zmB00004	10178114	10178204	91	91	terminal_inverted_repeat_element	DTT
chrB	DHH00001zmB00907	10182029	10190540	8512	8411	helitron	DHH
chrB	DTX00498zmB00001	10184350	10184422	73	73	terminal_inverted_repeat_element	DTX
chrB	RLX05648zmB00001	10190513	10237653	47141	26948	LTR_retrotransposon	RLX
chrB	DTX00191zmB00076	10197063	10197321	259	259	terminal_inverted_repeat_element	DTX
chrB	DTT00136zmB00013	10199774	10199836	63	16	terminal_inverted_repeat_element	DTT
chrB	DTX00168zmB00002	10199790	10199853	64	64	terminal_inverted_repeat_element	DTX
chrB	DTT00446zmB00001	10199900	10200009	110	110	terminal_inverted_repeat_element	DTT
chrB	DTX00162zmB00001	10204746	10204812	67	67	terminal_inverted_repeat_element	DTX
chrB	DTT00148zmB00001	10204843	10204913	71	40	terminal_inverted_repeat_element	DTT
chrB	DTT00173zmB00002	10204883	10204942	60	60	terminal_inverted_repeat_element	DTT
chrB	DHH00003zmB00005	10205738	10209325	3588	2876	helitron	DHH
chrB	DHH00005zmB00069	10208614	10213110	4497	4397	helitron	DHH
chrB	DTX00003zmB00162	10210289	10210388	100	100	terminal_inverted_repeat_element	DTX
chrB	DTX00003zmB00202	10210290	10210387	98	2	terminal_inverted_repeat_element	DTX
chrB	DTX00003zmB00221	10210291	10210386	96	96	terminal_inverted_repeat_element	DTX
chrB	RLG00033zmB00020	10215897	10228100	12204	12204	LTR_retrotransposon	RLG
chrB	RLG10645zmB00001	10242589	10287735	45147	23950	LTR_retrotransposon	RLG
chrB	DTT00108zmB00001	10247207	10247299	93	2	terminal_inverted_repeat_element	DTT
chrB	DTT00108zmB00003	10247208	10247298	91	24	terminal_inverted_repeat_element	DTT
chrB	DTX00163zmB00001	10247220	10247286	67	67	terminal_inverted_repeat_element	DTX
chrB	RLG00006zmB00097	10257537	10267218	9682	9682	LTR_retrotransposon	RLG
chrB	RLG00006zmB00867	10271440	10282861	11422	11422	LTR_retrotransposon	RLG
chrB	RLG00031zmB00002	10276549	10278388	1840	1840	LTR_retrotransposon	RLG
chrB	DHH00001zmB00908	10288234	10289719	1486	1486	helitron	DHH
chrB	RLG10085zmB00001	10292113	10311365	19253	19253	LTR_retrotransposon	RLG
chrB	RLG00006zmB00098	10292668	10303496	10829	10743	LTR_retrotransposon	RLG
chrB	DTH00122zmB00001	10293147	10293232	86	2	terminal_inverted_repeat_element	DTH
chrB	DTH00122zmB00003	10293148	10293231	84	84	terminal_inverted_repeat_element	DTH
chrB	RLG00139zmB00005	10314013	10366663	52651	52651	LTR_retrotransposon	RLG
chrB	DHH00003zmB00093	10315944	10324937	8994	3290	helitron	DHH
chrB	RLC00002zmB00017	10319234	10328767	9534	2469	LTR_retrotransposon	RLC
chrB	DTX00270zmB00121	10319873	10320322	450	129	terminal_inverted_repeat_element	DTX
chrB	DHH00013zmB00003	10320002	10326487	6486	6280	helitron	DHH
chrB	DTX00218zmB00005	10320117	10320322	206	206	terminal_inverted_repeat_element	DTX
chrB	DTX00270zmB00123	10328077	10328526	450	450	terminal_inverted_repeat_element	DTX
chrB	RLC10086zmB00001	10330210	10359868	29659	16474	LTR_retrotransposon	RLC
chrB	RLG01525zmB00001	10335890	10345151	9262	9262	LTR_retrotransposon	RLG
chrB	DHH00001zmB00023	10350405	10354327	3923	3923	helitron	DHH
chrB	DHH00003zmB00094	10366422	10384560	18139	18139	helitron	DHH
chrB	RLG00104zmB00001	10372261	10378675	6415	6415	LTR_retrotransposon	RLG
chrB	DTX00270zmB00011	10379699	10380037	339	18	terminal_inverted_repeat_element	DTX
chrB	RLC00002zmB00354	10379717	10402768	23052	23052	LTR_retrotransposon	RLC
chrB	DTX00004zmB00141	10379938	10380043	106	106	terminal_inverted_repeat_element	DTX
chrB	RLG00012zmB00009	10387476	10402233	14758	14758	LTR_retrotransposon	RLG
chrB	DTX00118zmB00001	10403646	10403732	87	2	terminal_inverted_repeat_element	DTX
chrB	DTX00118zmB00003	10403647	10403731	85	85	terminal_inverted_repeat_element	DTX
chrB	RLX10717zmB00001	10408090	10463157	55068	55068	LTR_retrotransposon	RLX
chrB	RLG00032zmB00160	10410490	10442176	31687	11503	LTR_retrotransposon	RLG
chrB	RLC00011zmB00011	10421361	10429976	8616	6900	LTR_retrotransposon	RLC
chrB	DTX00279zmB00032	10422033	10422311	279	279	terminal_inverted_repeat_element	DTX
chrB	DTX00279zmB00035	10422038	10422306	269	197	terminal_inverted_repeat_element	DTX
chrB	DTH00129zmB00010	10422039	10422108	70	70	terminal_inverted_repeat_element	DTH
chrB	DTX00004zmB00134	10422305	10422413	109	109	terminal_inverted_repeat_element	DTX
chrB	DTX00004zmB00183	10422310	10422408	99	1	terminal_inverted_repeat_element	DTX
chrB	DTX00004zmB00211	10422311	10422407	97	10	terminal_inverted_repeat_element	DTX
chrB	DTX00004zmB00174	10422321	10422419	99	2	terminal_inverted_repeat_element	DTX
chrB	DTX00004zmB00209	10422322	10422418	97	2	terminal_inverted_repeat_element	DTX
chrB	DTX00004zmB00226	10422323	10422417	95	95	terminal_inverted_repeat_element	DTX
chrB	DHH00001zmB00909	10428648	10441544	12897	12597	helitron	DHH
chrB	DTX00279zmB00027	10429771	10430065	295	295	terminal_inverted_repeat_element	DTX
chrB	DTX00198zmB00039	10429862	10430070	209	209	terminal_inverted_repeat_element	DTX
chrB	DHH00002zmB00194	10444905	10461314	16410	16410	helitron	DHH
chrB	RLC00011zmB00012	10445985	10454807	8823	8695	LTR_retrotransposon	RLC
chrB	DTX00003zmB00043	10446244	10446371	128	128	terminal_inverted_repeat_element	DTX
chrB	DTH00056zmB00002	10467762	10467866	105	105	terminal_inverted_repeat_element	DTH
chrB	DTH00056zmB00001	10467764	10467884	121	121	terminal_inverted_repeat_element	DTH
chrB	DHH00141zmB00001	10473593	10478368	4776	3808	helitron	DHH
chrB	DTX00003zmB00238	10475191	10475276	86	86	terminal_inverted_repeat_element	DTX
chrB	DHH00001zmB00910	10477487	10478827	1341	1341	helitron	DHH
chrB	RLX16015zmB00001	10479674	10484920	5247	5247	LTR_retrotransposon	RLX
chrB	RLG00006zmB00099	10487197	10498702	11506	11506	LTR_retrotransposon	RLG
chrB	DTX00334zmB00009	10499296	10499982	687	687	terminal_inverted_repeat_element	DTX
chrB	RLX00406zmB00001	10508990	10511446	2457	2457	LTR_retrotransposon	RLX
chrB	RLG10087zmB00001	10511620	10541025	29406	11053	LTR_retrotransposon	RLG
chrB	RLX16016zmB00001	10515756	10521494	5739	5739	LTR_retrotransposon	RLX
chrB	RLG00033zmB00021	10527874	10540487	12614	12614	LTR_retrotransposon	RLG
chrB	DHH00240zmB00001	10549330	10563360	14031	14031	helitron	DHH
chrB	RLG00033zmB00256	10551201	10583891	32691	11898	LTR_retrotransposon	RLG
chrB	RLG00006zmB00100	10563099	10572574	9476	4749	LTR_retrotransposon	RLG
chrB	DHH00011zmB00023	10567848	10587498	19651	19163	helitron	DHH
chrB	DHH00001zmB00024	10578829	10579316	488	488	helitron	DHH
chrB	RLG00033zmB00022	10588405	10602606	14202	14202	LTR_retrotransposon	RLG
chrB	RLC08244zmB00001	10605047	10636430	31384	31384	LTR_retrotransposon	RLC
chrB	RLG00006zmB00101	10609535	10619018	9484	9252	LTR_retrotransposon	RLG
chrB	DHH00044zmB00002	10618787	10635566	16780	16780	helitron	DHH
chrB	DTX00191zmB00057	10623335	10623659	325	13	terminal_inverted_repeat_element	DTX
chrB	DTX00191zmB00071	10623348	10623646	299	299	terminal_inverted_repeat_element	DTX
chrB	RLC00002zmB00018	10623426	10634914	11489	11251	LTR_retrotransposon	RLC
chrB	DTX00191zmB00006	10623430	10623667	238	238	terminal_inverted_repeat_element	DTX
chrB	RLC00002zmB00019	10643113	10651631	8519	8463	LTR_retrotransposon	RLC
chrB	DTH00180zmB00001	10643838	10643893	56	56	terminal_inverted_repeat_element	DTH
chrB	RLG16017zmB00001	10656995	10669493	12499	12499	LTR_retrotransposon	RLG
chrB	DHH00194zmB00001	10657548	10670258	12711	12711	helitron	DHH
chrB	DHH00032zmB00001	10663171	10672479	9309	9309	helitron	DHH
chrB	RLG16018zmB00001	10672677	10687407	14731	14731	LTR_retrotransposon	RLG
chrB	DHH00002zmB00195	10677903	10678197	295	295	helitron	DHH
chrB	DTX00554zmB00001	10681859	10681909	51	51	terminal_inverted_repeat_element	DTX
chrB	DHH00001zmB00911	10682543	10687311	4769	4769	helitron	DHH
chrB	RLG00078zmB00002	10688376	10696402	8027	8027	LTR_retrotransposon	RLG
chrB	DHH00298zmB00001	10703152	10713871	10720	10720	helitron	DHH
chrB	DTX00334zmB00002	10704517	10705158	642	642	terminal_inverted_repeat_element	DTX
chrB	RLG00006zmB00102	10713633	10721087	7455	7455	LTR_retrotransposon	RLG
chrB	RLC00002zmB00355	10721957	10738676	16720	16720	LTR_retrotransposon	RLC
chrB	DHH00003zmB00095	10726039	10727489	1451	1451	helitron	DHH
chrB	RLG00006zmB00103	10728114	10735345	7232	7232	LTR_retrotransposon	RLG
chrB	RLG00014zmB00128	10742458	10763340	20883	11408	LTR_retrotransposon	RLG
chrB	RLG00006zmB00104	10746952	10756426	9475	9475	LTR_retrotransposon	RLG
chrB	RLG00006zmB00105	10771500	10781047	9548	9548	LTR_retrotransposon	RLG
chrB	RLG00104zmB00002	10783673	10790283	6611	6611	LTR_retrotransposon	RLG
chrB	RLC00002zmB00461	10790956	10849673	58718	14175	LTR_retrotransposon	RLC
chrB	RLG00033zmB00023	10795588	10806952	11365	11365	LTR_retrotransposon	RLG
chrB	RLX02295zmB00001	10812622	10822038	9417	9417	LTR_retrotransposon	RLX
chrB	DTH00047zmB00001	10822167	10822294	128	128	terminal_inverted_repeat_element	DTH
chrB	RLC00002zmB00356	10825827	10849459	23633	18658	LTR_retrotransposon	RLC
chrB	DTH00180zmB00002	10826517	10826568	52	52	terminal_inverted_repeat_element	DTH
chrB	DTX00627zmB00001	10826524	10826677	154	154	terminal_inverted_repeat_element	DTX
chrB	RLG00142zmB00002	10838880	10843693	4814	4814	LTR_retrotransposon	RLG
chrB	RLG00006zmB00106	10863125	10872668	9544	1860	LTR_retrotransposon	RLG
chrB	DHH00052zmB00001	10864985	10877405	12421	12421	helitron	DHH
chrB	RLG00006zmB00107	10872699	10882056	9358	9358	LTR_retrotransposon	RLG
chrB	RLG00032zmB00007	10882064	10895918	13855	13855	LTR_retrotransposon	RLG
chrB	RLX10088zmB00001	10898401	10919498	21098	10157	LTR_retrotransposon	RLX
chrB	RLX16019zmB00001	10904964	10915904	10941	10941	LTR_retrotransposon	RLX
chrB	DHH00001zmB00025	10923379	10935257	11879	11756	helitron	DHH
chrB	DTX00010zmB00020	10932503	10932625	123	123	terminal_inverted_repeat_element	DTX
chrB	RLC00101zmB00002	10936686	10943910	7225	7225	LTR_retrotransposon	RLC
chrB	RLG00006zmB00868	10950439	10982132	31694	14678	LTR_retrotransposon	RLG
chrB	DTX00523zmB00001	10950458	10950522	65	65	terminal_inverted_repeat_element	DTX
chrB	RLG00033zmB00024	10953920	10966309	12390	12390	LTR_retrotransposon	RLG
chrB	DHH00021zmB00001	10973229	10977789	4561	4561	helitron	DHH
chrB	RLX00059zmB00013	10983883	11003992	20110	20110	LTR_retrotransposon	RLX
chrB	RLG16020zmB00001	10984994	10995573	10580	10580	LTR_retrotransposon	RLG
chrB	RLC00002zmB00020	11006082	11014955	8874	8874	LTR_retrotransposon	RLC
chrB	RLC00002zmB00021	11017129	11026958	9830	8971	LTR_retrotransposon	RLC
chrB	DTX00003zmB00038	11017275	11017403	129	129	terminal_inverted_repeat_element	DTX
chrB	DTX00191zmB00113	11017275	11017638	364	235	terminal_inverted_repeat_element	DTX
chrB	DTX00191zmB00143	11025372	11025857	486	342	terminal_inverted_repeat_element	DTX
chrB	DTX00011zmB00019	11025714	11025866	153	153	terminal_inverted_repeat_element	DTX
chrB	RLG00012zmB00010	11035797	11049082	13286	13286	LTR_retrotransposon	RLG
chrB	RLC00042zmB00010	11050144	11065646	15503	15503	LTR_retrotransposon	RLC
chrB	RLC00002zmB00022	11051219	11060680	9462	9462	LTR_retrotransposon	RLC
chrB	DTT00152zmB00001	11071331	11071399	69	69	terminal_inverted_repeat_element	DTT
chrB	RLC00011zmB00013	11071444	11083038	11595	11246	LTR_retrotransposon	RLC
chrB	DTX00198zmB00036	11072219	11072429	211	114	terminal_inverted_repeat_element	DTX
chrB	DTX00004zmB00206	11072333	11072429	97	97	terminal_inverted_repeat_element	DTX
chrB	DTX00024zmB00002	11082843	11082980	138	138	terminal_inverted_repeat_element	DTX
chrB	DHH00001zmB00912	11088341	11108042	19702	19702	helitron	DHH
chrB	DTX00024zmB00016	11089672	11089771	100	100	terminal_inverted_repeat_element	DTX
chrB	RLX05872zmB00001	11096086	11139679	43594	43594	LTR_retrotransposon	RLX
chrB	RLC10089zmB00001	11101026	11131035	30010	15519	LTR_retrotransposon	RLC
chrB	DHH00001zmB00026	11102776	11107519	4744	4744	helitron	DHH
chrB	RLG00014zmB00005	11119640	11129386	9747	8726	LTR_retrotransposon	RLG
chrB	DHH00008zmB00036	11120269	11121289	1021	1021	helitron	DHH
chrB	DHH00001zmB00027	11131104	11150600	19497	12053	helitron	DHH
chrB	RLG00006zmB00108	11140667	11148110	7444	7379	LTR_retrotransposon	RLG
chrB	DTX00161zmB00002	11148018	11148082	65	65	terminal_inverted_repeat_element	DTX
chrB	DHH00002zmB00196	11150935	11161662	10728	10728	helitron	DHH
chrB	RLG00084zmB00001	11168567	11178192	9626	9539	LTR_retrotransposon	RLG
chrB	DTX00119zmB00001	11168864	11168950	87	2	terminal_inverted_repeat_element	DTX
chrB	DTX00119zmB00002	11168865	11168949	85	85	terminal_inverted_repeat_element	DTX
chrB	RLG00020zmB00009	11184569	11192742	8174	8174	LTR_retrotransposon	RLG
chrB	DHH00001zmB00028	11206237	11211011	4775	4775	helitron	DHH
chrB	RLG16021zmB00001	11212286	11221800	9515	7585	LTR_retrotransposon	RLG
chrB	DHH00022zmB00009	11219871	11235739	15869	15869	helitron	DHH
chrB	RLC00011zmB00276	11221819	11244904	23086	10032	LTR_retrotransposon	RLC
chrB	DTX00004zmB00227	11222452	11222546	95	95	terminal_inverted_repeat_element	DTX
chrB	RLG00033zmB00025	11226141	11238527	12387	12387	LTR_retrotransposon	RLG
chrB	DTX00700zmB00001	11242309	11242880	572	572	terminal_inverted_repeat_element	DTX
chrB	DTX00004zmB00207	11245118	11245214	97	97	terminal_inverted_repeat_element	DTX
chrB	RLC00169zmB00004	11246033	11262931	16899	16899	LTR_retrotransposon	RLC
chrB	RLX16022zmB00001	11251820	11260048	8229	7234	LTR_retrotransposon	RLX
chrB	DHH00001zmB00913	11251932	11252429	498	498	helitron	DHH
chrB	DHH00001zmB00914	11256599	11257095	497	497	helitron	DHH
chrB	DTX00004zmB00200	11264120	11264217	98	1	terminal_inverted_repeat_element	DTX
chrB	DTX00004zmB00220	11264121	11264216	96	1	terminal_inverted_repeat_element	DTX
chrB	DTX00004zmB00228	11264122	11264215	94	92	terminal_inverted_repeat_element	DTX
chrB	RLC00011zmB00014	11264214	11283307	19094	15516	LTR_retrotransposon	RLC
chrB	DTH00154zmB00001	11264432	11264499	68	68	terminal_inverted_repeat_element	DTH
chrB	DTT00492zmB00001	11265630	11265704	75	75	terminal_inverted_repeat_element	DTT
chrB	DHH00001zmB00915	11270295	11271471	1177	1177	helitron	DHH
chrB	DTT00550zmB00001	11276176	11276227	52	52	terminal_inverted_repeat_element	DTT
chrB	DTM00147zmB00002	11276256	11276326	71	38	terminal_inverted_repeat_element	DTM
chrB	DTT00005zmB00030	11276294	11276566	273	199	terminal_inverted_repeat_element	DTT
chrB	DTT00141zmB00001	11276295	11276368	74	2	terminal_inverted_repeat_element	DTT
chrB	DTT00141zmB00002	11276296	11276367	72	72	terminal_inverted_repeat_element	DTT
chrB	DHH00010zmB00026	11281413	11298843	17431	11558	helitron	DHH
chrB	DTX00004zmB00168	11282974	11283073	100	100	terminal_inverted_repeat_element	DTX
chrB	DTX00004zmB00191	11282975	11283072	98	2	terminal_inverted_repeat_element	DTX
chrB	DTX00004zmB00217	11282976	11283071	96	96	terminal_inverted_repeat_element	DTX
chrB	RLG00012zmB00011	11293071	11306823	13753	13753	LTR_retrotransposon	RLG
chrB	RLG00020zmB00115	11314426	11334570	20145	10802	LTR_retrotransposon	RLG
chrB	RLG00006zmB00109	11323882	11333224	9343	9343	LTR_retrotransposon	RLG
chrB	DHH00011zmB00002	11342522	11347683	5162	5162	helitron	DHH
chrB	RLG00033zmB00026	11354842	11370423	15582	15582	LTR_retrotransposon	RLG
chrB	RLG00006zmB00869	11373849	11389628	15780	15780	LTR_retrotransposon	RLG
chrB	RLX16023zmB00001	11376646	11383998	7353	1983	LTR_retrotransposon	RLX
chrB	DHH00001zmB00029	11378629	11392615	13987	13987	helitron	DHH
chrB	RLC00011zmB00277	11405615	11424607	18993	18993	LTR_retrotransposon	RLC
chrB	DTH00154zmB00002	11406016	11406082	67	67	terminal_inverted_repeat_element	DTH
chrB	RLG00006zmB00110	11407250	11418165	10916	10312	LTR_retrotransposon	RLG
chrB	DTH00342zmB00001	11407260	11407863	604	604	terminal_inverted_repeat_element	DTH
chrB	DHH00001zmB00916	11425808	11437486	11679	11679	helitron	DHH
chrB	DHH00006zmB00003	11426274	11436976	10703	10703	helitron	DHH
chrB	RLX16024zmB00001	11426277	11437479	11203	11203	LTR_retrotransposon	RLX
chrB	DHH00001zmB00917	11438339	11440316	1978	1381	helitron	DHH
chrB	RLG00032zmB00008	11439720	11445489	5770	5770	LTR_retrotransposon	RLG
chrB	DHH00004zmB00086	11459431	11468533	9103	2823	helitron	DHH
chrB	RLG00003zmB00223	11462254	11491754	29501	29501	LTR_retrotransposon	RLG
chrB	RLC00169zmB00001	11467417	11474388	6972	6524	LTR_retrotransposon	RLC
chrB	DTX00070zmB00006	11468054	11468147	94	94	terminal_inverted_repeat_element	DTX
chrB	DHH00003zmB00096	11470313	11470666	354	354	helitron	DHH
chrB	RLC00169zmB00005	11479095	11490220	11126	11126	LTR_retrotransposon	RLC
chrB	DTX00003zmB00035	11479214	11479344	131	131	terminal_inverted_repeat_element	DTX
chrB	DTX00003zmB00054	11479218	11479340	123	123	terminal_inverted_repeat_element	DTX
chrB	DTX00003zmB00062	11479219	11479339	121	121	terminal_inverted_repeat_element	DTX
chrB	DTX00003zmB00081	11479220	11479338	119	119	terminal_inverted_repeat_element	DTX
chrB	DTX00003zmB00110	11479221	11479337	117	117	terminal_inverted_repeat_element	DTX
chrB	DHH00013zmB00021	11481167	11489468	8302	1550	helitron	DHH
chrB	DHH00003zmB00006	11482717	11492366	9650	9177	helitron	DHH
chrB	DTX00191zmB00147	11489125	11489597	473	13	terminal_inverted_repeat_element	DTX
chrB	DTX00191zmB00085	11489138	11489586	449	449	terminal_inverted_repeat_element	DTX
chrB	DTX00191zmB00157	11489147	11489597	451	451	terminal_inverted_repeat_element	DTX
chrB	DTH00320zmB00001	11489148	11489499	352	352	terminal_inverted_repeat_element	DTH
chrB	DTH00155zmB00001	11496800	11496867	68	68	terminal_inverted_repeat_element	DTH
chrB	DTX00305zmB00014	11497758	11498183	426	426	terminal_inverted_repeat_element	DTX
chrB	RLX16025zmB00001	11498751	11506091	7341	6471	LTR_retrotransposon	RLX
chrB	DHH00001zmB00918	11502993	11503862	870	870	helitron	DHH
chrB	RLG00006zmB00111	11513553	11523014	9462	9462	LTR_retrotransposon	RLG
chrB	RLG00006zmB00870	11524186	11553748	29563	10486	LTR_retrotransposon	RLG
chrB	RLG00003zmB00011	11532251	11544010	11760	11760	LTR_retrotransposon	RLG
chrB	RLG16026zmB00001	11546428	11553744	7317	7317	LTR_retrotransposon	RLG
chrB	DHH00285zmB00001	11562034	11573696	11663	11663	helitron	DHH
chrB	DTX00105zmB00001	11564733	11564829	97	97	terminal_inverted_repeat_element	DTX
chrB	DHH00011zmB00024	11565489	11578086	12598	12141	helitron	DHH
chrB	DTX00003zmB00078	11568816	11568935	120	120	terminal_inverted_repeat_element	DTX
chrB	DTX00003zmB00108	11568817	11568934	118	118	terminal_inverted_repeat_element	DTX
chrB	DTX00003zmB00122	11568821	11568930	110	10	terminal_inverted_repeat_element	DTX
chrB	DTX00003zmB00180	11568826	11568925	100	100	terminal_inverted_repeat_element	DTX
chrB	DTX00003zmB00197	11568827	11568924	98	2	terminal_inverted_repeat_element	DTX
chrB	DTX00003zmB00224	11568828	11568923	96	96	terminal_inverted_repeat_element	DTX
chrB	DTX00191zmB00043	11576788	11577124	337	337	terminal_inverted_repeat_element	DTX
chrB	DTX00191zmB00047	11576790	11577122	333	333	terminal_inverted_repeat_element	DTX
chrB	DHH00031zmB00001	11581259	11594871	13613	13613	helitron	DHH
chrB	RLG00006zmB00871	11589183	11606415	17233	17233	LTR_retrotransposon	RLG
chrB	RLG00006zmB00112	11594622	11602104	7483	7275	LTR_retrotransposon	RLG
chrB	DTH00231zmB00001	11601372	11601579	208	208	terminal_inverted_repeat_element	DTH
chrB	RLX10090zmB00001	11617511	11649712	32202	32202	LTR_retrotransposon	RLX
chrB	RLG00006zmB00113	11620789	11639478	18690	18690	LTR_retrotransposon	RLG
chrB	RLG00006zmB00114	11641014	11648225	7212	7212	LTR_retrotransposon	RLG
chrB	RLG00006zmB00115	11653064	11660429	7366	7366	LTR_retrotransposon	RLG
chrB	DTH00648zmB00001	11665243	11665568	326	326	terminal_inverted_repeat_element	DTH
chrB	RLG16027zmB00001	11667472	11679085	11614	11614	LTR_retrotransposon	RLG
chrB	DHH00001zmB00030	11670120	11689428	19309	18226	helitron	DHH
chrB	RLC10091zmB00001	11700867	11710419	9553	4388	LTR_retrotransposon	RLC
chrB	RLG00142zmB00003	11701621	11706785	5165	5165	LTR_retrotransposon	RLG
chrB	DTT00480zmB00001	11718429	11718511	83	20	terminal_inverted_repeat_element	DTT
chrB	DTT00530zmB00001	11718449	11718511	63	16	terminal_inverted_repeat_element	DTT
chrB	DTT00261zmB00001	11718449	11718603	155	155	terminal_inverted_repeat_element	DTT
chrB	DTX00168zmB00003	11718465	11718528	64	19	terminal_inverted_repeat_element	DTX
chrB	DTT00153zmB00001	11718484	11718551	68	68	terminal_inverted_repeat_element	DTT
chrB	DTX00135zmB00005	11722173	11722247	75	67	terminal_inverted_repeat_element	DTX
chrB	DTT00396zmB00001	11722240	11722364	125	125	terminal_inverted_repeat_element	DTT
chrB	RLG10646zmB00001	11727729	11767275	39547	39547	LTR_retrotransposon	RLG
chrB	RLC00414zmB00003	11732090	11757078	24989	24989	LTR_retrotransposon	RLC
chrB	DTX00305zmB00059	11732124	11732582	459	459	terminal_inverted_repeat_element	DTX
chrB	RLC00011zmB00278	11736473	11751912	15440	15440	LTR_retrotransposon	RLC
chrB	RLG00167zmB00007	11737236	11744112	6877	6877	LTR_retrotransposon	RLG
chrB	DHH00182zmB00001	11750544	11764034	13491	12748	helitron	DHH
chrB	DTX00024zmB00007	11751773	11751891	119	109	terminal_inverted_repeat_element	DTX
chrB	DTX00004zmB00103	11751882	11751998	117	117	terminal_inverted_repeat_element	DTX
chrB	DTX00305zmB00033	11756471	11756987	517	517	terminal_inverted_repeat_element	DTX
chrB	RIL203014zmB00002	11768105	11769454	1350	1350	LINE_element	RIL
chrB	RLG00003zmB00012	11770467	11782151	11685	11685	LTR_retrotransposon	RLG
chrB	RIL203014zmB00001	11783168	11784278	1111	1111	LINE_element	RIL
chrB	RLC00002zmB00521	11784899	11873816	88918	16386	LTR_retrotransposon	RLC
chrB	DTX00003zmB00198	11785094	11785191	98	2	terminal_inverted_repeat_element	DTX
chrB	DTX00003zmB00225	11785095	11785190	96	96	terminal_inverted_repeat_element	DTX
chrB	RLC00002zmB00023	11785487	11793941	8455	8172	LTR_retrotransposon	RLC
chrB	DTH00186zmB00002	11792925	11792975	51	28	terminal_inverted_repeat_element	DTH
chrB	DTH00298zmB00002	11792953	11793207	255	255	terminal_inverted_repeat_element	DTH
chrB	RLG00004zmB00008	11796207	11810247	14041	14041	LTR_retrotransposon	RLG
chrB	RLG00032zmB00009	11814272	11819413	5142	3910	LTR_retrotransposon	RLG
chrB	DHH00001zmB00919	11814401	11814901	501	501	helitron	DHH
chrB	DHH00001zmB00920	11818683	11826739	8057	8057	helitron	DHH
chrB	DHH00006zmB00076	11832032	11833407	1376	1376	helitron	DHH
chrB	DHH00001zmB00031	11833013	11850853	17841	17841	helitron	DHH
chrB	DHH00001zmB00921	11833514	11851372	17859	17859	helitron	DHH
chrB	RLG00006zmB00116	11834279	11843498	9220	9220	LTR_retrotransposon	RLG
chrB	RLG16028zmB00001	11845355	11854050	8696	8696	LTR_retrotransposon	RLG
chrB	DTX00191zmB00066	11855289	11855599	311	219	terminal_inverted_repeat_element	DTX
chrB	DTH00071zmB00003	11855508	11855599	92	92	terminal_inverted_repeat_element	DTH
chrB	DHH00003zmB00007	11858677	11876525	17849	17849	helitron	DHH
chrB	RLX00413zmB00001	11859776	11870442	10667	10667	LTR_retrotransposon	RLX
chrB	RLC16103zmB00007	11876675	11878796	2122	2122	LTR_retrotransposon	RLC
chrB	RLX16102zmB00003	11879117	11945943	66827	66827	LTR_retrotransposon	RLX
chrB	RLC16040zmB00003	11879998	11899288	19291	19291	LTR_retrotransposon	RLC
chrB	RLC16103zmB00006	11880311	11881949	1639	1639	LTR_retrotransposon	RLC
chrB	RLC00011zmB00015	11881989	11891562	9574	8556	LTR_retrotransposon	RLC
chrB	DHH00004zmB00002	11890545	11896305	5761	1639	helitron	DHH
chrB	RLG02296zmB00008	11892184	11898772	6589	2996	LTR_retrotransposon	RLG
chrB	DTM00331zmB00001	11892441	11892900	460	460	terminal_inverted_repeat_element	DTM
chrB	RLG02296zmB00006	11895632	11898764	3133	3133	LTR_retrotransposon	RLG
chrB	RLC02297zmB00008	11904941	11935474	30534	1716	LTR_retrotransposon	RLC
chrB	RLC10041zmB00001	11906657	11935004	28348	28348	LTR_retrotransposon	RLC
chrB	DTX00003zmB00191	11907347	11907445	99	2	terminal_inverted_repeat_element	DTX
chrB	DTX00003zmB00215	11907348	11907444	97	97	terminal_inverted_repeat_element	DTX
chrB	DHH00015zmB00001	11907629	11926700	19072	10000	helitron	DHH
chrB	DTX00279zmB00006	11910864	11911193	330	330	terminal_inverted_repeat_element	DTX
chrB	RLX16029zmB00001	11917959	11928848	10890	10805	LTR_retrotransposon	RLX
chrB	DTH00124zmB00001	11921222	11921306	85	85	terminal_inverted_repeat_element	DTH
chrB	DHH00015zmB00002	11933808	11945537	11730	11730	helitron	DHH
chrB	RLG02296zmB00001	11935930	11945733	9804	9804	LTR_retrotransposon	RLG
chrB	RLX16030zmB00001	11952713	11961952	9240	6944	LTR_retrotransposon	RLX
chrB	DHH00004zmB00003	11957785	11960080	2296	2296	helitron	DHH
chrB	DTX00279zmB00009	11970301	11970620	320	320	terminal_inverted_repeat_element	DTX
chrB	DHH00023zmB00008	11971039	11982240	11202	11202	helitron	DHH
chrB	DHH00001zmB00922	11983387	11989942	6556	3020	helitron	DHH
chrB	RLC00024zmB00001	11986407	12000049	13643	13643	LTR_retrotransposon	RLC
chrB	RLG00033zmB00184	12005936	12037205	31270	31270	LTR_retrotransposon	RLG
chrB	DHH00001zmB00923	12007866	12019062	11197	11197	helitron	DHH
chrB	RLX16031zmB00001	12013758	12021791	8034	8034	LTR_retrotransposon	RLX
chrB	RLG00006zmB00117	12021832	12032004	10173	10173	LTR_retrotransposon	RLG
chrB	RST00019zmB00001	12036404	12036614	211	211	SINE_element	RST
chrB	RLX10493zmB00001	12039381	12062970	23590	23590	LTR_retrotransposon	RLX
chrB	RLG00057zmB00002	12044539	12062565	18027	17053	LTR_retrotransposon	RLG
chrB	DTX00304zmB00005	12044771	12045210	440	440	terminal_inverted_repeat_element	DTX
chrB	DTX00304zmB00030	12053369	12053902	534	42	terminal_inverted_repeat_element	DTX
chrB	DTX00304zmB00045	12053393	12053884	492	492	terminal_inverted_repeat_element	DTX
chrB	DTX00304zmB00022	12053460	12053864	405	405	terminal_inverted_repeat_element	DTX
chrB	RLX16032zmB00001	12065189	12070795	5607	5607	LTR_retrotransposon	RLX
chrB	DHH00202zmB00001	12071951	12072662	712	712	helitron	DHH
chrB	RLG00006zmB00118	12084773	12094113	9341	9341	LTR_retrotransposon	RLG
chrB	RLG00003zmB00013	12095131	12114429	19299	19209	LTR_retrotransposon	RLG
chrB	DTH00114zmB00001	12110126	12110215	90	90	terminal_inverted_repeat_element	DTH
chrB	DHH00006zmB00004	12116430	12134359	17930	17930	helitron	DHH
chrB	DHH00001zmB00924	12119245	12126549	7305	7305	helitron	DHH
chrB	RLX16033zmB00001	12127372	12134785	7414	6925	LTR_retrotransposon	RLX
chrB	DHH00001zmB00925	12133307	12133795	489	489	helitron	DHH
chrB	RLX01552zmB00001	12137625	12141607	3983	3983	LTR_retrotransposon	RLX
chrB	RLG10780zmB00001	12154799	12227477	72679	25985	LTR_retrotransposon	RLG
chrB	RLG16034zmB00001	12166709	12178263	11555	11555	LTR_retrotransposon	RLG
chrB	DHH00001zmB00926	12182019	12182508	490	490	helitron	DHH
chrB	RLX01552zmB00002	12186319	12190180	3862	3862	LTR_retrotransposon	RLX
chrB	RLG00004zmB00096	12190419	12204191	13773	13773	LTR_retrotransposon	RLG
chrB	RLG00033zmB00027	12209244	12226257	17014	16201	LTR_retrotransposon	RLG
chrB	DHH00028zmB00001	12223480	12224292	813	813	helitron	DHH
chrB	DTX00234zmB00001	12229423	12229629	207	207	terminal_inverted_repeat_element	DTX
chrB	RLG02013zmB00001	12235743	12243931	8189	8189	LTR_retrotransposon	RLG
chrB	DHH00018zmB00001	12247089	12261459	14371	14371	helitron	DHH
chrB	RLG00014zmB00006	12247437	12257699	10263	10263	LTR_retrotransposon	RLG
chrB	RLG00084zmB00002	12280934	12287358	6425	6425	LTR_retrotransposon	RLG
chrB	RLG16101zmB00003	12292771	12345405	52635	28725	LTR_retrotransposon	RLG
chrB	RLG02296zmB00002	12293638	12297175	3538	3538	LTR_retrotransposon	RLG
chrB	RLX10092zmB00001	12297399	12298959	1561	1561	LTR_retrotransposon	RLX
chrB	RLX16735zmB00003	12299001	12301133	2133	2133	LTR_retrotransposon	RLX
chrB	RLC10002zmB00004	12301139	12302722	1584	1584	LTR_retrotransposon	RLC
chrB	DHH00002zmB00004	12302729	12317271	14543	14543	helitron	DHH
chrB	DTX00304zmB00053	12303969	12304445	477	477	terminal_inverted_repeat_element	DTX
chrB	RLG00057zmB00003	12304027	12314655	10629	10237	LTR_retrotransposon	RLG
chrB	DTX00304zmB00020	12314264	12314669	406	406	terminal_inverted_repeat_element	DTX
chrB	DTT00097zmB00005	12324192	12324282	91	15	terminal_inverted_repeat_element	DTT
chrB	DTM00171zmB00001	12324207	12324267	61	3	terminal_inverted_repeat_element	DTM
chrB	DTM00171zmB00004	12324210	12324264	55	46	terminal_inverted_repeat_element	DTM
chrB	DTT00097zmB00006	12324256	12324346	91	91	terminal_inverted_repeat_element	DTT
chrB	DHH00008zmB00037	12331515	12331910	396	396	helitron	DHH
chrB	RLX00265zmB00002	12347278	12364243	16966	16966	LTR_retrotransposon	RLX
chrB	RLG00006zmB00119	12351810	12361340	9531	9531	LTR_retrotransposon	RLG
chrB	RLG00104zmB00003	12365616	12372287	6672	6672	LTR_retrotransposon	RLG
chrB	RLX16035zmB00001	12374131	12376321	2191	2191	LTR_retrotransposon	RLX
chrB	DTX00646zmB00001	12376558	12376882	325	253	terminal_inverted_repeat_element	DTX
chrB	DHH00015zmB00003	12376811	12391105	14295	14295	helitron	DHH
chrB	DHH00023zmB00009	12385272	12390644	5373	5373	helitron	DHH
chrB	RLG00104zmB00017	12391904	12406005	14102	14102	LTR_retrotransposon	RLG
chrB	RLG00006zmB00120	12393680	12401133	7454	7454	LTR_retrotransposon	RLG
chrB	RLC16036zmB00001	12415229	12423004	7776	7543	LTR_retrotransposon	RLC
chrB	DTX00198zmB00005	12415984	12416216	233	233	terminal_inverted_repeat_element	DTX
chrB	DTX00004zmB00169	12423756	12423855	100	100	terminal_inverted_repeat_element	DTX
chrB	DTX00004zmB00202	12423757	12423854	98	98	terminal_inverted_repeat_element	DTX
chrB	DTT00097zmB00002	12425293	12425395	103	103	terminal_inverted_repeat_element	DTT
chrB	DHH00001zmB00032	12433434	12449785	16352	16352	helitron	DHH
chrB	RLG02296zmB00003	12436194	12444678	8485	8368	LTR_retrotransposon	RLG
chrB	DTH00063zmB00011	12438307	12438423	117	117	terminal_inverted_repeat_element	DTH
chrB	RLC16103zmB00002	12445196	12468052	22857	12505	LTR_retrotransposon	RLC
chrB	DTX00003zmB00184	12446821	12446919	99	99	terminal_inverted_repeat_element	DTX
chrB	DTX00270zmB00086	12447993	12448345	353	353	terminal_inverted_repeat_element	DTX
chrB	DTX00270zmB00109	12447993	12448460	468	115	terminal_inverted_repeat_element	DTX
chrB	RLC00002zmB00024	12450578	12460226	9649	9152	LTR_retrotransposon	RLC
chrB	DTX00270zmB00097	12451328	12451824	497	47	terminal_inverted_repeat_element	DTX
chrB	DTX00270zmB00071	12451333	12451704	372	372	terminal_inverted_repeat_element	DTX
chrB	DTX00270zmB00043	12451337	12451782	446	188	terminal_inverted_repeat_element	DTX
chrB	DTX00070zmB00005	12451342	12451443	102	10	terminal_inverted_repeat_element	DTX
chrB	DTX00192zmB00002	12451352	12451599	248	248	terminal_inverted_repeat_element	DTX
chrB	DTX00011zmB00007	12466544	12466679	136	136	terminal_inverted_repeat_element	DTX
chrB	RLC00011zmB00016	12468493	12476732	8240	7660	LTR_retrotransposon	RLC
chrB	DTH00347zmB00001	12473223	12473802	580	580	terminal_inverted_repeat_element	DTH
chrB	RLG10093zmB00001	12478841	12504062	25222	25222	LTR_retrotransposon	RLG
chrB	RLG00006zmB00121	12482743	12499846	17104	16158	LTR_retrotransposon	RLG
chrB	DHH00001zmB00927	12493245	12494190	946	946	helitron	DHH
chrB	DHH00005zmB00004	12501221	12505448	4228	4228	helitron	DHH
chrB	RLG00020zmB00010	12506453	12514148	7696	7696	LTR_retrotransposon	RLG
chrB	RLG10494zmB00001	12514554	12522070	7517	7517	LTR_retrotransposon	RLG
chrB	RLX00343zmB00001	12522093	12534132	12040	11903	LTR_retrotransposon	RLX
chrB	DTH00030zmB00003	12529746	12529882	137	137	terminal_inverted_repeat_element	DTH
chrB	DTH00030zmB00018	12529747	12529881	135	135	terminal_inverted_repeat_element	DTH
chrB	DHH00001zmB00033	12537211	12537701	491	491	helitron	DHH
chrB	RLG10495zmB00001	12544430	12619857	75428	23159	LTR_retrotransposon	RLG
chrB	RLG10094zmB00001	12551347	12565035	13689	13689	LTR_retrotransposon	RLG
chrB	RLG00084zmB00003	12553801	12559931	6131	6131	LTR_retrotransposon	RLG
chrB	RLG00115zmB00012	12567025	12592317	25293	25293	LTR_retrotransposon	RLG
chrB	RLX16037zmB00001	12570062	12577378	7317	2470	LTR_retrotransposon	RLX
chrB	DHH00001zmB00928	12572532	12581921	9390	8731	helitron	DHH
chrB	RLX16038zmB00001	12581263	12589403	8141	7135	LTR_retrotransposon	RLX
chrB	DHH00001zmB00929	12585559	12586564	1006	1006	helitron	DHH
chrB	DHH00001zmB00930	12592944	12593435	492	492	helitron	DHH
chrB	RLG00003zmB00014	12600461	12611832	11372	11372	LTR_retrotransposon	RLG
chrB	DHH00004zmB00087	12618435	12628190	9756	2531	helitron	DHH
chrB	RLG00209zmB00016	12620966	12638204	17239	17239	LTR_retrotransposon	RLG
chrB	RLC00011zmB00017	12627382	12636350	8969	1864	LTR_retrotransposon	RLC
chrB	DHH00004zmB00088	12628798	12635902	7105	7105	helitron	DHH
chrB	RLC02297zmB00006	12666831	12693970	27140	27140	LTR_retrotransposon	RLC
chrB	DHH00001zmB00931	12668788	12669285	498	466	helitron	DHH
chrB	RLX16039zmB00001	12669254	12678319	9066	8381	LTR_retrotransposon	RLX
chrB	DHH00001zmB00932	12673426	12673921	496	496	helitron	DHH
chrB	DHH00001zmB00933	12678131	12678624	494	223	helitron	DHH
chrB	RLX10496zmB00001	12678354	12685889	7536	7040	LTR_retrotransposon	RLX
chrB	DHH00001zmB00934	12682844	12683339	496	496	helitron	DHH
chrB	DHH00001zmB00034	12692416	12699555	7140	1864	helitron	DHH
chrB	RLC10041zmB00002	12694280	12757250	62971	62971	LTR_retrotransposon	RLC
chrB	DTX00003zmB00131	12694951	12695059	109	109	terminal_inverted_repeat_element	DTX
chrB	DTH00292zmB00001	12694951	12695236	286	177	terminal_inverted_repeat_element	DTH
chrB	RLG00012zmB00012	12700342	12713838	13497	13497	LTR_retrotransposon	RLG
chrB	DHH00015zmB00004	12716483	12719341	2859	1058	helitron	DHH
chrB	RLC16040zmB00001	12717541	12719626	2086	2086	LTR_retrotransposon	RLC
chrB	RLC10718zmB00001	12719630	12757120	37491	10930	LTR_retrotransposon	RLC
chrB	RLG00006zmB00122	12721655	12731195	9541	9541	LTR_retrotransposon	RLG
chrB	RLG00006zmB00872	12734361	12751380	17020	17020	LTR_retrotransposon	RLG
chrB	RLG00006zmB00123	12737575	12747057	9483	9483	LTR_retrotransposon	RLG
chrB	RLG00014zmB00007	12762401	12772867	10467	10467	LTR_retrotransposon	RLG
chrB	RLG00020zmB00011	12784649	12794667	10019	10019	LTR_retrotransposon	RLG
chrB	RLG07362zmB00001	12795784	12895541	99758	10433	LTR_retrotransposon	RLG
chrB	RLG10648zmB00001	12797134	12876979	79846	17338	LTR_retrotransposon	RLG
chrB	RLG09904zmB00001	12804863	12837115	32253	17876	LTR_retrotransposon	RLG
chrB	RLG00004zmB00009	12808378	12822754	14377	14377	LTR_retrotransposon	RLG
chrB	RLG00033zmB00237	12844351	12874605	30255	13085	LTR_retrotransposon	RLG
chrB	RLG00004zmB00097	12854846	12872015	17170	10330	LTR_retrotransposon	RLG
chrB	RLG00167zmB00008	12863698	12870537	6840	6840	LTR_retrotransposon	RLG
chrB	RLX16041zmB00001	12881602	12891080	9479	9479	LTR_retrotransposon	RLX
chrB	RLG10497zmB00001	12900052	12946142	46091	12561	LTR_retrotransposon	RLG
chrB	RLX10095zmB00001	12902887	12925749	22863	11636	LTR_retrotransposon	RLX
chrB	DHH00002zmB00197	12909194	12914662	5469	5469	helitron	DHH
chrB	RLG00032zmB00010	12914792	12920549	5758	1927	LTR_retrotransposon	RLG
chrB	DHH00001zmB00935	12916129	12919959	3831	3831	helitron	DHH
chrB	DHH00001zmB00035	12935476	12947449	11974	11974	helitron	DHH
chrB	RLG00032zmB00011	12935525	12942897	7373	352	LTR_retrotransposon	RLG
chrB	DHH00001zmB00936	12935877	12946710	10834	10834	helitron	DHH
chrB	RLG00033zmB00185	12953867	12978558	24692	24692	LTR_retrotransposon	RLG
chrB	RLG00033zmB00028	12958137	12974833	16697	10544	LTR_retrotransposon	RLG
chrB	DHH00005zmB00070	12968681	12982502	13822	10853	helitron	DHH
chrB	RLG00006zmB00124	12979534	12989116	9583	9583	LTR_retrotransposon	RLG
chrB	RLG10096zmB00001	12995828	13012421	16594	16594	LTR_retrotransposon	RLG
chrB	RLG00115zmB00002	13004218	13012143	7926	7926	LTR_retrotransposon	RLG
chrB	RLG00020zmB00116	13015525	13026193	10669	10669	LTR_retrotransposon	RLG
chrB	RLG10498zmB00001	13026816	13046062	19247	11992	LTR_retrotransposon	RLG
chrB	RLG00115zmB00003	13029342	13036596	7255	7255	LTR_retrotransposon	RLG
chrB	RLG00104zmB00024	13049886	13084992	35107	35107	LTR_retrotransposon	RLG
chrB	DHH00042zmB00001	13056990	13071142	14153	14153	helitron	DHH
chrB	RLC10097zmB00001	13065678	13084949	19272	10181	LTR_retrotransposon	RLC
chrB	RLG00142zmB00004	13071024	13077319	6296	6296	LTR_retrotransposon	RLG
chrB	DHH00030zmB00003	13082155	13089920	7766	7766	helitron	DHH
chrB	RLX16102zmB00002	13100757	13131622	30866	30866	LTR_retrotransposon	RLX
chrB	DHH00001zmB00937	13100840	13118801	17962	17962	helitron	DHH
chrB	RLC16734zmB00004	13102734	13130866	28133	28133	LTR_retrotransposon	RLC
chrB	DTX00198zmB00034	13103944	13104153	210	106	terminal_inverted_repeat_element	DTX
chrB	DTX00024zmB00013	13103946	13104049	104	104	terminal_inverted_repeat_element	DTX
chrB	DTX00198zmB00041	13111380	13111583	204	204	terminal_inverted_repeat_element	DTX
chrB	RLG02296zmB00007	13112123	13130754	18632	18632	LTR_retrotransposon	RLG
chrB	RLG16042zmB00001	13114579	13122294	7716	5255	LTR_retrotransposon	RLG
chrB	DHH00015zmB00012	13119834	13128855	9022	9022	helitron	DHH
chrB	DTX00004zmB00185	13129035	13129133	99	5	terminal_inverted_repeat_element	DTX
chrB	DTX00004zmB00125	13129040	13129148	109	109	terminal_inverted_repeat_element	DTX
chrB	RLG00012zmB00013	13132309	13143880	11572	11572	LTR_retrotransposon	RLG
chrB	RLG00006zmB00125	13148826	13155781	6956	6956	LTR_retrotransposon	RLG
chrB	RLG02139zmB00001	13156772	13213530	56759	13082	LTR_retrotransposon	RLG
chrB	DTT00357zmB00001	13159073	13159804	732	732	terminal_inverted_repeat_element	DTT
chrB	DTT00357zmB00006	13159077	13159800	724	724	terminal_inverted_repeat_element	DTT
chrB	RLG00012zmB00014	13164768	13181528	16761	16671	LTR_retrotransposon	RLG
chrB	DTT00112zmB00002	13175049	13175138	90	90	terminal_inverted_repeat_element	DTT
chrB	RLG00104zmB00018	13182655	13208838	26184	17222	LTR_retrotransposon	RLG
chrB	DTX00191zmB00044	13189036	13189372	337	2	terminal_inverted_repeat_element	DTX
chrB	DTX00191zmB00048	13189038	13189370	333	200	terminal_inverted_repeat_element	DTX
chrB	DTX00011zmB00003	13189238	13189381	144	144	terminal_inverted_repeat_element	DTX
chrB	RLC00002zmB00025	13189332	13197997	8666	8666	LTR_retrotransposon	RLC
chrB	DTX00215zmB00002	13215898	13216102	205	205	terminal_inverted_repeat_element	DTX
chrB	RLX16043zmB00001	13226776	13233266	6491	6491	LTR_retrotransposon	RLX
chrB	DTX00215zmB00001	13234940	13235165	226	226	terminal_inverted_repeat_element	DTX
chrB	RLG00033zmB00029	13238379	13257286	18908	14829	LTR_retrotransposon	RLG
chrB	DHH00004zmB00089	13253208	13261954	8747	4204	helitron	DHH
chrB	RLC10098zmB00001	13257412	13273697	16286	16286	LTR_retrotransposon	RLC
chrB	RLC00011zmB00018	13261145	13270056	8912	8912	LTR_retrotransposon	RLC
chrB	RLG01557zmB00002	13282040	13333118	51079	51079	LTR_retrotransposon	RLG
chrB	RLG10030zmB00001	13282995	13325197	42203	42203	LTR_retrotransposon	RLG
chrB	RLG00104zmB00004	13287148	13302303	15156	15156	LTR_retrotransposon	RLG
chrB	DHH00042zmB00002	13294266	13307740	13475	13356	helitron	DHH
chrB	RLG00142zmB00005	13307622	13313224	5603	1292	LTR_retrotransposon	RLG
chrB	RLX_naadirazmB00001	13308914	13313224	4311	4311	solo_LTR	RLX
chrB	RLC00009zmB00002	13314565	13323134	8570	8232	LTR_retrotransposon	RLC
chrB	DTX00003zmB00040	13322101	13322229	129	129	terminal_inverted_repeat_element	DTX
chrB	DTX00003zmB00087	13322116	13322234	119	119	terminal_inverted_repeat_element	DTX
chrB	DTX00278zmB00023	13322141	13322438	298	298	terminal_inverted_repeat_element	DTX
chrB	DTH00419zmB00001	13326008	13326121	114	114	terminal_inverted_repeat_element	DTH
chrB	DHH00030zmB00004	13331205	13334902	3698	3698	helitron	DHH
chrB	RLG02298zmB00006	13346757	13359497	12741	12741	LTR_retrotransposon	RLG
chrB	RLC_opiezmB00001	13348953	13357821	8869	8742	solo_LTR	RLC
chrB	DTX00004zmB00051	13357446	13357572	127	127	terminal_inverted_repeat_element	DTX
chrB	DHH00001zmB00938	13358287	13360585	2299	2299	helitron	DHH
chrB	DHH00001zmB00939	13361618	13367525	5908	5908	helitron	DHH
chrB	RLX10099zmB00001	13362417	13371010	8594	8594	LTR_retrotransposon	RLX
chrB	RLG00006zmB00126	13385391	13394174	8784	8784	LTR_retrotransposon	RLG
chrB	RLX10100zmB00001	13395689	13438927	43239	15137	LTR_retrotransposon	RLX
chrB	RLG00012zmB00015	13403162	13419613	16452	16452	LTR_retrotransposon	RLG
chrB	DHH00004zmB00004	13427278	13441234	13957	12321	helitron	DHH
chrB	DTX00191zmB00086	13427309	13427748	440	321	terminal_inverted_repeat_element	DTX
chrB	DTX00003zmB00089	13427310	13427428	119	119	terminal_inverted_repeat_element	DTX
chrB	RLG10101zmB00001	13440039	13463231	23193	23193	LTR_retrotransposon	RLG
chrB	RLG00012zmB00016	13446633	13463216	16584	16584	LTR_retrotransposon	RLG
chrB	RLG00104zmB00019	13463794	13487521	23728	17559	LTR_retrotransposon	RLG
chrB	RLC00002zmB00026	13470744	13476912	6169	6169	LTR_retrotransposon	RLC
chrB	RLX16044zmB00001	13494552	13498252	3701	3701	LTR_retrotransposon	RLX
chrB	RLG00020zmB00012	13503723	13515549	11827	11827	LTR_retrotransposon	RLG
chrB	RLX16045zmB00001	13517105	13523676	6572	6572	LTR_retrotransposon	RLX
chrB	RLG00033zmB00030	13528747	13542843	14097	14097	LTR_retrotransposon	RLG
chrB	RLG08178zmB00001	13544552	13554605	10054	10054	LTR_retrotransposon	RLG
chrB	RLX10102zmB00001	13545264	13547524	2261	2261	LTR_retrotransposon	RLX
chrB	RLG01557zmB00003	13562876	13609704	46829	46829	LTR_retrotransposon	RLG
chrB	RLG10030zmB00002	13563831	13597772	33942	33942	LTR_retrotransposon	RLG
chrB	RLG00104zmB00005	13567983	13583823	15841	15841	LTR_retrotransposon	RLG
chrB	DHH00042zmB00003	13575106	13589268	14163	14044	helitron	DHH
chrB	RLG00142zmB00042	13589150	13594755	5606	1292	LTR_retrotransposon	RLG
chrB	RLX_naadirazmB00002	13590442	13594755	4314	4314	solo_LTR	RLX
chrB	RLX16046zmB00001	13600645	13605232	4588	4588	LTR_retrotransposon	RLX
chrB	DHH00030zmB00005	13607790	13611488	3699	3699	helitron	DHH
chrB	RLC16734zmB00002	13625244	13656347	31104	31104	LTR_retrotransposon	RLC
chrB	DHH00001zmB00940	13631257	13637334	6078	3586	helitron	DHH
chrB	RLG02296zmB00004	13634843	13656235	21393	11116	LTR_retrotransposon	RLG
chrB	DHH00217zmB00001	13638367	13639513	1147	1147	helitron	DHH
chrB	DHH00015zmB00013	13645307	13654337	9031	9031	helitron	DHH
chrB	DTX00004zmB00176	13654517	13654615	99	99	terminal_inverted_repeat_element	DTX
chrB	RLG00012zmB00017	13658576	13670228	11653	11653	LTR_retrotransposon	RLG
chrB	RLX10499zmB00001	13740952	13812156	71205	17704	LTR_retrotransposon	RLX
chrB	RLC00169zmB00006	13748742	13778123	29382	10823	LTR_retrotransposon	RLC
chrB	RLG00020zmB00013	13755450	13767277	11828	11828	LTR_retrotransposon	RLG
chrB	RLG00104zmB00006	13768682	13775412	6731	6731	LTR_retrotransposon	RLG
chrB	RLG00033zmB00031	13780524	13795938	15415	15415	LTR_retrotransposon	RLG
chrB	DTX00011zmB00013	13797229	13797353	125	102	terminal_inverted_repeat_element	DTX
chrB	RLC00002zmB00027	13797331	13805932	8602	8602	LTR_retrotransposon	RLC
chrB	RLX16047zmB00001	13815053	13818042	2990	2363	LTR_retrotransposon	RLX
chrB	DHH00105zmB00002	13817416	13819253	1838	1838	helitron	DHH
chrB	RLG00057zmB00004	13819602	13828811	9210	8760	LTR_retrotransposon	RLG
chrB	DTX00304zmB00071	13819743	13820192	450	450	terminal_inverted_repeat_element	DTX
chrB	DHH00004zmB00090	13832018	13837691	5674	5647	helitron	DHH
chrB	DTX00003zmB00217	13837665	13837760	96	5	terminal_inverted_repeat_element	DTX
chrB	DTX00003zmB00239	13837670	13837755	86	3	terminal_inverted_repeat_element	DTX
chrB	DTX00278zmB00035	13837673	13837941	269	269	terminal_inverted_repeat_element	DTX
chrB	DTX00003zmB00214	13837674	13837770	97	97	terminal_inverted_repeat_element	DTX
chrB	DHH00004zmB00005	13837848	13857635	19788	1728	helitron	DHH
chrB	DTX00082zmB00003	13837869	13837961	93	90	terminal_inverted_repeat_element	DTX
chrB	RLC00011zmB00019	13837959	13846229	8271	7901	LTR_retrotransposon	RLC
chrB	DTH00522zmB00001	13840189	13840254	66	66	terminal_inverted_repeat_element	DTH
chrB	DTX00003zmB00104	13845296	13845413	118	118	terminal_inverted_repeat_element	DTX
chrB	DTX00278zmB00029	13845321	13845599	279	279	terminal_inverted_repeat_element	DTX
chrB	RLG00151zmB00001	13847208	13854342	7135	7135	LTR_retrotransposon	RLG
chrB	RLX16048zmB00001	13855072	13864405	9334	8977	LTR_retrotransposon	RLX
chrB	DTX00317zmB00001	13856666	13857022	357	357	terminal_inverted_repeat_element	DTX
chrB	DHH00002zmB00198	13869522	13877145	7624	281	helitron	DHH
chrB	RLG00003zmB00015	13869592	13876934	7343	7343	LTR_retrotransposon	RLG
chrB	RLG00020zmB00014	13886589	13897912	11324	11324	LTR_retrotransposon	RLG
chrB	DHH00001zmB00941	13888939	13901431	12493	12493	helitron	DHH
chrB	RLC16040zmB00002	13897958	13996472	98515	18053	LTR_retrotransposon	RLC
chrB	RLC02297zmB00004	13898207	13900534	2328	2328	LTR_retrotransposon	RLC
chrB	RLC00002zmB00509	13905980	13914809	8830	8353	LTR_retrotransposon	RLC
chrB	DTX00011zmB00009	13906093	13906225	133	133	terminal_inverted_repeat_element	DTX
chrB	DTX00003zmB00068	13913860	13913980	121	1	terminal_inverted_repeat_element	DTX
chrB	DTX00003zmB00090	13913861	13913979	119	113	terminal_inverted_repeat_element	DTX
chrB	DTH00205zmB00001	13913974	13914203	230	2	terminal_inverted_repeat_element	DTH
chrB	DTH00205zmB00002	13913975	13914202	228	228	terminal_inverted_repeat_element	DTH
chrB	RLX16199zmB00003	13915388	13932955	17568	17568	LTR_retrotransposon	RLX
chrB	DHH00002zmB00199	13919897	13930802	10906	10906	helitron	DHH
chrB	RLC00002zmB00028	13920186	13929485	9300	9300	LTR_retrotransposon	RLC
chrB	RLC10002zmB00001	13933016	13934625	1610	1610	LTR_retrotransposon	RLC
chrB	DTX00274zmB00005	13934945	13935300	356	356	terminal_inverted_repeat_element	DTX
chrB	DTH00216zmB00003	13934956	13935181	226	1	terminal_inverted_repeat_element	DTH
chrB	DTH00216zmB00004	13934957	13935180	224	224	terminal_inverted_repeat_element	DTH
chrB	DTX00253zmB00002	13935055	13935217	163	163	terminal_inverted_repeat_element	DTX
chrB	RLC00011zmB00279	13938579	13958951	20373	10526	LTR_retrotransposon	RLC
chrB	RLG16049zmB00001	13947059	13956905	9847	9847	LTR_retrotransposon	RLG
chrB	DTX00004zmB00173	13959177	13959276	100	100	terminal_inverted_repeat_element	DTX
chrB	RLC00002zmB00357	13962756	13971212	8457	8306	LTR_retrotransposon	RLC
chrB	DTX00004zmB00013	13962888	13963028	141	1	terminal_inverted_repeat_element	DTX
chrB	DTX00004zmB00020	13962889	13963027	139	139	terminal_inverted_repeat_element	DTX
chrB	DTX00004zmB00009	13962898	13963038	141	141	terminal_inverted_repeat_element	DTX
chrB	RLC00002zmB00029	13972105	13981227	9123	2381	LTR_retrotransposon	RLC
chrB	DHH00013zmB00004	13972883	13979352	6470	6470	helitron	DHH
chrB	DTX00192zmB00013	13980945	13981179	235	235	terminal_inverted_repeat_element	DTX
chrB	DTX00004zmB00244	13981191	13981340	150	13	terminal_inverted_repeat_element	DTX
chrB	DTX00218zmB00003	13981204	13981429	226	226	terminal_inverted_repeat_element	DTX
chrB	DTH00249zmB00001	13983013	13983195	183	183	terminal_inverted_repeat_element	DTH
chrB	RLX10103zmB00001	13984469	13995800	11332	11332	LTR_retrotransposon	RLX
chrB	RLC02297zmB00001	13991173	13993881	2709	2709	LTR_retrotransposon	RLC
chrB	DTA00351zmB00005	13997698	13998269	572	572	terminal_inverted_repeat_element	DTA
chrB	DTA00351zmB00008	13997702	13998265	564	564	terminal_inverted_repeat_element	DTA
chrB	RLX10104zmB00001	14019019	14051205	32187	17913	LTR_retrotransposon	RLX
chrB	RLG00004zmB00010	14033156	14047429	14274	14102	LTR_retrotransposon	RLG
chrB	DTX00617zmB00001	14040194	14040365	172	172	terminal_inverted_repeat_element	DTX
chrB	DHH00001zmB00036	14054544	14070697	16154	11080	helitron	DHH
chrB	DTH00570zmB00001	14061727	14061952	226	226	terminal_inverted_repeat_element	DTH
chrB	RLX10105zmB00001	14062038	14064408	2371	2273	LTR_retrotransposon	RLX
chrB	DTX00004zmB00197	14063948	14064045	98	98	terminal_inverted_repeat_element	DTX
chrB	RLG00032zmB00012	14068221	14074055	5835	4866	LTR_retrotransposon	RLG
chrB	DTH00272zmB00003	14070017	14070374	358	10	terminal_inverted_repeat_element	DTH
chrB	DTH00272zmB00001	14070022	14070369	348	348	terminal_inverted_repeat_element	DTH
chrB	DHH00001zmB00037	14073445	14080887	7443	1436	helitron	DHH
chrB	RLG00076zmB00006	14074881	14136859	61979	14633	LTR_retrotransposon	RLG
chrB	RLG00020zmB00015	14078907	14088444	9538	9538	LTR_retrotransposon	RLG
chrB	RLG00014zmB00008	14088456	14098871	10416	10416	LTR_retrotransposon	RLG
chrB	DHH00008zmB00004	14097998	14099024	1027	1027	helitron	DHH
chrB	RLG00033zmB00032	14105615	14119760	14146	14146	LTR_retrotransposon	RLG
chrB	DHH00028zmB00004	14107827	14120066	12240	12240	helitron	DHH
chrB	RLG00003zmB00016	14121422	14132710	11289	11289	LTR_retrotransposon	RLG
chrB	DHH00001zmB00942	14135362	14138790	3429	2227	helitron	DHH
chrB	RLG00006zmB00127	14137589	14147953	10365	10365	LTR_retrotransposon	RLG
chrB	RLX10106zmB00001	14157672	14173067	15396	15396	LTR_retrotransposon	RLX
chrB	RLG00006zmB00128	14159811	14169291	9481	9481	LTR_retrotransposon	RLG
chrB	RLC00644zmB00001	14176955	14185468	8514	8514	LTR_retrotransposon	RLC
chrB	RLG00020zmB00016	14185473	14199152	13680	11499	LTR_retrotransposon	RLG
chrB	DTH00229zmB00001	14191801	14192010	210	210	terminal_inverted_repeat_element	DTH
chrB	DHH00001zmB00943	14197182	14199226	2045	2045	helitron	DHH
chrB	DHH00002zmB00005	14202197	14204863	2667	2667	helitron	DHH
chrB	DHH00001zmB00038	14205746	14225723	19978	12078	helitron	DHH
chrB	RLG00006zmB00873	14209919	14217374	7456	7456	LTR_retrotransposon	RLG
chrB	RLG00006zmB00129	14225280	14232681	7402	7402	LTR_retrotransposon	RLG
chrB	RLC00011zmB00020	14235535	14243932	8398	8297	LTR_retrotransposon	RLC
chrB	DTX00004zmB00154	14236422	14236522	101	101	terminal_inverted_repeat_element	DTX
chrB	DTX00004zmB00070	14244066	14244186	121	121	terminal_inverted_repeat_element	DTX
chrB	DTX00004zmB00087	14244067	14244185	119	119	terminal_inverted_repeat_element	DTX
chrB	RLG00014zmB00009	14250455	14260274	9820	9424	LTR_retrotransposon	RLG
chrB	DHH00008zmB00005	14259062	14259457	396	396	helitron	DHH
chrB	RLG16050zmB00001	14264991	14281277	16287	16287	LTR_retrotransposon	RLG
chrB	RLG00033zmB00257	14285445	14309968	24524	13257	LTR_retrotransposon	RLG
chrB	RLG00003zmB00017	14292527	14303793	11267	11267	LTR_retrotransposon	RLG
chrB	DTT00181zmB00001	14310180	14310235	56	56	terminal_inverted_repeat_element	DTT
chrB	RLG10500zmB00001	14312387	14342436	30050	11113	LTR_retrotransposon	RLG
chrB	RLC00011zmB00280	14312416	14331352	18937	18937	LTR_retrotransposon	RLC
chrB	DTX00198zmB00043	14313174	14313377	204	204	terminal_inverted_repeat_element	DTX
chrB	DHH00012zmB00001	14319329	14326968	7640	146	helitron	DHH
chrB	RLG00014zmB00010	14319475	14328812	9338	9338	LTR_retrotransposon	RLG
chrB	DTX00209zmB00001	14346508	14346735	228	228	terminal_inverted_repeat_element	DTX
chrB	DTT00702zmB00001	14352289	14352855	567	567	terminal_inverted_repeat_element	DTT
chrB	DHH00006zmB00005	14354861	14356813	1953	1953	helitron	DHH
chrB	DHH00006zmB00006	14356893	14364994	8102	8102	helitron	DHH
chrB	RLG00032zmB00013	14369307	14376468	7162	6185	LTR_retrotransposon	RLG
chrB	DHH00001zmB00944	14369404	14369892	489	489	helitron	DHH
chrB	DHH00001zmB00945	14374635	14375122	488	488	helitron	DHH
chrB	RLG00032zmB00014	14389502	14395835	6334	6334	LTR_retrotransposon	RLG
chrB	DHH00001zmB00039	14390251	14409719	19469	19469	helitron	DHH
chrB	RLC00002zmB00030	14399218	14410642	11425	11425	LTR_retrotransposon	RLC
chrB	RLC00011zmB00021	14413379	14422008	8630	183	LTR_retrotransposon	RLC
chrB	DHH00004zmB00006	14413562	14429553	15992	15992	helitron	DHH
chrB	DTX00003zmB00205	14421035	14421132	98	2	terminal_inverted_repeat_element	DTX
chrB	DTX00003zmB00226	14421036	14421131	96	96	terminal_inverted_repeat_element	DTX
chrB	DTX00130zmB00008	14421263	14421332	70	70	terminal_inverted_repeat_element	DTX
chrB	RLX10107zmB00001	14422041	14428311	6271	2323	LTR_retrotransposon	RLX
chrB	DHH00011zmB00025	14424364	14431000	6637	6637	helitron	DHH
chrB	RLG10108zmB00001	14436282	14492577	56296	11755	LTR_retrotransposon	RLG
chrB	RLG00012zmB00018	14437707	14452015	14309	10687	LTR_retrotransposon	RLG
chrB	DHH00001zmB00040	14448394	14467313	18920	18920	helitron	DHH
chrB	DTX00217zmB00003	14453803	14454008	206	206	terminal_inverted_repeat_element	DTX
chrB	RLC00002zmB00031	14454405	14463116	8712	8712	LTR_retrotransposon	RLC
chrB	RLG00057zmB00005	14463135	14471854	8720	8720	LTR_retrotransposon	RLG
chrB	RLG00006zmB00130	14480912	14490532	9621	5625	LTR_retrotransposon	RLG
chrB	DHH00011zmB00026	14486537	14491304	4768	4768	helitron	DHH
chrB	RLX10109zmB00001	14498515	14518180	19666	10136	LTR_retrotransposon	RLX
chrB	RLG00006zmB00131	14505528	14515057	9530	9530	LTR_retrotransposon	RLG
chrB	RLC00002zmB00032	14518773	14534897	16125	16125	LTR_retrotransposon	RLC
chrB	DTH00276zmB00007	14520570	14520940	371	177	terminal_inverted_repeat_element	DTH
chrB	DTX00212zmB00002	14520747	14520970	224	224	terminal_inverted_repeat_element	DTX
chrB	DHH00047zmB00001	14521382	14528073	6692	6692	helitron	DHH
chrB	DTT00109zmB00001	14528125	14528217	93	2	terminal_inverted_repeat_element	DTT
chrB	DTT00109zmB00003	14528126	14528216	91	91	terminal_inverted_repeat_element	DTT
chrB	DTH00298zmB00001	14539543	14539812	270	270	terminal_inverted_repeat_element	DTH
chrB	DTX00191zmB00080	14545893	14546142	250	10	terminal_inverted_repeat_element	DTX
chrB	DTH00042zmB00001	14545898	14546029	132	132	terminal_inverted_repeat_element	DTH
chrB	DTX00191zmB00005	14545898	14546137	240	108	terminal_inverted_repeat_element	DTX
chrB	DHH00002zmB00200	14547834	14549546	1713	1713	helitron	DHH
chrB	DTX00287zmB00004	14553867	14554155	289	289	terminal_inverted_repeat_element	DTX
chrB	RLG00031zmB00003	14557683	14563403	5721	5721	LTR_retrotransposon	RLG
chrB	RLG10110zmB00001	14568639	14575151	6513	6513	LTR_retrotransposon	RLG
chrB	RLC00011zmB00329	14580433	14613491	33059	33059	LTR_retrotransposon	RLC
chrB	RLG00006zmB00874	14582391	14606794	24404	19456	LTR_retrotransposon	RLG
chrB	RLX00064zmB00001	14591884	14596831	4948	4948	LTR_retrotransposon	RLX
chrB	DTX00198zmB00059	14613333	14613525	193	1	terminal_inverted_repeat_element	DTX
chrB	DTX00198zmB00066	14613334	14613524	191	191	terminal_inverted_repeat_element	DTX
chrB	DTX00004zmB00144	14613424	14613529	106	106	terminal_inverted_repeat_element	DTX
chrB	DTX00004zmB00201	14613428	14613525	98	98	terminal_inverted_repeat_element	DTX
chrB	DHH00002zmB00201	14642516	14647560	5045	5045	helitron	DHH
chrB	RIL212369zmB00001	14650301	14652594	2294	2294	LINE_element	RIL
chrB	DHH00002zmB00006	14656126	14660442	4317	4119	helitron	DHH
chrB	RLG00328zmB00001	14660245	14668340	8096	186	LTR_retrotransposon	RLG
chrB	DHH00002zmB00202	14660431	14672492	12062	11925	helitron	DHH
chrB	DTH00030zmB00004	14669056	14669192	137	137	terminal_inverted_repeat_element	DTH
chrB	DTH00030zmB00025	14669060	14669188	129	129	terminal_inverted_repeat_element	DTH
chrB	DHH00001zmB00946	14677010	14680528	3519	3519	helitron	DHH
chrB	DTT00143zmB00013	14683579	14683649	71	41	terminal_inverted_repeat_element	DTT
chrB	DTT00143zmB00025	14683620	14683689	70	38	terminal_inverted_repeat_element	DTT
chrB	DTT00074zmB00001	14683658	14683770	113	113	terminal_inverted_repeat_element	DTT
chrB	DTT00143zmB00008	14683658	14683729	72	72	terminal_inverted_repeat_element	DTT
chrB	DTX00524zmB00001	14686262	14686326	65	1	terminal_inverted_repeat_element	DTX
chrB	DTH00464zmB00001	14686263	14686366	104	104	terminal_inverted_repeat_element	DTH
chrB	DTT00018zmB00003	14686280	14686420	141	141	terminal_inverted_repeat_element	DTT
chrB	DTT00094zmB00002	14686318	14686421	104	104	terminal_inverted_repeat_element	DTT
chrB	DTT00094zmB00004	14686319	14686420	102	102	terminal_inverted_repeat_element	DTT
chrB	DTT00094zmB00009	14686319	14686399	81	81	terminal_inverted_repeat_element	DTT
chrB	RLC00011zmB00281	14688527	14708783	20257	20257	LTR_retrotransposon	RLC
chrB	DTX00004zmB00064	14689400	14689521	122	122	terminal_inverted_repeat_element	DTX
chrB	RLX16051zmB00001	14693006	14707351	14346	14346	LTR_retrotransposon	RLX
chrB	RLC_jizmB00002	14695622	14704869	9248	7173	solo_LTR	RLC
chrB	DTX00003zmB00243	14695827	14695976	150	14	terminal_inverted_repeat_element	DTX
chrB	DTX00003zmB00031	14695834	14695969	136	136	terminal_inverted_repeat_element	DTX
chrB	DTX00072zmB00004	14696109	14696211	103	103	terminal_inverted_repeat_element	DTX
chrB	DHH00003zmB00008	14699328	14700777	1450	1450	helitron	DHH
chrB	DTX00003zmB00041	14703871	14703998	128	10	terminal_inverted_repeat_element	DTX
chrB	DTX00191zmB00109	14703871	14704242	372	244	terminal_inverted_repeat_element	DTX
chrB	DTX00003zmB00093	14703876	14703993	118	118	terminal_inverted_repeat_element	DTX
chrB	DHH00004zmB00007	14708924	14728847	19924	19924	helitron	DHH
chrB	RLX00310zmB00002	14711096	14718659	7564	3596	LTR_retrotransposon	RLX
chrB	DHH00002zmB00203	14712835	14716802	3968	3968	helitron	DHH
chrB	RLG00014zmB00011	14718872	14730135	11264	11264	LTR_retrotransposon	RLG
chrB	DHH00171zmB00001	14736723	14749407	12685	1011	helitron	DHH
chrB	RLG00003zmB00018	14737734	14748958	11225	11225	LTR_retrotransposon	RLG
chrB	DHH00003zmB00097	14738368	14757833	19466	14616	helitron	DHH
chrB	RLC00002zmB00033	14752984	14761369	8386	8386	LTR_retrotransposon	RLC
chrB	DHH00001zmB00041	14766438	14770648	4211	3478	helitron	DHH
chrB	DTA_hATzmB00001	14769007	14769739	733	733	solo_LTR	DTA
chrB	RLG00006zmB00875	14775524	14803932	28409	28409	LTR_retrotransposon	RLG
chrB	RLC00002zmB00034	14777791	14797076	19286	17835	LTR_retrotransposon	RLC
chrB	DHH00003zmB00009	14791571	14793021	1451	1451	helitron	DHH
chrB	RLG00006zmB00132	14805472	14812728	7257	7257	LTR_retrotransposon	RLG
chrB	DHH00011zmB00003	14812925	14827626	14702	14702	helitron	DHH
chrB	DTT00107zmB00001	14813818	14813912	95	38	terminal_inverted_repeat_element	DTT
chrB	DTH00174zmB00001	14813856	14813915	60	60	terminal_inverted_repeat_element	DTH
chrB	RLG00006zmB00133	14815244	14822694	7451	7451	LTR_retrotransposon	RLG
chrB	RLC10111zmB00001	14824028	14840806	16779	16779	LTR_retrotransposon	RLC
chrB	DHH00001zmB00947	14827196	14838046	10851	10851	helitron	DHH
chrB	RLG16052zmB00001	14831667	14840790	9124	7998	LTR_retrotransposon	RLG
chrB	DHH00006zmB00007	14837644	14838769	1126	1126	helitron	DHH
chrB	DTT00503zmB00001	14844129	14844200	72	72	terminal_inverted_repeat_element	DTT
chrB	DTX00003zmB00161	14852766	14852866	101	101	terminal_inverted_repeat_element	DTX
chrB	RLC10720zmB00001	14853748	14895437	41690	3527	LTR_retrotransposon	RLC
chrB	DTX00024zmB00014	14855131	14855233	103	103	terminal_inverted_repeat_element	DTX
chrB	RLC00017zmB00012	14855192	14873069	17878	17878	LTR_retrotransposon	RLC
chrB	RLX00051zmB00001	14857195	14865897	8703	8576	LTR_retrotransposon	RLX
chrB	DTX00004zmB00052	14858363	14858489	127	127	terminal_inverted_repeat_element	DTX
chrB	RLC02297zmB00005	14873136	14875228	2093	1175	LTR_retrotransposon	RLC
chrB	DHH00002zmB00204	14874311	14878014	3704	1810	helitron	DHH
chrB	RLC16103zmB00004	14875733	14877463	1731	1731	LTR_retrotransposon	RLC
chrB	DHH00002zmB00007	14877852	14882238	4387	4240	helitron	DHH
chrB	DTH00008zmB00001	14877860	14878006	147	147	terminal_inverted_repeat_element	DTH
chrB	DHH00007zmB00002	14884317	14901478	17162	15565	helitron	DHH
chrB	DHH00003zmB00098	14887792	14889242	1451	1451	helitron	DHH
chrB	DTX00010zmB00001	14892325	14892470	146	146	terminal_inverted_repeat_element	DTX
chrB	RLG00004zmB00011	14903150	14919332	16183	13926	LTR_retrotransposon	RLG
chrB	DHH00002zmB00205	14917076	14928515	11440	11440	helitron	DHH
chrB	RLC00100zmB00002	14921513	14926747	5235	5235	LTR_retrotransposon	RLC
chrB	DHH00003zmB00099	14929427	14945322	15896	15896	helitron	DHH
chrB	RST00043zmB00001	14929437	14929792	356	356	SINE_element	RST
chrB	RLC00002zmB00358	14930167	14948811	18645	18645	LTR_retrotransposon	RLC
chrB	DHH00013zmB00005	14930910	14950260	19351	19351	helitron	DHH
chrB	DTX00004zmB00062	14931132	14931253	122	122	terminal_inverted_repeat_element	DTX
chrB	DTX00004zmB00079	14931133	14931252	120	120	terminal_inverted_repeat_element	DTX
chrB	DTX00004zmB00093	14931134	14931251	118	118	terminal_inverted_repeat_element	DTX
chrB	RLC00002zmB00035	14934537	14944071	9535	9535	LTR_retrotransposon	RLC
chrB	DTX00270zmB00106	14948457	14948928	472	370	terminal_inverted_repeat_element	DTX
chrB	DTX00004zmB00150	14948807	14948908	102	102	terminal_inverted_repeat_element	DTX
chrB	DTX00004zmB00235	14948807	14948886	80	80	terminal_inverted_repeat_element	DTX
chrB	DHH00002zmB00206	14952734	14969846	17113	11148	helitron	DHH
chrB	RLX16053zmB00001	14953963	14959927	5965	5793	LTR_retrotransposon	RLX
chrB	RST00050zmB00001	14957318	14957489	172	172	SINE_element	RST
chrB	RLX16054zmB00001	14979550	14981667	2118	2118	LTR_retrotransposon	RLX
chrB	DTX00003zmB00242	14986014	14986172	159	130	terminal_inverted_repeat_element	DTX
chrB	DTX00023zmB00017	14986144	14986246	103	103	terminal_inverted_repeat_element	DTX
chrB	DHH00004zmB00008	14986225	14993529	7305	3269	helitron	DHH
chrB	RLG10112zmB00001	14989494	15011147	21654	17525	LTR_retrotransposon	RLG
chrB	DTX00372zmB00001	14990594	14990732	139	139	terminal_inverted_repeat_element	DTX
chrB	DTX00081zmB00001	14990608	14990718	111	1	terminal_inverted_repeat_element	DTX
chrB	DTX00221zmB00002	14990609	14990831	223	2	terminal_inverted_repeat_element	DTX
chrB	DTX00221zmB00004	14990610	14990830	221	120	terminal_inverted_repeat_element	DTX
chrB	DTX00081zmB00004	14990613	14990713	101	101	terminal_inverted_repeat_element	DTX
chrB	DTX00081zmB00006	14990617	14990709	93	93	terminal_inverted_repeat_element	DTX
chrB	RLX16055zmB00001	14995027	14998527	3501	3275	LTR_retrotransposon	RLX
chrB	DTX00199zmB00038	14995999	14996210	212	107	terminal_inverted_repeat_element	DTX
chrB	DTX00023zmB00009	14996106	14996224	119	119	terminal_inverted_repeat_element	DTX
chrB	DTX00199zmB00005	15000433	15000665	233	22	terminal_inverted_repeat_element	DTX
chrB	DTX00199zmB00013	15000455	15000684	230	19	terminal_inverted_repeat_element	DTX
chrB	DTX00199zmB00042	15000455	15000665	211	108	terminal_inverted_repeat_element	DTX
chrB	DTX00023zmB00015	15000560	15000662	103	103	terminal_inverted_repeat_element	DTX
chrB	DTX00023zmB00021	15000562	15000660	99	99	terminal_inverted_repeat_element	DTX
chrB	DTX00023zmB00003	15008277	15008414	138	138	terminal_inverted_repeat_element	DTX
chrB	DHH00017zmB00010	15016299	15024066	7768	7250	helitron	DHH
chrB	DTX00305zmB00016	15020117	15020543	427	2	terminal_inverted_repeat_element	DTX
chrB	DTX00305zmB00044	15020119	15020610	492	20	terminal_inverted_repeat_element	DTX
chrB	DTX00305zmB00043	15020139	15020634	496	496	terminal_inverted_repeat_element	DTX
chrB	RLX16056zmB00001	15024088	15032509	8422	5820	LTR_retrotransposon	RLX
chrB	DHH00008zmB00038	15029908	15040189	10282	10282	helitron	DHH
chrB	RLG00014zmB00164	15046432	15098382	51951	22697	LTR_retrotransposon	RLG
chrB	DTX00305zmB00025	15053569	15053973	405	405	terminal_inverted_repeat_element	DTX
chrB	DTX00305zmB00041	15053569	15054064	496	496	terminal_inverted_repeat_element	DTX
chrB	RLG00006zmB00876	15062871	15079827	16957	16957	LTR_retrotransposon	RLG
chrB	DHH00019zmB00002	15064719	15078189	13471	13471	helitron	DHH
chrB	RLG00006zmB00134	15066437	15073809	7373	7373	LTR_retrotransposon	RLG
chrB	RLG00061zmB00002	15085874	15096052	10179	10179	LTR_retrotransposon	RLG
chrB	DHH00008zmB00039	15089399	15089787	389	389	helitron	DHH
chrB	DHH00002zmB00207	15096761	15108581	11821	11821	helitron	DHH
chrB	RLX10501zmB00001	15102141	15122487	20347	20347	LTR_retrotransposon	RLX
chrB	RLC16734zmB00003	15108671	15122078	13408	13408	LTR_retrotransposon	RLC
chrB	RLX16057zmB00001	15109112	15112288	3177	3177	LTR_retrotransposon	RLX
chrB	DTH00463zmB00001	15113541	15113644	104	104	terminal_inverted_repeat_element	DTH
chrB	DTH00247zmB00001	15120248	15120438	191	191	terminal_inverted_repeat_element	DTH
chrB	DHH00002zmB00208	15122736	15129596	6861	1652	helitron	DHH
chrB	DHH00002zmB00008	15124196	15129404	5209	5209	helitron	DHH
chrB	DTM00223zmB00004	15129819	15130076	258	258	terminal_inverted_repeat_element	DTM
chrB	DTM00223zmB00001	15129837	15130058	222	222	terminal_inverted_repeat_element	DTM
chrB	DTH00156zmB00001	15130325	15130392	68	68	terminal_inverted_repeat_element	DTH
chrB	RLX16058zmB00001	15134773	15138936	4164	4164	LTR_retrotransposon	RLX
chrB	RLX16059zmB00001	15159254	15164841	5588	5588	LTR_retrotransposon	RLX
chrB	RLC10782zmB00001	15172001	15235220	63220	25346	LTR_retrotransposon	RLC
chrB	RLC00215zmB00001	15176306	15182100	5795	5795	LTR_retrotransposon	RLC
chrB	DTH00091zmB00002	15189261	15189365	105	105	terminal_inverted_repeat_element	DTH
chrB	RLX00935zmB00001	15198291	15206205	7915	6874	LTR_retrotransposon	RLX
chrB	DHH00003zmB00100	15205165	15211759	6595	1628	helitron	DHH
chrB	DHH00007zmB00003	15206793	15207345	553	51	helitron	DHH
chrB	RLC00002zmB00359	15206844	15215041	8198	7933	LTR_retrotransposon	RLC
chrB	DHH00007zmB00004	15214777	15215415	639	326	helitron	DHH
chrB	DTX00270zmB00026	15214821	15215133	313	313	terminal_inverted_repeat_element	DTX
chrB	DTX00270zmB00029	15214823	15215131	309	309	terminal_inverted_repeat_element	DTX
chrB	RLX10113zmB00001	15215548	15217157	1610	1610	LTR_retrotransposon	RLX
chrB	RLX16735zmB00004	15220497	15225123	4627	2329	LTR_retrotransposon	RLX
chrB	RLG02298zmB00001	15221332	15223629	2298	2298	LTR_retrotransposon	RLG
chrB	RLC10002zmB00002	15225592	15234203	8612	3532	LTR_retrotransposon	RLC
chrB	RLG02298zmB00004	15228155	15233234	5080	5080	LTR_retrotransposon	RLG
chrB	DTH00249zmB00002	15244626	15244809	184	184	terminal_inverted_repeat_element	DTH
chrB	DHH00002zmB00009	15251560	15262699	11140	11140	helitron	DHH
chrB	RLC00002zmB00036	15267405	15277872	10468	10468	LTR_retrotransposon	RLC
chrB	DHH00003zmB00010	15272218	15273668	1451	1451	helitron	DHH
chrB	DHH00011zmB00027	15274452	15293047	18596	18438	helitron	DHH
chrB	DTX00003zmB00201	15276772	15276869	98	98	terminal_inverted_repeat_element	DTX
chrB	DTH00539zmB00001	15289770	15289829	60	60	terminal_inverted_repeat_element	DTH
chrB	DTX00053zmB00001	15295647	15295772	126	126	terminal_inverted_repeat_element	DTX
chrB	DTX00053zmB00007	15295651	15295768	118	118	terminal_inverted_repeat_element	DTX
chrB	DTT_StowawayzmB00001	15295969	15296052	84	4	solo_LTR	DTT
chrB	DTT00134zmB00001	15295971	15296050	80	80	terminal_inverted_repeat_element	DTT
chrB	DHH00021zmB00011	15297416	15313470	16055	16055	helitron	DHH
chrB	DTX00003zmB00024	15305631	15305767	137	137	terminal_inverted_repeat_element	DTX
chrB	DHH00004zmB00009	15305836	15321402	15567	15515	helitron	DHH
chrB	DTH00180zmB00003	15308947	15308998	52	52	terminal_inverted_repeat_element	DTH
chrB	DTX00003zmB00234	15324091	15324177	87	86	terminal_inverted_repeat_element	DTX
chrB	DTH00110zmB00001	15324177	15324269	93	2	terminal_inverted_repeat_element	DTH
chrB	DTH00110zmB00003	15324178	15324268	91	91	terminal_inverted_repeat_element	DTH
chrB	RLG00012zmB00019	15324301	15337211	12911	12911	LTR_retrotransposon	RLG
chrB	DHH00002zmB00209	15339584	15355880	16297	16297	helitron	DHH
chrB	RLC00002zmB00037	15342760	15351603	8844	229	LTR_retrotransposon	RLC
chrB	DTX00191zmB00161	15342989	15343438	450	398	terminal_inverted_repeat_element	DTX
chrB	DHH00147zmB00001	15343387	15363124	19738	14748	helitron	DHH
chrB	DTM00341zmB00001	15355158	15355762	605	4	terminal_inverted_repeat_element	DTM
chrB	DTM00341zmB00005	15355160	15355760	601	601	terminal_inverted_repeat_element	DTM
chrB	DTA00182zmB00002	15357449	15357753	305	305	terminal_inverted_repeat_element	DTA
chrB	RLC00410zmB00001	15359045	15365027	5983	4233	LTR_retrotransposon	RLC
chrB	DHH00332zmB00001	15363278	15367922	4645	4645	helitron	DHH
chrB	DTX00052zmB00002	15368910	15369035	126	126	terminal_inverted_repeat_element	DTX
chrB	RLC00002zmB00038	15371408	15380731	9324	9324	LTR_retrotransposon	RLC
chrB	RLX16060zmB00001	15396627	15399494	2868	2868	LTR_retrotransposon	RLX
chrB	DTX00003zmB00203	15407242	15407339	98	2	terminal_inverted_repeat_element	DTX
chrB	DTX00003zmB00222	15407243	15407338	96	96	terminal_inverted_repeat_element	DTX
chrB	RLC00011zmB00022	15407800	15412361	4562	4380	LTR_retrotransposon	RLC
chrB	DTX00241zmB00005	15411286	15411467	182	182	terminal_inverted_repeat_element	DTX
chrB	DTX00003zmB00232	15411292	15411385	94	94	terminal_inverted_repeat_element	DTX
chrB	DHH00295zmB00001	15436509	15450252	13744	13744	helitron	DHH
chrB	RLG00032zmB00174	15436673	15512138	75466	52199	LTR_retrotransposon	RLG
chrB	DTT00005zmB00015	15440824	15441170	347	347	terminal_inverted_repeat_element	DTT
chrB	DTT00005zmB00027	15440867	15441169	303	303	terminal_inverted_repeat_element	DTT
chrB	DTT00141zmB00004	15440905	15440975	71	71	terminal_inverted_repeat_element	DTT
chrB	DTT00005zmB00031	15440905	15441171	267	267	terminal_inverted_repeat_element	DTT
chrB	DTT00005zmB00001	15441023	15441170	148	148	terminal_inverted_repeat_element	DTT
chrB	DTX00182zmB00001	15445976	15446030	55	55	terminal_inverted_repeat_element	DTX
chrB	RLX16061zmB00001	15463685	15468367	4683	4631	LTR_retrotransposon	RLX
chrB	DTH00184zmB00002	15466263	15466314	52	52	terminal_inverted_repeat_element	DTH
chrB	DTT00187zmB00001	15474722	15474771	50	1	terminal_inverted_repeat_element	DTT
chrB	DTT00006zmB00001	15474723	15474870	148	148	terminal_inverted_repeat_element	DTT
chrB	RLC00017zmB00002	15483473	15490372	6900	6762	LTR_retrotransposon	RLC
chrB	DTX00003zmB00025	15485760	15485897	138	138	terminal_inverted_repeat_element	DTX
chrB	DTX00003zmB00046	15491105	15491231	127	127	terminal_inverted_repeat_element	DTX
chrB	DTX00199zmB00002	15491105	15491345	241	114	terminal_inverted_repeat_element	DTX
chrB	DTT00074zmB00002	15499931	15500044	114	114	terminal_inverted_repeat_element	DTT
chrB	DHH00001zmB00948	15500708	15511484	10777	10777	helitron	DHH
chrB	RLG16062zmB00001	15502575	15509676	7102	7102	LTR_retrotransposon	RLG
chrB	DHH00002zmB00210	15512252	15513774	1523	1523	helitron	DHH
chrB	RLG00104zmB00007	15518483	15525447	6965	6965	LTR_retrotransposon	RLG
chrB	RLX01436zmB00001	15533191	15540106	6916	6916	LTR_retrotransposon	RLX
chrB	DTH00045zmB00015	15542701	15542818	118	118	terminal_inverted_repeat_element	DTH
chrB	DHH00001zmB00042	15551494	15554454	2961	2961	helitron	DHH
chrB	RLC00042zmB00001	15565596	15571558	5963	5963	LTR_retrotransposon	RLC
chrB	DTT00476zmB00001	15572690	15572784	95	95	terminal_inverted_repeat_element	DTT
chrB	RLG10800zmB00001	15575057	15621240	46184	17248	LTR_retrotransposon	RLG
chrB	RLG00053zmB00001	15587149	15596153	9005	7831	LTR_retrotransposon	RLG
chrB	DHH00002zmB00211	15594980	15609832	14853	14853	helitron	DHH
chrB	RLG00167zmB00009	15602280	15609175	6896	6896	LTR_retrotransposon	RLG
chrB	RLG00014zmB00012	15614989	15618112	3124	1562	LTR_retrotransposon	RLG
chrB	DHH00011zmB00028	15616551	15624542	7992	7992	helitron	DHH
chrB	DTT00064zmB00001	15628343	15628458	116	116	terminal_inverted_repeat_element	DTT
chrB	DHH00001zmB00949	15629880	15630376	497	497	helitron	DHH
chrB	RLX16063zmB00001	15631328	15637661	6334	5835	LTR_retrotransposon	RLX
chrB	DHH00001zmB00950	15634413	15634911	499	499	helitron	DHH
chrB	DHH00010zmB00027	15649519	15659958	10440	10440	helitron	DHH
chrB	RLG00012zmB00115	15654587	15676036	21450	13188	LTR_retrotransposon	RLG
chrB	RLX01004zmB00001	15662683	15670944	8262	6158	LTR_retrotransposon	RLX
chrB	DHH00001zmB00951	15665955	15668058	2104	2104	helitron	DHH
chrB	RLX10502zmB00001	15678893	15713180	34288	34288	LTR_retrotransposon	RLX
chrB	RLG00041zmB00004	15680550	15686898	6349	6349	LTR_retrotransposon	RLG
chrB	RLC00017zmB00003	15690266	15709874	19609	17254	LTR_retrotransposon	RLC
chrB	DHH00001zmB00043	15699116	15701375	2260	2260	helitron	DHH
chrB	DTX00003zmB00231	15703256	15703350	95	95	terminal_inverted_repeat_element	DTX
chrB	RLC00002zmB00497	15713985	15786059	72075	22667	LTR_retrotransposon	RLC
chrB	RLG10503zmB00001	15718770	15767454	48685	15147	LTR_retrotransposon	RLG
chrB	RLG00033zmB00186	15730053	15763590	33538	15131	LTR_retrotransposon	RLG
chrB	RLX16064zmB00001	15731398	15741555	10158	10158	LTR_retrotransposon	RLX
chrB	DTT00006zmB00039	15735856	15736126	271	2	terminal_inverted_repeat_element	DTT
chrB	DTT00006zmB00010	15735858	15736045	188	1	terminal_inverted_repeat_element	DTT
chrB	DTT00006zmB00002	15735859	15736006	148	148	terminal_inverted_repeat_element	DTT
chrB	DTT00006zmB00023	15735859	15736184	326	326	terminal_inverted_repeat_element	DTT
chrB	DTT00510zmB00001	15736054	15736124	71	40	terminal_inverted_repeat_element	DTT
chrB	DTT00077zmB00001	15736094	15736204	111	111	terminal_inverted_repeat_element	DTT
chrB	DTT00077zmB00003	15736094	15736185	92	92	terminal_inverted_repeat_element	DTT
chrB	DTT00228zmB00001	15741551	15741762	212	212	terminal_inverted_repeat_element	DTT
chrB	RLX16065zmB00001	15750873	15758914	8042	6327	LTR_retrotransposon	RLX
chrB	DHH00001zmB00952	15750985	15751482	498	498	helitron	DHH
chrB	DHH00001zmB00953	15754921	15756137	1217	1217	helitron	DHH
chrB	DHH00015zmB00005	15785337	15789360	4024	3384	helitron	DHH
chrB	DHH00327zmB00001	15787679	15788318	640	640	helitron	DHH
chrB	DHH00011zmB00029	15791399	15797814	6416	6311	helitron	DHH
chrB	DTH00056zmB00003	15794992	15795096	105	105	terminal_inverted_repeat_element	DTH
chrB	RLG00078zmB00003	15805082	15813447	8366	8366	LTR_retrotransposon	RLG
chrB	DTH00420zmB00001	15833060	15833173	114	114	terminal_inverted_repeat_element	DTH
chrB	RLG00020zmB00017	15834078	15845183	11106	11106	LTR_retrotransposon	RLG
chrB	RLG00209zmB00001	15845912	15853431	7520	7520	LTR_retrotransposon	RLG
chrB	DTH00289zmB00008	15855526	15855831	306	306	terminal_inverted_repeat_element	DTH
chrB	DTX00192zmB00021	15858619	15858846	228	228	terminal_inverted_repeat_element	DTX
chrB	RLG10114zmB00001	15868179	15912041	43863	16391	LTR_retrotransposon	RLG
chrB	RLG00004zmB00012	15872443	15886576	14134	14134	LTR_retrotransposon	RLG
chrB	RLG00033zmB00033	15888050	15901387	13338	13338	LTR_retrotransposon	RLG
chrB	RLX10649zmB00001	15919171	15958499	39329	39329	LTR_retrotransposon	RLX
chrB	DTT00107zmB00002	15923589	15923683	95	95	terminal_inverted_repeat_element	DTT
chrB	RLX16066zmB00001	15925788	15931357	5570	5570	LTR_retrotransposon	RLX
chrB	DHH00001zmB00954	15933560	15935803	2244	1653	helitron	DHH
chrB	RLG16067zmB00001	15935213	15946640	11428	11428	LTR_retrotransposon	RLG
chrB	DHH00006zmB00008	15943680	15959531	15852	15651	helitron	DHH
chrB	DTH00594zmB00001	15955048	15955248	201	201	terminal_inverted_repeat_element	DTH
chrB	DTH00269zmB00013	15960039	15960390	352	352	terminal_inverted_repeat_element	DTH
chrB	RLG00487zmB00001	15966596	15972854	6259	6259	LTR_retrotransposon	RLG
chrB	DHH00002zmB00212	15979750	15986416	6667	6667	helitron	DHH
chrB	RIT209460zmB00002	15987947	15988291	345	345	LINE_element	RIT
chrB	DHH00002zmB00010	15988614	16003172	14559	14559	helitron	DHH
chrB	DTX00199zmB00030	15991200	15991413	214	111	terminal_inverted_repeat_element	DTX
chrB	RLC00090zmB00001	15991311	15997825	6515	6515	LTR_retrotransposon	RLC
chrB	DTA00340zmB00002	15998212	15998816	605	2	terminal_inverted_repeat_element	DTA
chrB	DTA00340zmB00006	15998214	15998814	601	18	terminal_inverted_repeat_element	DTA
chrB	RLC01158zmB00001	15998232	16008351	10120	10120	LTR_retrotransposon	RLC
chrB	DHH00001zmB00955	16002811	16003282	472	472	helitron	DHH
chrB	DTX00011zmB00008	16012137	16012272	136	136	terminal_inverted_repeat_element	DTX
chrB	RLG00012zmB00116	16028530	16058905	30376	30376	LTR_retrotransposon	RLG
chrB	RLX16068zmB00001	16029583	16031604	2022	2022	LTR_retrotransposon	RLX
chrB	RLC00011zmB00023	16032323	16047954	15632	15632	LTR_retrotransposon	RLC
chrB	DHH00010zmB00028	16036375	16051458	15084	15084	helitron	DHH
chrB	DTT00143zmB00009	16059906	16059977	72	72	terminal_inverted_repeat_element	DTT
chrB	DTH00358zmB00001	16060180	16060254	75	75	terminal_inverted_repeat_element	DTH
chrB	DHH00002zmB00011	16070505	16085776	15272	12278	helitron	DHH
chrB	DHH00002zmB00213	16082783	16092998	10216	10216	helitron	DHH
chrB	DHH00357zmB00001	16093442	16106581	13140	13140	helitron	DHH
chrB	DTH00434zmB00001	16100229	16100606	378	378	terminal_inverted_repeat_element	DTH
chrB	RLX16069zmB00001	16103072	16112659	9588	9588	LTR_retrotransposon	RLX
chrB	RLG00032zmB00015	16150377	16156371	5995	502	LTR_retrotransposon	RLG
chrB	DHH00001zmB00044	16150879	16151372	494	475	helitron	DHH
chrB	DHH00012zmB00023	16151354	16158493	7140	5029	helitron	DHH
chrB	DHH00001zmB00045	16155783	16156277	495	495	helitron	DHH
chrB	RLC00011zmB00024	16156878	16165399	8522	8393	LTR_retrotransposon	RLC
chrB	DTX00003zmB00039	16164400	16164528	129	129	terminal_inverted_repeat_element	DTX
chrB	RIL210188zmB00001	16167111	16170115	3005	3005	LINE_element	RIL
chrB	RLC00023zmB00002	16174989	16180982	5994	5994	LTR_retrotransposon	RLC
chrB	RLX10115zmB00001	16182105	16219301	37197	37197	LTR_retrotransposon	RLX
chrB	RLC00011zmB00025	16183464	16192443	8980	8980	LTR_retrotransposon	RLC
chrB	RLG00033zmB00034	16194225	16205889	11665	11665	LTR_retrotransposon	RLG
chrB	DHH00002zmB00214	16206934	16221642	14709	14709	helitron	DHH
chrB	RLG00006zmB00135	16223783	16229977	6195	6128	LTR_retrotransposon	RLG
chrB	DTX00519zmB00001	16224363	16224429	67	67	terminal_inverted_repeat_element	DTX
chrB	DTT00370zmB00001	16230794	16230938	145	145	terminal_inverted_repeat_element	DTT
chrB	DTX00191zmB00118	16239799	16240162	364	2	terminal_inverted_repeat_element	DTX
chrB	DTX00191zmB00122	16239801	16240160	360	138	terminal_inverted_repeat_element	DTX
chrB	DTX00191zmB00018	16239939	16240166	228	228	terminal_inverted_repeat_element	DTX
chrB	DHH00001zmB00956	16247094	16251999	4906	1158	helitron	DHH
chrB	RLX00415zmB00001	16248252	16269187	20936	10523	LTR_retrotransposon	RLX
chrB	RLG02224zmB00001	16251405	16261624	10220	10220	LTR_retrotransposon	RLG
chrB	DTX00199zmB00066	16265949	16266141	193	193	terminal_inverted_repeat_element	DTX
chrB	DTX00199zmB00071	16265950	16266140	191	191	terminal_inverted_repeat_element	DTX
chrB	DHH00001zmB00046	16270977	16272307	1331	1331	helitron	DHH
chrB	RLG00167zmB00010	16272638	16279480	6843	6843	LTR_retrotransposon	RLG
chrB	RLC00011zmB00026	16283102	16291632	8531	8114	LTR_retrotransposon	RLC
chrB	DTX00279zmB00016	16283756	16284061	306	306	terminal_inverted_repeat_element	DTX
chrB	DTX00198zmB00014	16283835	16284057	223	223	terminal_inverted_repeat_element	DTX
chrB	DTX00198zmB00025	16291522	16291737	216	216	terminal_inverted_repeat_element	DTX
chrB	DTX00004zmB00056	16291606	16291732	127	127	terminal_inverted_repeat_element	DTX
chrB	RLG16070zmB00001	16295029	16305227	10199	10199	LTR_retrotransposon	RLG
chrB	DHH00072zmB00001	16296483	16309353	12871	11812	helitron	DHH
chrB	RLX10116zmB00001	16308295	16316311	8017	7052	LTR_retrotransposon	RLX
chrB	DHH00072zmB00002	16315234	16316198	965	965	helitron	DHH
chrB	RLG10117zmB00001	16323159	16327186	4028	3024	LTR_retrotransposon	RLG
chrB	DHH00001zmB00047	16324742	16325745	1004	1004	helitron	DHH
chrB	RLX16071zmB00001	16327200	16330624	3425	2237	LTR_retrotransposon	RLX
chrB	DHH00001zmB00048	16329437	16346897	17461	17461	helitron	DHH
chrB	RLX10118zmB00001	16333586	16343716	10131	10131	LTR_retrotransposon	RLX
chrB	RLG00004zmB00134	16344341	16387024	42684	21094	LTR_retrotransposon	RLG
chrB	RLG00020zmB00018	16345188	16356130	10943	10943	LTR_retrotransposon	RLG
chrB	DTX00003zmB00055	16364276	16364397	122	1	terminal_inverted_repeat_element	DTX
chrB	DTX00003zmB00074	16364277	16364396	120	1	terminal_inverted_repeat_element	DTX
chrB	DTX00003zmB00095	16364278	16364395	118	118	terminal_inverted_repeat_element	DTX
chrB	DTX00191zmB00095	16364298	16364728	431	1	terminal_inverted_repeat_element	DTX
chrB	DTX00191zmB00097	16364299	16364727	429	385	terminal_inverted_repeat_element	DTX
chrB	RLC00002zmB00039	16364684	16373411	8728	3163	LTR_retrotransposon	RLC
chrB	DHH00003zmB00011	16367847	16374922	7076	6581	helitron	DHH
chrB	DTX00191zmB00141	16372413	16372907	495	352	terminal_inverted_repeat_element	DTX
chrB	DTX00003zmB00003	16372424	16372566	143	143	terminal_inverted_repeat_element	DTX
chrB	DTX00003zmB00009	16372425	16372565	141	141	terminal_inverted_repeat_element	DTX
chrB	DHH00090zmB00001	16388258	16404392	16135	16135	helitron	DHH
chrB	DHH00090zmB00002	16390549	16397401	6853	3575	helitron	DHH
chrB	RLX10923zmB00001	16394124	16482575	88452	28745	LTR_retrotransposon	RLX
chrB	DHH00001zmB00957	16404374	16404861	488	488	helitron	DHH
chrB	DTH00549zmB00001	16416515	16416566	52	52	terminal_inverted_repeat_element	DTH
chrB	DTX00428zmB00001	16416575	16416686	112	112	terminal_inverted_repeat_element	DTX
chrB	RLC00002zmB00040	16416873	16433187	16315	15046	LTR_retrotransposon	RLC
chrB	DTH00597zmB00001	16424440	16424638	199	199	terminal_inverted_repeat_element	DTH
chrB	DHH00010zmB00029	16432118	16450472	18355	18355	helitron	DHH
chrB	DTH00675zmB00001	16432220	16432476	257	257	terminal_inverted_repeat_element	DTH
chrB	DHH00002zmB00012	16433239	16433810	572	572	helitron	DHH
chrB	RLC10119zmB00001	16442138	16456677	14540	14540	LTR_retrotransposon	RLC
chrB	RLX00058zmB00001	16442563	16447844	5282	5282	LTR_retrotransposon	RLX
chrB	DHH00156zmB00001	16458801	16459800	1000	1000	helitron	DHH
chrB	RLC00479zmB00001	16464326	16473729	9404	188	LTR_retrotransposon	RLC
chrB	DHH00006zmB00077	16464514	16478271	13758	13758	helitron	DHH
chrB	DHH00001zmB00049	16467957	16485438	17482	17482	helitron	DHH
chrB	DHH00246zmB00001	16498137	16501152	3016	3016	helitron	DHH
chrB	RLC00002zmB00360	16501822	16519881	18060	18060	LTR_retrotransposon	RLC
chrB	RLG00006zmB00136	16510276	16519817	9542	9542	LTR_retrotransposon	RLG
chrB	DHH00001zmB00050	16523207	16542671	19465	19465	helitron	DHH
chrB	RLG00006zmB00137	16523637	16531155	7519	7519	LTR_retrotransposon	RLG
chrB	DHH00001zmB00958	16531257	16551129	19873	19544	helitron	DHH
chrB	DTT00245zmB00001	16539432	16539622	191	191	terminal_inverted_repeat_element	DTT
chrB	DTT00264zmB00001	16539471	16539622	152	152	terminal_inverted_repeat_element	DTT
chrB	DTT00079zmB00001	16539511	16539622	112	112	terminal_inverted_repeat_element	DTT
chrB	DTX00028zmB00001	16548668	16548805	138	138	terminal_inverted_repeat_element	DTX
chrB	DTX00028zmB00005	16548672	16548801	130	130	terminal_inverted_repeat_element	DTX
chrB	DTX00028zmB00009	16548673	16548800	128	128	terminal_inverted_repeat_element	DTX
chrB	DTX00028zmB00012	16548674	16548799	126	126	terminal_inverted_repeat_element	DTX
chrB	RLG16072zmB00001	16566588	16578131	11544	11544	LTR_retrotransposon	RLG
chrB	RLC10650zmB00001	16578457	16629341	50885	17058	LTR_retrotransposon	RLC
chrB	DHH00001zmB00959	16579651	16580143	493	493	helitron	DHH
chrB	RLG00544zmB00001	16589467	16614733	25267	10043	LTR_retrotransposon	RLG
chrB	RLG10120zmB00001	16597856	16613079	15224	15224	LTR_retrotransposon	RLG
chrB	RLC00011zmB00027	16603132	16612183	9052	9052	LTR_retrotransposon	RLC
chrB	RLX16073zmB00001	16616063	16624129	8067	7572	LTR_retrotransposon	RLX
chrB	DHH00001zmB00051	16623499	16623993	495	495	helitron	DHH
chrB	DHH00002zmB00215	16637913	16646109	8197	8197	helitron	DHH
chrB	RLG00057zmB00006	16647353	16652112	4760	4196	LTR_retrotransposon	RLG
chrB	DTX00304zmB00073	16647406	16647969	564	564	terminal_inverted_repeat_element	DTX
chrB	RLG01373zmB00001	16653018	16656953	3936	1218	LTR_retrotransposon	RLG
chrB	DHH00001zmB00960	16654236	16656875	2640	2640	helitron	DHH
chrB	DHH00001zmB00052	16655104	16671356	16253	16253	helitron	DHH
chrB	DTX00002zmB00007	16661794	16661923	130	130	terminal_inverted_repeat_element	DTX
chrB	RLC00062zmB00027	16662017	16698095	36079	13253	LTR_retrotransposon	RLC
chrB	RLG00061zmB00008	16664037	16675174	11138	10739	LTR_retrotransposon	RLG
chrB	DHH00008zmB00040	16670166	16670564	399	399	helitron	DHH
chrB	RLG00014zmB00013	16680673	16691287	10615	10615	LTR_retrotransposon	RLG
chrB	DHH00025zmB00005	16696584	16697618	1035	1035	helitron	DHH
chrB	DTX00002zmB00004	16697331	16697472	142	142	terminal_inverted_repeat_element	DTX
chrB	DHH00009zmB00002	16698058	16698284	227	227	helitron	DHH
chrB	RLX14243zmB00001	16700225	16713539	13315	13315	LTR_retrotransposon	RLX
chrB	RLG00006zmB00138	16704119	16711497	7379	7379	LTR_retrotransposon	RLG
chrB	RLG00003zmB00019	16715397	16726695	11299	11299	LTR_retrotransposon	RLG
chrB	RLG00004zmB00013	16726984	16733183	6200	6200	LTR_retrotransposon	RLG
chrB	DHH00001zmB00053	16733898	16744379	10482	10482	helitron	DHH
chrB	RLX16074zmB00001	16738860	16744337	5478	5478	LTR_retrotransposon	RLX
chrB	DTT00457zmB00001	16752559	16752665	107	107	terminal_inverted_repeat_element	DTT
chrB	DTT00489zmB00001	16752588	16752665	78	23	terminal_inverted_repeat_element	DTT
chrB	DTX00418zmB00001	16752611	16752726	116	116	terminal_inverted_repeat_element	DTX
chrB	DTT00136zmB00012	16761540	16761607	68	68	terminal_inverted_repeat_element	DTT
chrB	DTX00381zmB00001	16762746	16762877	132	132	terminal_inverted_repeat_element	DTX
chrB	RLC10014zmB00005	16765538	16859876	94339	10759	LTR_retrotransposon	RLC
chrB	DHH00001zmB00054	16766123	16778640	12518	12518	helitron	DHH
chrB	DHH00001zmB00961	16766594	16770590	3997	3390	helitron	DHH
chrB	RLG00032zmB00016	16769984	16776458	6475	3455	LTR_retrotransposon	RLG
chrB	DHH00001zmB00962	16773439	16779159	5721	5635	helitron	DHH
chrB	RLX10872zmB00001	16779074	16849365	70292	23255	LTR_retrotransposon	RLX
chrB	DTX00194zmB00003	16785244	16785465	222	222	terminal_inverted_repeat_element	DTX
chrB	DHH00001zmB00963	16786839	16804032	17194	17194	helitron	DHH
chrB	RLC10121zmB00001	16790765	16810462	19698	19698	LTR_retrotransposon	RLC
chrB	RLG16075zmB00001	16791143	16803424	12282	12282	LTR_retrotransposon	RLG
chrB	RLG_ansuyazmB00001	16795520	16802396	6877	6877	solo_LTR	RLG
chrB	RLC00002zmB00361	16820715	16838006	17292	17292	LTR_retrotransposon	RLC
chrB	RLC00002zmB00041	16822962	16831199	8238	8238	LTR_retrotransposon	RLC
chrB	DTX00010zmB00011	16837770	16837902	133	133	terminal_inverted_repeat_element	DTX
chrB	DHH00001zmB00964	16843389	16849287	5899	5899	helitron	DHH
chrB	DHH00002zmB00216	16853040	16853273	234	234	helitron	DHH
chrB	DHH00001zmB00055	16859774	16867146	7373	7019	helitron	DHH
chrB	DTX00274zmB00002	16862273	16862614	342	2	terminal_inverted_repeat_element	DTX
chrB	DTX00274zmB00004	16862275	16862612	338	215	terminal_inverted_repeat_element	DTX
chrB	DTX00011zmB00005	16862490	16862626	137	137	terminal_inverted_repeat_element	DTX
chrB	RLG00076zmB00001	16867704	16877726	10023	10023	LTR_retrotransposon	RLG
chrB	DTX00274zmB00007	16878905	16879258	354	224	terminal_inverted_repeat_element	DTX
chrB	DTX00011zmB00006	16879129	16879263	135	135	terminal_inverted_repeat_element	DTX
chrB	RLX16076zmB00001	16879568	16882167	2600	2600	LTR_retrotransposon	RLX
chrB	DHH00001zmB00056	16889660	16895026	5367	472	helitron	DHH
chrB	DHH00002zmB00217	16890132	16899759	9628	9572	helitron	DHH
chrB	DTA00300zmB00001	16899704	16900106	403	403	terminal_inverted_repeat_element	DTA
chrB	RLC00035zmB00001	16900830	16908826	7997	7997	LTR_retrotransposon	RLC
chrB	DTT00283zmB00001	16910152	16910481	330	330	terminal_inverted_repeat_element	DTT
[truncated: 13,147 more rows]
