# Supplementary material for: Sequence of the supernumerary B chromosome of maize provides insight into its drive mechanism and evolution
Source: Proc Natl Acad Sci U S A. 2021 Jun 4;118(23):e2104254118. doi: 10.1073/pnas.2104254118 (PMC8201846; doi:10.1073/pnas.2104254118)
Supplement: Supplementary File [file pnas.2104254118.sd03.xlsx]

## Sheet: Sheet1
Data S3. | Expression of B chromosome genes in B73 lines without B chromosome and possessing one and six B chromosomes
gene_ID	sequence name	start	end	strand	expression in 0B [RPM]	expression in 1B [RPM]	expression in 6B [RPM]	0vs6 (Log2FC)	0vs6 p-value	0vs1 (Log2FC)	0vs1 p-value	1vs6 (Log2FC)	1vs6 p-value
Zm00044a000001	chrB	1137889	1139730	-	0.0431909	0.0359262	0.0288311	0		0		0
Zm00044a000002	chrB	1725067	1729400	+	0.0431909	0.0359262	0.0288311	0		0		0
Zm00044a000003	chrB	1733311	1738090	-	0.0431909	0.0359262	0.0288311	0		0		0
Zm00044a000004	chrB	1740564	1745954	+	0.0431909	0.0359262	0.0288311	0		0		0
Zm00044a000005	chrB	1751342	1754670	-	0.0431909	0.0359262	0.0288311	0		0		0
Zm00044a000006	chrB	2586691	2590006	+	0.0431909	0.0359262	0.0288311	0		0		0
Zm00044a000007	chrB	3163021	3164646	-	0.0431909	0.0359262	0.0288311	0		0		0
Zm00044a000008	chrB	3180952	3188806	+	0.0431909	0.0359262	0.0288311	0		0		0
Zm00044a000009	chrB	3193105	3199442	+	0.0431909	0.0359262	0.0288311	0		0		0
Zm00044a000010	chrB	3232559	3238626	+	0.0431909	0.0359262	0.0376233	0		0		0
Zm00044a000011	chrB	3448733	3449763	-	0.0431909	0.0359262	0.0288311	0		0		0
Zm00044a000012	chrB	3465578	3481158	+	0.0431909	0.0359262	0.0288311	0		0		0
Zm00044a000013	chrB	3602858	3604423	-	0.0431909	0.0359262	0.0288311	0		0		0
Zm00044a000014	chrB	4212444	4215753	-	0.0431909	0.0359262	0.0288311	0		0		0
Zm00044a000015	chrB	4370424	4371899	+	0.0431909	0.0359262	0.0288311	0		0		0
Zm00044a000016	chrB	4377035	4394852	-	0.0431909	0.0385404	0.0298617	0		0		0
Zm00044a000017	chrB	4396261	4396665	+	0.0431909	0.0359262	0.0288311	0		0		0
Zm00044a000018	chrB	4470074	4470424	+	0.0431909	0.0359262	0.0288311	0		0		0
Zm00044a000019	chrB	5051263	5052171	-	0.0431909	0.0359262	0.0288311	0		0		0
Zm00044a000020	chrB	5204010	5206515	+	0.0431909	0.0359262	0.0288311	0		0		0
Zm00044a000021	chrB	5325516	5330027	+	0.0431909	0.0372104	0.043068	0		0		0
Zm00044a000022	chrB	5401520	5403539	-	0.0431909	0.0359262	0.0288311	0		0		0
Zm00044a000023	chrB	5774734	5776276	+	0.0431909	0.0359262	0.0298617	0		0		0
Zm00044a000024	chrB	5968964	5974709	+	0.0431909	0.0359262	0.0288311	0		0		0
Zm00044a000025	chrB	6196976	6197998	+	0.0431909	0.0359262	0.0288311	0		0		0
Zm00044a000026	chrB	6241931	6243671	+	0.0431909	0.0359262	0.0288311	0		0		0
Zm00044a000027	chrB	6383726	6392663	+	0.0431909	0.0359262	0.0288311	0		0		0
Zm00044a000028	chrB	6495617	6503237	-	0.0431909	0.0359262	0.0288311	0		0		0
Zm00044a000029	chrB	6561941	6567691	-	0.0431909	0.0359262	0.0288311	0		0		0
Zm00044a000030	chrB	7602401	7607250	+	0.0431909	0.0359262	0.0288311	0		0		0
Zm00044a000031	chrB	7926599	7929108	+	0.0431909	0.0359262	0.0288311	0		0		0
Zm00044a000032	chrB	7946488	7949850	-	0.0431909	0.0359262	0.0288311	0		0		0
Zm00044a000033	chrB	7985977	7988415	-	0.0431909	0.0359262	0.0288311	0		0		0
Zm00044a000034	chrB	15425089	15427045	-	0.0431909	0.0359262	0.0288311	0		0		0
Zm00044a000035	chrB	15396614	15399442	-	0.0431909	0.0359262	0.0288311	0		0		0
Zm00044a000036	chrB	15357049	15368363	+	0.0431909	0.0359262	0.0288311	0		0		0
Zm00044a000037	chrB	15314119	15319510	-	0.0431909	0.0359262	0.0288311	0		0		0
Zm00044a000038	chrB	15254122	15254724	+	0.0431909	0.0359262	0.030929	0		0		0
Zm00044a000039	chrB	15127191	15143775	+	0.0431909	0.0485579	0.625211	6.08366	6.95477e-05	0		3.74338	0.00147658
Zm00044a000040	chrB	15102903	15108230	-	0.0431909	0.271606	3.85456	8.54884	2.3863e-11	0		3.46933	1.40634e-11
Zm00044a000041	chrB	14973386	14975402	+	0.0431909	0.0359262	0.0288311	0		0		0
Zm00044a000042	chrB	14958939	14968067	-	0.0431909	0.0359262	0.043068	0		0		0
Zm00044a000043	chrB	14960785	14961712	+	0.0431909	0.0359262	0.0446074	0		0		0
Zm00044a000044	chrB	14949943	14951242	+	0.0431909	0.0359262	0.0288311	0		0		0
Zm00044a000045	chrB	14896103	14900338	+	0.0431909	0.196893	1.39827	7.10076	1.58373e-07	0		2.53814	6.3562e-05
Zm00044a000046	chrB	14712812	14716469	-	0.0431909	0.0676157	1.46495	7.4348	3.4061e-07	0		4.07692	0.00090969
Zm00044a000047	chrB	14624245	14660035	-	0.0764953	0.0590678	0.0972759	0		0		0
Zm00044a000048	chrB	14640128	14642822	+	0.0431909	0.0359262	0.0288311	0		0		0
Zm00044a000049	chrB	14620811	14622504	+	0.0431909	0.0359262	0.0288311	0		0		0
Zm00044a000050	chrB	14617580	14620239	-	0.0431909	0.0359262	0.0288311	0		0		0
Zm00044a000051	chrB	14574497	14578628	+	0.0431909	1.29779	11.8379	10.1792	5.62178e-16	7.46658	4.75282e-05	2.69429	1.90742e-07
Zm00044a000052	chrB	14569595	14570182	+	0.0431909	0.0700326	1.38615	7.2226	3.44301e-07	0		4.1482	2.13438e-05
Zm00044a000053	chrB	14521037	14528024	+	0.0431909	0.271606	8.32462	9.85136	2.54665e-13	0		0
Zm00044a000054	chrB	14021687	14028151	+	0.0431909	0.0359262	0.0288311	0		0		0
Zm00044a000055	chrB	13864748	13869591	-	0.0431909	0.0611791	1.80325	7.45457	1.82266e-08	0		4.37146	4.82588e-07
Zm00044a000056	chrB	13070239	13084188	+	0.0431909	0.0359262	0.0288311	0		0		0
Zm00044a000057	chrB	12102677	12128485	+	0.0431909	0.0359262	0.0288311	0		0		0
Zm00044a000058	chrB	11725414	11728530	+	0.0431909	0.0359262	0.0298617	0		0		0
Zm00044a000059	chrB	11350221	11353198	-	0.0431909	0.0359262	0.0288311	0		0		0
Zm00044a000060	chrB	11159976	11160417	-	0.0431909	0.0359262	0.0288311	0		0		0
Zm00044a000061	chrB	10885791	10891953	+	0.0431909	0.0359262	0.0288311	0		0		0
Zm00044a000062	chrB	10676310	10679824	-	0.0431909	0.0359262	0.0288311	0		0		0
Zm00044a000063	chrB	10064773	10071349	-	0.0431909	0.0359262	0.0288311	0		0		0
Zm00044a000064	chrB	9972912	9974370	+	0.0431909	0.0359262	0.0288311	0		0		0
Zm00044a000065	chrB	9692264	9695016	+	0.0431909	0.0359262	0.0288311	0		0		0
Zm00044a000066	chrB	9459718	9461972	+	0.0431909	0.0359262	0.0288311	0		0		0
Zm00044a000067	chrB	9380546	9392243	-	0.0431909	0.0359262	0.0288311	0		0		0
Zm00044a000068	chrB	8872549	8873281	-	0.0431909	0.0359262	0.0288311	0		0		0
Zm00044a000069	chrB	8850850	8856385	+	0.0431909	0.0359262	0.0288311	0		0		0
Zm00044a000070	chrB	8416938	8422817	-	0.0431909	0.0359262	0.0288311	0		0		0
Zm00044a000071	chrB	8289227	8290727	-	0.0431909	0.0359262	0.0288311	0		0		0
Zm00044a000072	chrB	15788699	15790215	+	0.0431909	0.0359262	0.0288311	0		0		0
Zm00044a000073	chrB	15933975	15934874	+	0.0431909	0.0359262	0.0288311	0		0		0
Zm00044a000074	chrB	15960869	15961693	+	0.0431909	0.126188	5.02978	9.061	1.12569e-11	0		0
Zm00044a000075	chrB	15985463	15987016	+	0.0431909	0.0359262	0.0708098	0		0		0
Zm00044a000076	chrB	16071289	16075357	-	0.0431909	0.0359262	0.0288311	0		0		0
Zm00044a000077	chrB	16427657	16429031	+	0.0431909	0.0359262	0.0288311	0		0		0
Zm00044a000078	chrB	16638223	16645903	+	0.0431909	0.0830328	0.656579	5.9818	4.36735e-05	0		0
Zm00044a000079	chrB	16844401	16847524	-	0.0431909	0.0372104	0.260866	0		0		0
Zm00044a000080	chrB	16892270	16900481	+	0.0431909	0.0359262	0.0288311	0		0		0
Zm00044a000081	chrB	16925145	16936664	-	0.0431909	0.0359262	0.0288311	0		0		0
Zm00044a000082	chrB	17004980	17007125	-	0.0431909	0.0359262	0.0288311	0		0		0
Zm00044a000083	chrB	17206650	17212324	-	0.0431909	0.0359262	0.0288311	0		0		0
Zm00044a000084	chrB	17251897	17256234	-	0.0431909	0.0359262	0.0288311	0		0		0
Zm00044a000085	chrB	17280908	17284094	+	0.0431909	0.0359262	0.0288311	0		0		0
Zm00044a000086	chrB	17296311	17297293	-	0.0431909	0.0962081	0.324561	0		0		0
Zm00044a000087	chrB	17314476	17324511	-	0.0431909	0.817206	7.70599	9.53525	2.18496e-14	6.66399	9.13643e-08	2.85353	2.91128e-15
Zm00044a000088	chrB	17364217	17365505	-	0.0431909	0.0359262	0.0288311	0		0		0
Zm00044a000089	chrB	17366193	17371872	+	0.0431909	0.0359262	0.0288311	0		0		0
Zm00044a000090	chrB	17384286	17385603	+	0.0431909	0.0359262	0.0288311	0		0		0
Zm00044a000091	chrB	17386536	17390122	-	0.0431909	0.0928879	1.7412	7.80958	1.14008e-07	0		4.07013	0.000118189
Zm00044a000092	chrB	17390179	17391948	+	0.0431909	0.0359262	0.211992	0		0		0
Zm00044a000093	chrB	17400771	17406387	+	0.0431909	0.0359262	0.0288311	0		0		0
Zm00044a000094	chrB	17406717	17410682	-	0.0431909	0.0359262	0.0288311	0		0		0
Zm00044a000095	chrB	17714376	17719861	-	0.0431909	1.11252	4.54059	8.79459	5.54652e-12	7.1553	1.85477e-07	1.62093	0.000457804
Zm00044a000096	chrB	17725962	17727834	+	0.0431909	0.0359262	0.0288311	0		0		0
Zm00044a000097	chrB	17728636	17733145	-	0.0431909	0.0359262	0.0288311	0		0		0
Zm00044a000098	chrB	17758061	17761170	+	0.0431909	0.602823	5.8241	9.18786	1.04373e-12	6.64814	2.13809e-07	2.53581	0.000328433
Zm00044a000099	chrB	18356347	18361809	-	0.0431909	0.0359262	0.0376233	0		0		0
Zm00044a000100	chrB	18361933	18364885	-	0.0431909	0.0372104	1.98191	7.57588	6.93833e-09	0		6.71848	1.38464e-07
Zm00044a000101	chrB	18423483	18424406	-	0.0431909	0.0359262	0.0288311	0		0		0
Zm00044a000102	chrB	18427215	18430381	-	0.0431909	0.115144	2.78616	8.2112	1.50509e-09	0		3.99117	2.43029e-07
Zm00044a000103	chrB	18516087	18517294	-	0.0431909	0.0359262	0.0288311	0		0		0
Zm00044a000104	chrB	18544208	18549077	+	0.0431909	0.0359262	0.0288311	0		0		0
Zm00044a000105	chrB	18554617	18556725	-	0.0431909	0.374387	0.717161	6.11676	2.41212e-05	0		0
Zm00044a000106	chrB	18574523	18577529	-	0.0431909	0.0359262	0.0562018	0		0		0
Zm00044a000107	chrB	18580946	18582016	-	0.0431909	0.0536666	0.113944	0		0		0
Zm00044a000108	chrB	18604111	18629188	+	0.0431909	3.18411	26.5623	11.3214	4.43519e-20	8.58277	9.45592e-06	2.72366	1.99877e-25
Zm00044a000109	chrB	18681892	18683700	-	0.0431909	0.0359262	0.0288311	0		0		0
Zm00044a000110	chrB	18688608	18700903	+	0.0431909	0.258002	1.4308	7.12094	1.18525e-07	0		2.04859	0.000313254
Zm00044a000111	chrB	18720602	18724150	-	0.0431909	0.0359262	0.06128	0		0		0
Zm00044a000112	chrB	18787227	18788170	-	0.0431909	0.0359262	0.0288311	0		0		0
Zm00044a000113	chrB	18807725	18816587	+	0.0431909	0.0359262	0.0288311	0		0		0
Zm00044a000114	chrB	18817962	18821912	-	0.0431909	0.0359262	0.0288311	0		0		0
Zm00044a000115	chrB	18839655	18842030	-	0.0431909	0.0359262	0.0288311	0		0		0
Zm00044a000116	chrB	18908355	18912915	-	0.0431909	0.0385404	0.816531	6.41063	1.17133e-05	0		4.66205	0.00021135
Zm00044a000117	chrB	19001833	19002465	-	0.0431909	0.0359262	0.0288311	0		0		0
Zm00044a000118	chrB	19015448	19019795	-	0.0431909	0.334422	2.11869	7.67976	4.55769e-09	0		2.22454	7.07863e-05
Zm00044a000119	chrB	19036544	19037807	+	0.0431909	0.0700326	0.618581	6.00244	7.76233e-05	0		0
Zm00044a000120	chrB	19052960	19055160	+	0.0431909	0.0359262	0.0288311	0		0		0
Zm00044a000121	chrB	19094831	19096056	+	0.0431909	0.0359262	0.0288311	0		0		0
Zm00044a000122	chrB	19124972	19126869	-	0.0431909	0.0359262	0.0288311	0		0		0
Zm00044a000123	chrB	19310206	19315254	+	0.0431909	0.0359262	0.0288311	0		0		0
Zm00044a000124	chrB	19330503	19334601	+	0.0431909	0.0372104	0.0288311	0		0		0
Zm00044a000125	chrB	19418147	19419067	+	0.0431909	0.0485579	0.0924037	0		0		0
Zm00044a000126	chrB	19419547	19421949	-	0.0431909	0.0359262	0.343418	0		0		5.23018	0.00127355
Zm00044a000127	chrB	19440860	19443095	+	0.0431909	0.0359262	0.0927871	0		0		0
Zm00044a000128	chrB	19478314	19485969	-	0.0431909	1.83635	11.4634	10.1304	7.65969e-16	7.78966	5.47173e-05	2.32396	2.35277e-11
Zm00044a000129	chrB	19884725	19889500	+	0.0431909	0.0359262	0.0288311	0		0		0
Zm00044a000130	chrB	19890452	19891660	-	0.0431909	0.0359262	0.0288311	0		0		0
Zm00044a000131	chrB	19903446	19907045	-	0.0431909	0.0359262	0.0288311	0		0		0
Zm00044a000132	chrB	19998835	20000100	+	0.0431909	0.0359262	0.0288311	0		0		0
Zm00044a000133	chrB	20356523	20361395	+	0.0431909	0.70291	10.9963	10.1215	3.61768e-15	6.44331	2.37719e-11	3.66553	1.80978e-14
Zm00044a000134	chrB	20388467	20394697	+	0.0431909	0.0359262	0.0288311	0		0		0
Zm00044a000135	chrB	20901138	20903270	+	0.0431909	0.0359262	0.0288311	0		0		0
Zm00044a000136	chrB	21347116	21358540	-	0.0431909	0.0700326	0.528879	5.72833	0.000188883	0		0
Zm00044a000137	chrB	21397545	21410777	-	0.0431909	0.0359262	0.0288311	0		0		0
Zm00044a000138	chrB	21432204	21438307	-	0.0431909	0.0359262	0.0288311	0		0		0
Zm00044a000139	chrB	21515317	21522123	+	0.0431909	0.45202	5.3961	9.03567	9.56677e-13	0		3.07689	1.27107e-09
Zm00044a000140	chrB	21596054	21605882	-	0.0431909	0.0359262	0.0288311	0		0		0
Zm00044a000141	chrB	21600128	21601707	+	0.0431909	0.0359262	0.0288311	0		0		0
Zm00044a000142	chrB	21718570	21720637	+	0.0431909	0.0359262	0.730956	6.19231	2.24298e-05	0		6.29727	9.86577e-06
Zm00044a000143	chrB	21772712	21774251	+	0.0431909	0.0359262	0.616512	5.93154	6.9593e-05	0		6.03642	3.08867e-05
Zm00044a000144	chrB	21788027	21789733	-	0.0431909	0.108354	0.294884	0		0		0
Zm00044a000145	chrB	21804672	21806536	-	0.0431909	0.493541	4.04669	8.62106	1.43227e-11	0		2.66282	8.86587e-09
Zm00044a000146	chrB	21813185	21817917	+	0.0431909	0.0359262	0.0288311	0		0		0
Zm00044a000147	chrB	21867650	21871224	-	0.0431909	0.192416	1.17935	6.87246	6.43116e-07	0		2.21555	0.000697139
Zm00044a000148	chrB	21871698	21872273	-	0.0431909	0.0882356	0.283075	0		0		0
Zm00044a000149	chrB	21873296	21875267	+	0.0431909	0.0372104	0.0949023	0		0		0
Zm00044a000150	chrB	21877516	21879375	-	0.0431909	0.0359262	0.354049	0		0		5.22858	0.00100364
Zm00044a000151	chrB	21881839	21889519	-	0.0431909	0.0590678	0.276066	0		0		0
Zm00044a000152	chrB	21885477	21888409	+	0.0431909	0.0359262	0.0376233	0		0		0
Zm00044a000153	chrB	21904864	21906460	-	0.0431909	0.0359262	0.0288311	0		0		0
Zm00044a000154	chrB	21907687	21914337	+	0.0431909	0.0359262	0.0288311	0		0		0
Zm00044a000155	chrB	21928219	21929328	-	0.0431909	0.0359262	0.0288311	0		0		0
Zm00044a000156	chrB	21949666	21951400	-	0.0431909	0.0611791	0.332679	0		0		0
Zm00044a000157	chrB	22155788	22157365	-	0.0431909	0.0359262	0.0288311	0		0		0
Zm00044a000158	chrB	22157614	22159124	+	0.0431909	0.0359262	0.0288311	0		0		0
Zm00044a000159	chrB	22405755	22411857	+	0.0431909	2.15533	6.80134	9.57853	1.67888e-12	8.03108	1.22271e-05	0
Zm00044a000160	chrB	22500849	22509445	+	0.0431909	0.0359262	0.0288311	0		0		0
Zm00044a000161	chrB	22538125	22540593	-	0.0431909	0.530636	0.613674	5.91961	7.30855e-05	0		0
Zm00044a000162	chrB	22539248	22540483	+	0.0431909	0.365558	0.248714	0		0		0
Zm00044a000163	chrB	22566703	22570174	+	0.0710119	0.0359262	0.158008	0		0		0
Zm00044a000164	chrB	22618262	22624360	-	0.0431909	0.0359262	0.0288311	0		0		0
Zm00044a000165	chrB	22688686	22693311	-	0.0431909	0.0359262	0.0474024	0		0		0
Zm00044a000166	chrB	22691152	22692550	+	0.0431909	0.0359262	0.0288311	0		0		0
Zm00044a000167	chrB	22694564	22698140	+	0.0431909	0.0359262	0.0288311	0		0		0
Zm00044a000168	chrB	22830996	22832621	+	0.0431909	0.0575718	0.471573	0		0		0
Zm00044a000169	chrB	22833003	22837986	+	0.0431909	0.254777	1.06127	6.76069	1.69295e-06	0		0
Zm00044a000170	chrB	22841494	22847656	+	0.0431909	0.714975	5.36006	9.01789	9.43027e-13	6.50551	1.03949e-09	2.50291	2.7965e-08
Zm00044a000171	chrB	22924164	22927131	+	0.0431909	0.0359262	0.0288311	0		0		0
Zm00044a000172	chrB	23277252	23288834	-	0.0431909	0.0359262	0.0298617	0		0		0
Zm00044a000173	chrB	23400901	23407783	-	0.0431909	0.0359262	0.0288311	0		0		0
Zm00044a000174	chrB	23484428	23485153	-	0.0431909	0.0359262	0.0288311	0		0		0
Zm00044a000175	chrB	23531919	23537448	-	0.0431909	0.0359262	0.0288311	0		0		0
Zm00044a000176	chrB	23541358	23543940	+	0.0431909	0.0359262	0.0836736	0		0		0
Zm00044a000177	chrB	23551737	23554517	-	0.0431909	0.479016	3.10368	8.23687	1.54913e-10	0		2.31538	7.03196e-07
Zm00044a000178	chrB	23554731	23557517	+	0.0431909	0.0359262	0.0288311	0		0		0
Zm00044a000179	chrB	23569277	23572049	+	0.0431909	0.0385404	0.0288311	0		0		0
Zm00044a000180	chrB	23595442	23600083	-	0.0431909	1.14836	6.7417	9.55404	1.62048e-12	7.11086	4.34619e-07	2.42751	2.19481e-05
Zm00044a000181	chrB	23600506	23602431	-	0.0431909	0.0372104	0.504244	5.79547	0.000255855	0		4.94232	0.00101383
Zm00044a000182	chrB	23637455	23640256	+	0.0431909	0.0359262	0.0288311	0		0		0
Zm00044a000183	chrB	23663144	23668493	+	0.0431909	0.101005	1.22414	6.88985	4.01935e-07	0		2.82868	0.0017537
Zm00044a000184	chrB	23746309	23750780	+	0.0431909	0.0359262	0.0288311	0		0		0
Zm00044a000185	chrB	23986481	23987901	-	0.0563622	0.0359262	0.0288311	0		0		0
Zm00044a000186	chrB	24049777	24050442	-	0.0431909	0.0359262	0.0288311	0		0		0
Zm00044a000187	chrB	24053184	24057983	+	0.0431909	0.0359262	0.0288311	0		0		0
Zm00044a000188	chrB	24147506	24159914	-	0.0431909	0.0359262	0.0288311	0		0		0
Zm00044a000189	chrB	24200454	24201075	+	0.0431909	0.0359262	0.0288311	0		0		0
Zm00044a000190	chrB	24203797	24205605	-	0.0431909	0.0385404	0.332679	0		0		0
Zm00044a000191	chrB	24208964	24210648	+	0.0431909	0.0359262	0.0288311	0		0		0
Zm00044a000192	chrB	24225440	24228573	+	0.0431909	0.0359262	0.0288311	0		0		0
Zm00044a000193	chrB	24284794	24287567	-	0.0431909	0.0359262	0.0288311	0		0		0
Zm00044a000194	chrB	24434090	24435993	+	0.0431909	0.0359262	0.0288311	0		0		0
Zm00044a000195	chrB	24445694	24446986	+	0.0431909	0.0359262	0.0288311	0		0		0
Zm00044a000196	chrB	24529128	24537358	+	0.0431909	0.0359262	0.0288311	0		0		0
Zm00044a000197	chrB	24538454	24541518	+	0.0431909	0.0359262	0.0288311	0		0		0
Zm00044a000198	chrB	24563605	24564821	-	0.0431909	0.0468821	0.217966	0		0		0
Zm00044a000199	chrB	24569611	24570698	+	0.0431909	0.0359262	0.0288311	0		0		0
Zm00044a000200	chrB	24572334	24575002	+	0.0431909	0.0359262	0.0288311	0		0		0
Zm00044a000201	chrB	24640242	24643517	+	0.0431909	0.0359262	0.0288311	0		0		0
Zm00044a000202	chrB	24644601	24647899	+	0.0431909	0.0359262	0.0288311	0		0		0
Zm00044a000203	chrB	24694025	24705096	+	0.0431909	0.0359262	0.0288311	0		0		0
Zm00044a000204	chrB	24774460	24777005	+	0.0431909	0.0700326	1.84653	7.49075	1.44494e-08	0		4.73757	8.84721e-08
Zm00044a000205	chrB	25045968	25047688	+	0.0431909	0.0359262	0.0288311	6.65088	1.88375e-06	0		4.32108	3.65917e-05
Zm00044a000206	chrB	25055855	25061743	+	0.0431909	0.0359262	0.0288311	0		0		0
Zm00044a000207	chrB	25400980	25411165	-	0.0431909	0.0359262	0.0288311	0		0		0
Zm00044a000208	chrB	25559276	25560163	+	0.0431909	0.0359262	0.0288311	0		0		0
Zm00044a000209	chrB	25562512	25565134	+	0.0431909	0.0485579	1.01841	0		0		0
Zm00044a000210	chrB	25930796	25940030	-	0.0431909	0.0372104	0.0288311	0		0		0
Zm00044a000211	chrB	26097780	26098548	+	0.0431909	0.0359262	0.0288311	0		0		0
Zm00044a000212	chrB	26216172	26217329	-	0.0431909	0.0359262	0.0288311	0		0		0
Zm00044a000213	chrB	26373166	26375327	+	0.0431909	0.177554	5.53153	9.16413	2.8817e-12	0		4.16169	3.49267e-09
Zm00044a000214	chrB	26393549	26404751	-	0.0431909	0.0659032	0.696094	6.10921	3.03558e-05	0		0
Zm00044a000215	chrB	26725729	26726556	+	0.0431909	0.0359262	0.0288311	0		0		0
Zm00044a000216	chrB	27059671	27060984	+	0.0431909	0.0359262	0.0288311	0		0		0
Zm00044a000217	chrB	27194213	27200522	+	0.0431909	0.0359262	0.0288311	0		0		0
Zm00044a000218	chrB	27320144	27323097	+	0.0431909	0.0359262	0.0288311	0		0		0
Zm00044a000219	chrB	27460355	27462353	-	0.0431909	0.0359262	0.0288311	0		0		0
Zm00044a000220	chrB	27493096	27503467	-	0.0431909	0.0359262	0.0288311	0		0		0
Zm00044a000221	chrB	27504321	27505314	-	0.0431909	0.0359262	0.0298617	0		0		0
Zm00044a000222	chrB	27668315	27670871	-	0.0431909	0.0359262	0.0288311	0		0		0
Zm00044a000223	chrB	27738187	27771290	+	0.0431909	0.0468821	0.149087	0		0		0
Zm00044a000224	chrB	27894577	27897744	-	0.0431909	0.0359262	0.0288311	0		0		0
Zm00044a000225	chrB	28267268	28271043	-	0.0431909	0.0359262	0.0288311	0		0		0
Zm00044a000226	chrB	28324714	28326659	+	0.0431909	0.0359262	0.0288311	0		0		0
Zm00044a000227	chrB	28410691	28416072	-	0.0431909	0.0359262	0.0376233	0		0		0
Zm00044a000228	chrB	28423677	28425094	-	0.0447347	0.433417	2.27029	6.81556	9.522e-08	0		1.97547	0.000114567
Zm00044a000229	chrB	28769849	28770598	+	0.0431909	0.0359262	0.0288311	0		0		0
Zm00044a000230	chrB	28773316	28778291	-	0.0431909	0.930106	8.9104	9.78116	1.33753e-14	6.78336	9.97526e-07	2.98223	9.07434e-14
Zm00044a000231	chrB	28803613	28809503	-	0.0431909	0.312548	2.74071	8.04475	4.04842e-10	0		2.58561	8.57553e-07
Zm00044a000232	chrB	28818792	28821848	+	0.0431909	0.0359262	0.0288311	0		0		0
Zm00044a000233	chrB	28822405	28827333	-	0.0431909	0.429774	5.29392	9.00831	1.13855e-12	0		3.30367	3.80136e-14
Zm00044a000234	chrB	28863400	28868861	-	0.0431909	0.172002	1.14948	6.99484	1.30739e-06	0		2.54714	0.000860601
Zm00044a000235	chrB	28975745	28977308	+	0.0447347	0.0359262	0.0288311	0		0		0
Zm00044a000236	chrB	29187933	29191995	-	0.0431909	0.0359262	0.0288311	0		0		0
Zm00044a000237	chrB	29264545	29269966	+	0.0431909	0.0359262	0.299352	0		0		0
Zm00044a000238	chrB	29331929	29334656	+	0.0431909	0.0359262	0.0298617	0		0		0
Zm00044a000239	chrB	29612991	29622082	-	0.0431909	0.0372104	0.105776	0		0		0
Zm00044a000240	chrB	30319299	30325440	-	0.0431909	0.0359262	0.0288311	0		0		0
Zm00044a000241	chrB	30374025	30388930	+	0.0431909	0.0485579	0.530831	5.67709	0.000179176	0		0
Zm00044a000242	chrB	30439853	30448126	+	0.0735502	2.68133	14.5208	7.55009	5.75911e-19	5.3726	2.6496e-19	2.16552	1.37219e-06
Zm00044a000243	chrB	30510218	30511761	-	0.0431909	0.0359262	0.0288311	0		0		0
Zm00044a000244	chrB	30705742	30710820	+	0.0431909	0.156274	0.914388	6.61127	6.64272e-06	0		0
Zm00044a000245	chrB	30727664	30735141	+	0.0563622	1.69323	8.55927	7.92491	1.0447e-13	5.91651	1.04371e-14	1.98318	7.83357e-09
Zm00044a000246	chrB	30785812	30786280	+	0.0431909	0.0359262	0.0288311	0		0		0
Zm00044a000247	chrB	30854873	30863195	+	0.0431909	0.0359262	0.0288311	0		0		0
Zm00044a000248	chrB	31204173	31208879	-	0.0431909	0.0359262	0.0288311	0		0		0
Zm00044a000249	chrB	31206553	31208034	+	0.0431909	0.0359262	0.0288311	0		0		0
Zm00044a000250	chrB	31211875	31212547	+	0.0431909	0.0359262	0.0288311	0		0		0
Zm00044a000251	chrB	31705389	31708919	+	0.0431909	0.317672	2.14555	7.72962	5.39388e-09	0		0
Zm00044a000252	chrB	31930601	31932511	+	0.0431909	0.0359262	0.0376233	0		0		0
Zm00044a000253	chrB	31934318	31941294	+	0.0463337	0.0372104	0.638549	0		0		5.34415	0.000342393
Zm00044a000254	chrB	31975097	31975665	+	0.0431909	0.0359262	0.0288311	0		0		0
Zm00044a000255	chrB	31979339	32003268	+	0.0563622	0.806982	7.64184	7.81604	1.93862e-12	0		2.93417	8.47694e-10
Zm00044a000256	chrB	32101184	32105437	-	0.0447347	0.188321	4.31178	7.88193	1.95605e-09	0		3.61298	8.82399e-06
Zm00044a000257	chrB	32348318	32352972	-	0.0431909	1.31277	12.7918	10.2738	1.57559e-16	7.32726	1.45542e-06	2.93381	1.88813e-17
Zm00044a000258	chrB	32398729	32399298	+	0.0431909	0.0359262	0.0474024	0		0		0
Zm00044a000259	chrB	32469220	32471938	+	0.0431909	0.58627	11.0664	10.0625	6.61013e-16	6.51835	3.60958e-09	3.53954	5.759e-09
Zm00044a000260	chrB	32604134	32604472	-	0.0431909	0.0359262	0.0288311	0		0		0
Zm00044a000261	chrB	32624809	32627102	-	0.0431909	0.0359262	0.0288311	0		0		0
Zm00044a000262	chrB	32629346	32633349	+	0.0431909	0.0468821	0.043068	0		0		0
Zm00044a000263	chrB	32633643	32634329	+	0.0431909	0.0359262	0.0288311	0		0		0
Zm00044a000264	chrB	32685018	32692740	+	0.0431909	0.0359262	0.0288311	0		0		0
Zm00044a000265	chrB	32711694	32717520	-	0.0431909	0.0359262	0.0288311	0		0		0
Zm00044a000266	chrB	32716036	32716686	+	0.0431909	0.0359262	0.0288311	0		0		0
Zm00044a000267	chrB	32717882	32733790	+	0.0431909	0.312548	4.34708	8.71402	6.44858e-12	0		3.19722	5.73376e-09
Zm00044a000268	chrB	32755498	32758102	-	0.0431909	0.0359262	0.0298617	0		0		0
Zm00044a000269	chrB	32889448	32890412	-	0.0431909	0.0359262	0.0288311	0		0		0
Zm00044a000270	chrB	32972920	32981045	-	0.0431909	0.0359262	0.125411	0		0		0
Zm00044a000271	chrB	32989262	32992669	-	0.0431909	0.0359262	0.0288311	0		0		0
Zm00044a000272	chrB	33046251	33049223	+	0.0431909	0.178889	1.38938	7.20191	2.71927e-07	0		2.756	0.000140483
Zm00044a000273	chrB	33102372	33110625	+	0.0431909	0.0372104	0.0376233	0		0		0
Zm00044a000274	chrB	33119197	33122594	-	0.0431909	0.0359262	0.0981936	0		0		0
Zm00044a000275	chrB	33189354	33199374	-	0.0431909	0.0359262	0.0288311	0		0		0
Zm00044a000276	chrB	33496762	33515230	-	0.0431909	0.0359262	0.0288311	0		0		0
Zm00044a000277	chrB	33522948	33529373	-	0.0431909	0.0359262	0.112404	0		0		0
Zm00044a000278	chrB	33536299	33540939	+	0.0431909	0.0359262	0.0288311	0		0		0
Zm00044a000279	chrB	33785492	33790493	-	0.0431909	0.0359262	0.0288311	0		0		0
Zm00044a000280	chrB	33926680	33941301	-	0.0431909	0.0359262	0.0288311	0		0		0
Zm00044a000281	chrB	34136862	34143743	-	0.0431909	0.0359262	0.0376233	0		0		0
Zm00044a000282	chrB	34177627	34178618	-	0.0431909	0.0372104	0.0288311	0		0		0
Zm00044a000283	chrB	34183525	34185056	-	0.0431909	0.0359262	0.128138	0		0		0
Zm00044a000284	chrB	34220980	34228033	-	0.0431909	0.0359262	0.0618581	0		0		0
Zm00044a000285	chrB	34228409	34234833	-	0.0431909	0.0359262	0.0288311	0		0		0
Zm00044a000286	chrB	34238927	34239601	+	0.0431909	0.0359262	0.0288311	0		0		0
Zm00044a000287	chrB	34269383	34274011	-	0.0431909	0.0359262	0.0288311	0		0		0
Zm00044a000288	chrB	34306569	34314233	-	0.0431909	0.182779	1.78375	7.53492	3.57368e-08	0		2.67888	0.000796996
Zm00044a000289	chrB	34324344	34325032	-	0.0431909	0.0359262	0.111353	0		0		0
Zm00044a000290	chrB	34949144	34950118	+	0.0431909	0.141031	1.72934	7.7523	1.27309e-07	0		0
Zm00044a000291	chrB	35274751	35275527	+	0.0431909	0.0359262	0.0288311	0		0		0
Zm00044a000292	chrB	35285546	35289576	-	0.0431909	0.0359262	0.0288311	0		0		0
Zm00044a000293	chrB	36102159	36103659	+	0.0431909	0.0359262	0.0288311	0		0		0
Zm00044a000294	chrB	36151266	36154878	+	0.0431909	0.0359262	0.0288311	0		0		0
Zm00044a000295	chrB	36159317	36161104	+	0.0431909	0.0359262	0.0288311	0		0		0
Zm00044a000296	chrB	37011270	37012061	+	0.0431909	0.0359262	1.15237	6.87902	9.05139e-07	0		6.98396	3.98886e-07
Zm00044a000297	chrB	37326056	37328425	+	0.0431909	1.20392	4.8132	9.05925	2.50278e-11	7.25795	8.9587e-06	0
Zm00044a000298	chrB	37432790	37440790	+	0.0431909	0.0359262	0.0288311	0		0		0
Zm00044a000299	chrB	38201911	38217667	-	0.0431909	0.0359262	0.0288311	0		0		0
Zm00044a000300	chrB	38579433	38580590	+	0.0431909	0.0372104	0.0288311	0		0		0
Zm00044a000301	chrB	38587564	38591771	+	0.0431909	0.0359262	0.0288311	0		0		0
Zm00044a000302	chrB	38736090	38740719	-	0.0431909	0.460574	3.17681	8.43836	6.72768e-10	0		2.54868	8.70018e-05
Zm00044a000303	chrB	39077098	39080284	-	0.0431909	0.0359262	0.0288311	0		0		0
Zm00044a000304	chrB	39302497	39304628	-	0.0431909	0.0359262	0.0298617	0		0		0
Zm00044a000305	chrB	39490959	39493733	-	0.0431909	0.0359262	0.0288311	0		0		0
Zm00044a000306	chrB	39651329	39655679	-	0.0431909	0.0359262	0.0288311	0		0		0
Zm00044a000307	chrB	39873760	39877524	-	0.0431909	0.0372104	0.155057	0		0		0
Zm00044a000308	chrB	40225322	40229998	+	0.0431909	0.0359262	0.0288311	0		0		0
Zm00044a000309	chrB	40793075	40795098	-	0.0431909	0.0774007	0.926839	7.15322	8.36272e-06	0		0
Zm00044a000310	chrB	40862642	40871630	-	0.0431909	0.0372104	0.0288311	0		0		0
Zm00044a000311	chrB	41143743	41154307	+	0.0431909	0.0359262	0.0288311	0		0		0
Zm00044a000312	chrB	41144387	41146593	-	0.0431909	0.0359262	0.0288311	0		0		0
Zm00044a000313	chrB	41228997	41249484	-	0.0431909	0.0359262	0.0288311	0		0		0
Zm00044a000314	chrB	41363827	41365085	+	0.0431909	0.0359262	0.0298617	0		0		0
Zm00044a000315	chrB	41697400	41700673	+	0.0431909	0.244929	0.902276	6.44638	4.49257e-06	0		0
Zm00044a000316	chrB	41842142	41860524	-	0.0431909	0.0359262	0.0288311	0		0		0
Zm00044a000317	chrB	41945377	41947451	-	0.0431909	0.0359262	0.0288311	0		0		0
Zm00044a000318	chrB	42358430	42362575	+	0.0431909	0.0359262	0.0288311	0		0		0
Zm00044a000319	chrB	42396305	42399085	-	0.0431909	0.660104	3.78568	8.58686	6.75593e-11	6.32913	4.90344e-09	2.24301	1.28475e-05
Zm00044a000320	chrB	42550277	42561332	-	0.0431909	0.0359262	0.0288311	0		0		0
Zm00044a000321	chrB	42866360	42870555	+	0.0431909	0.0359262	0.0288311	0		0		0
Zm00044a000322	chrB	43330800	43346978	-	0.0431909	0.0359262	0.0288311	0		0		0
Zm00044a000323	chrB	43349793	43354185	+	0.0431909	0.0359262	0.0288311	0		0		0
Zm00044a000324	chrB	43350982	43352370	-	0.0431909	0.0359262	0.0288311	0		0		0
Zm00044a000325	chrB	43360005	43366050	-	0.0447347	0.0359262	0.0288311	0		0		0
Zm00044a000326	chrB	43658864	43661805	-	0.0431909	0.0359262	0.0288311	0		0		0
Zm00044a000327	chrB	43699554	43700674	+	0.0431909	0.0359262	0.0288311	0		0		0
Zm00044a000328	chrB	43812242	43812802	+	0.0431909	0.0359262	0.0288311	0		0		0
Zm00044a000329	chrB	44436490	44438284	+	0.0431909	0.0359262	0.0288311	0		0		0
Zm00044a000330	chrB	44727728	44730511	+	0.0431909	0.0359262	0.0288311	0		0		0
Zm00044a000331	chrB	45056954	45067550	-	0.0431909	0.0359262	0.0288311	0		0		0
Zm00044a000332	chrB	45646329	45648144	+	0.0431909	0.0359262	0.0288311	0		0		0
Zm00044a000333	chrB	46008430	46013415	+	0.0431909	0.0359262	0.0288311	0		0		0
Zm00044a000334	chrB	46634140	46644426	+	0.0431909	0.0359262	0.0288311	0		0		0
Zm00044a000335	chrB	46667630	46669409	-	0.0431909	0.0359262	0.0288311	0		0		0
Zm00044a000336	chrB	46677985	46684348	-	0.0431909	0.0359262	0.0288311	0		0		0
Zm00044a000337	chrB	46722898	46723835	-	0.0431909	0.0359262	0.0288311	0		0		0
Zm00044a000338	chrB	47378317	47381510	+	0.0431909	0.0611791	1.00687	6.61657	2.14895e-06	0		4.27221	4.56023e-05
Zm00044a000339	chrB	48011259	48012431	+	0.0431909	0.0359262	0.0288311	0		0		0
Zm00044a000340	chrB	48258102	48260993	+	0.0431909	0.0359262	0.0288311	0		0		0
Zm00044a000341	chrB	48267008	48268047	+	0.0431909	0.0359262	0.0288311	0		0		0
Zm00044a000342	chrB	48438823	48440359	+	0.0431909	0.0359262	0.0288311	0		0		0
Zm00044a000343	chrB	48440728	48441766	-	0.0431909	0.0359262	0.0288311	0		0		0
Zm00044a000344	chrB	48683479	48686089	-	0.0431909	0.0359262	0.0288311	0		0		0
Zm00044a000345	chrB	48803619	48812149	+	0.0431909	0.0359262	0.0288311	0		0		0
Zm00044a000346	chrB	48949371	48950181	+	0.0431909	0.0359262	0.0288311	0		0		0
Zm00044a000347	chrB	49403304	49407212	+	0.0431909	0.0359262	0.0288311	0		0		0
Zm00044a000348	chrB	49744689	49746830	-	0.0431909	0.0359262	0.0288311	0		0		0
Zm00044a000349	chrB	50488770	50490916	+	0.0431909	0.0359262	0.0288311	0		0		0
Zm00044a000350	chrB	50680689	50686778	-	0.0431909	0.0359262	0.0666346	0		0		0
Zm00044a000351	chrB	50702398	50707948	-	0.0431909	0.0359262	0.0288311	0		0		0
Zm00044a000352	chrB	51385887	51387129	+	0.0431909	0.0359262	0.0288311	0		0		0
Zm00044a000353	chrB	51563591	51570257	+	0.0431909	0.0359262	0.0288311	0		0		0
Zm00044a000354	chrB	51933003	51939402	-	0.0431909	0.0359262	0.0288311	0		0		0
Zm00044a000355	chrB	52241544	52242798	+	0.0431909	0.0468821	0.0288311	0		0		0
Zm00044a000356	chrB	52262928	52264990	-	0.0431909	0.0359262	0.0288311	0		0		0
Zm00044a000357	chrB	52419308	52420118	+	0.0431909	0.0359262	0.0288311	0		0		0
Zm00044a000358	chrB	52423954	52427029	-	0.0431909	0.132353	3.5522	9.21825	1.98633e-09	0		0
Zm00044a000359	chrB	52657195	52668161	+	0.0447347	0.45907	2.74819	7.12371	2.75968e-08	0		2.2763	3.83698e-06
Zm00044a000360	chrB	52676767	52692684	-	0.0431909	0.0359262	0.0288311	0		0		0
Zm00044a000361	chrB	53071848	53072869	+	0.0431909	0.0359262	0.0288311	0		0		0
Zm00044a000362	chrB	53206555	53212939	-	0.0431909	0.0359262	0.0288311	0		0		0
Zm00044a000363	chrB	53524500	53525948	+	0.0431909	0.0359262	0.0288311	0		0		0
Zm00044a000364	chrB	53582404	53583815	+	0.0431909	0.187721	1.39049	7.13064	2.13201e-07	0		0
Zm00044a000365	chrB	53702801	53707295	-	0.0431909	0.0359262	0.0288311	0		0		0
Zm00044a000366	chrB	53987387	53995042	+	0.0431909	0.0359262	0.0288311	0		0		0
Zm00044a000367	chrB	54598662	54600317	-	0.0431909	0.0359262	0.0462019	0		0		0
Zm00044a000368	chrB	54660858	54661809	-	0.0431909	0.0359262	0.0288311	0		0		0
Zm00044a000369	chrB	54998916	54999504	-	0.0431909	0.0359262	0.0288311	0		0		0
Zm00044a000370	chrB	55091255	55093669	+	0.0431909	0.0359262	0.0288311	0		0		0
Zm00044a000371	chrB	55106442	55107347	-	0.0431909	0.0359262	0.0288311	0		0		0
Zm00044a000372	chrB	55437702	55441907	+	0.0431909	0.0359262	0.0288311	0		0		0
Zm00044a000373	chrB	55512207	55512990	+	0.0431909	0.0359262	0.0288311	0		0		0
Zm00044a000374	chrB	55994662	55995383	-	0.0431909	0.0359262	0.0288311	0		0		0
Zm00044a000375	chrB	56017947	56018534	-	0.0431909	0.0359262	0.0288311	0		0		0
Zm00044a000376	chrB	56118375	56121712	-	0.0431909	0.20923	3.2521	8.29972	1.05944e-10	0		3.29403	1.58563e-08
Zm00044a000377	chrB	56336852	56340760	-	0.0431909	2.51659	28.8371	11.5335	3.18618e-19	8.62404	1.67416e-05	2.90379	2.04047e-05
Zm00044a000378	chrB	56384014	56393605	+	0.0431909	0.0700326	0.484052	5.61173	0.000341129	0		0
Zm00044a000379	chrB	56538298	56541683	+	0.0431909	0.0359262	0.0288311	0		0		0
Zm00044a000380	chrB	56832642	56844356	-	0.0431909	0.0359262	0.0288311	0		0		0
Zm00044a000381	chrB	57180477	57185478	-	0.0431909	0.0359262	0.0288311	0		0		0
Zm00044a000382	chrB	57347403	57350954	+	0.0431909	0.0359262	0.0288311	0		0		0
Zm00044a000383	chrB	57648384	57651448	-	0.0431909	0.0359262	0.0288311	0		0		0
Zm00044a000384	chrB	57673110	57675231	-	0.0431909	0.0359262	0.0752467	0		0		0
Zm00044a000385	chrB	57902587	57905151	-	0.0431909	0.0359262	0.0288311	0		0		0
Zm00044a000386	chrB	58153840	58155191	-	0.0431909	0.0359262	0.0288311	0		0		0
Zm00044a000387	chrB	58171303	58177728	-	0.0431909	0.0359262	0.0288311	0		0		0
Zm00044a000388	chrB	58178861	58179442	-	0.0431909	0.0359262	0.0288311	0		0		0
Zm00044a000389	chrB	58222426	58224160	+	0.0431909	0.0359262	0.0288311	0		0		0
Zm00044a000390	chrB	58277695	58280358	+	0.0431909	0.0359262	0.0288311	0		0		0
Zm00044a000391	chrB	58399661	58400952	+	0.0431909	0.0359262	0.0288311	0		0		0
Zm00044a000392	chrB	58585889	58591866	+	0.0431909	0.0359262	0.0288311	0		0		0
Zm00044a000393	chrB	58754306	58759492	-	0.0431909	0.0359262	0.0288311	0		0		0
Zm00044a000394	chrB	59499756	59509416	+	0.0431909	0.0359262	0.0288311	0		0		0
Zm00044a000395	chrB	59649633	59650919	+	0.0431909	0.0359262	0.0288311	0		0		0
Zm00044a000396	chrB	59706423	59707209	-	0.0431909	0.0359262	0.0288311	0		0		0
Zm00044a000397	chrB	59928008	59931292	+	0.0431909	0.0359262	0.0288311	0		0		0
Zm00044a000398	chrB	60265090	60267323	-	0.0431909	0.0359262	0.0288311	0		0		0
Zm00044a000399	chrB	60401493	60419239	+	0.0431909	0.0359262	0.0288311	0		0		0
Zm00044a000400	chrB	60716860	60719674	-	0.0431909	0.814019	8.02449	9.65984	6.39134e-14	7.03212	2.49963e-07	2.62384	0.000158344
Zm00044a000401	chrB	60819407	60824381	+	0.0431909	0.0359262	0.0288311	0		0		0
Zm00044a000402	chrB	61367262	61368942	+	0.0431909	0.0359262	0.043068	0		0		0
Zm00044a000403	chrB	61382771	61385122	-	0.0431909	0.0659032	0.784275	6.3897	1.74553e-05	0		0
Zm00044a000404	chrB	61397986	61398803	+	0.0431909	0.0359262	0.0288311	0		0		0
Zm00044a000405	chrB	61404522	61404854	+	0.0431909	0.0359262	0.0288311	0		0		0
Zm00044a000406	chrB	61836823	61841778	+	0.0431909	0.0359262	0.0288311	0		0		0
Zm00044a000407	chrB	61842703	61850555	+	0.0431909	0.0359262	0.0288311	0		0		0
Zm00044a000408	chrB	61955791	61959463	-	0.0431909	0.0359262	0.0298617	0		0		0
Zm00044a000409	chrB	62179705	62182046	+	0.0431909	0.0359262	0.0288311	0		0		0
Zm00044a000410	chrB	62190510	62192608	-	0.0431909	0.0359262	0.0288311	0		0		0
Zm00044a000411	chrB	62203533	62206691	-	0.0431909	0.0359262	0.0288311	0		0		0
Zm00044a000412	chrB	62414502	62415220	-	0.0431909	0.0359262	0.0288311	0		0		0
Zm00044a000413	chrB	63260572	63278348	-	0.0431909	0.261149	2.81004	8.08036	3.31647e-10	0		3.00042	1.54222e-08
Zm00044a000414	chrB	63283735	63287451	-	0.0431909	0.0359262	0.403745	0		0		5.39739	0.000459232
Zm00044a000415	chrB	63335571	63342722	+	0.0447347	0.0359262	0.0288311	0		0		0
Zm00044a000416	chrB	63456442	63457157	+	0.0431909	0.0359262	0.0288311	0		0		0
Zm00044a000417	chrB	63806399	63811871	-	0.0431909	6.92131	64.8027	12.645	7.01334e-24	9.69726	3.52563e-07	2.93291	1.28846e-19
Zm00044a000418	chrB	63873833	63874995	+	0.0431909	0.087494	0.175277	0		0		0
Zm00044a000419	chrB	63973532	63979678	-	0.0431909	0.0359262	0.0288311	0		0		0
Zm00044a000420	chrB	63981993	63985661	+	0.0431909	0.0359262	0.0288311	0		0		0
Zm00044a000421	chrB	64228271	64228908	+	0.0431909	0.0359262	0.0288311	0		0		0
Zm00044a000422	chrB	64364562	64367130	+	0.0431909	0.0359262	0.0288311	0		0		0
Zm00044a000423	chrB	64367651	64370183	-	0.0431909	0.0359262	0.0288311	0		0		0
Zm00044a000424	chrB	64577290	64582163	-	0.0431909	0.0359262	0.0288311	0		0		0
Zm00044a000425	chrB	65393588	65394494	+	0.0431909	0.0359262	0.0288311	0		0		0
Zm00044a000426	chrB	65702467	65705640	+	0.0431909	0.0359262	0.0288311	0		0		0
Zm00044a000427	chrB	65706441	65707599	-	0.0431909	0.0359262	0.0288311	0		0		0
Zm00044a000428	chrB	65718686	65722933	-	0.0431909	0.0359262	0.0288311	0		0		0
Zm00044a000429	chrB	65895222	65896170	+	0.0431909	0.0359262	0.0288311	0		0		0
Zm00044a000430	chrB	66248438	66249843	+	0.0431909	0.0359262	0.0288311	0		0		0
Zm00044a000431	chrB	66266332	66268360	+	0.0431909	0.0359262	0.0288311	0		0		0
Zm00044a000432	chrB	66396470	66410209	+	0.0431909	0.0359262	0.0288311	0		0		0
Zm00044a000433	chrB	66699851	66700237	+	0.0431909	0.0359262	0.0288311	0		0		0
Zm00044a000434	chrB	66777403	66784155	-	0.0431909	0.0359262	0.0288311	0		0		0
Zm00044a000435	chrB	67602206	67602701	-	0.0431909	0.0359262	0.0288311	0		0		0
Zm00044a000436	chrB	68014609	68015552	+	0.0431909	0.0359262	0.0288311	0		0		0
Zm00044a000437	chrB	68228952	68231778	-	0.0431909	1.12149	32.4677	11.8649	1.3896e-18	7.3921	1.12523e-06	4.46441	8.40022e-10
Zm00044a000438	chrB	68266317	68269294	-	0.0431909	0.0372104	0.0288311	0		0		0
Zm00044a000439	chrB	68290614	68295280	+	0.0431909	0.0359262	0.0288311	0		0		0
Zm00044a000440	chrB	68623499	68623931	+	0.0431909	0.0359262	0.0288311	0		0		0
Zm00044a000441	chrB	68624624	68625677	+	0.0431909	0.0359262	0.0288311	0		0		0
Zm00044a000442	chrB	69370568	69372145	-	0.0431909	0.0359262	0.0288311	0		0		0
Zm00044a000443	chrB	70088346	70094852	-	0.0431909	0.0359262	0.0288311	0		0		0
Zm00044a000444	chrB	70101582	70106002	-	0.0431909	0.0359262	0.0288311	0		0		0
Zm00044a000445	chrB	70344212	70356378	+	0.0431909	0.0359262	0.0288311	0		0		0
Zm00044a000446	chrB	70367262	70376046	+	0.0431909	0.0359262	0.0288311	0		0		0
Zm00044a000447	chrB	70651939	70654509	-	0.0431909	0.0359262	0.283075	0		0		0
Zm00044a000448	chrB	70770119	70775892	+	0.0431909	0.0359262	0.0288311	0		0		0
Zm00044a000449	chrB	70775998	70777345	+	0.0431909	0.0359262	0.0288311	0		0		0
Zm00044a000450	chrB	70894586	70896574	-	0.0431909	0.0359262	0.0288311	0		0		0
Zm00044a000451	chrB	71444068	71448335	+	0.0431909	0.0372104	0.133822	0		0		0
Zm00044a000452	chrB	71957609	71958202	-	0.0431909	0.0359262	0.0288311	0		0		0
Zm00044a000453	chrB	72032167	72036033	+	0.0431909	0.0359262	0.0288311	0		0		0
Zm00044a000454	chrB	72091277	72093838	-	0.0431909	0.0359262	0.0288311	0		0		0
Zm00044a000455	chrB	72194064	72194658	-	0.0431909	0.0359262	0.0288311	0		0		0
Zm00044a000456	chrB	72393161	72394175	+	0.0431909	0.0555849	0.133269	0		0		0
Zm00044a000457	chrB	72553192	72557555	+	0.0431909	0.0359262	0.270909	0		0		0
Zm00044a000458	chrB	72916735	72919278	-	0.0431909	0.0359262	0.0288311	0		0		0
Zm00044a000459	chrB	72940758	72942708	-	0.0431909	0.0359262	0.0288311	0		0		0
Zm00044a000460	chrB	73176429	73179223	-	0.0431909	0.0359262	0.0288311	0		0		0
Zm00044a000461	chrB	73466604	73474753	-	0.0431909	0.0359262	0.0288311	0		0		0
Zm00044a000462	chrB	73523021	73538224	+	0.0431909	0.0359262	0.0288311	0		0		0
Zm00044a000463	chrB	73556631	73558762	+	0.0431909	0.0359262	0.0288311	0		0		0
Zm00044a000464	chrB	74716100	74717586	-	0.0431909	0.0359262	0.0288311	0		0		0
Zm00044a000465	chrB	75023763	75027638	+	0.0431909	0.0359262	0.0288311	0		0		0
Zm00044a000466	chrB	75079986	75084350	+	0.0431909	0.254515	6.30517	0		0		0
Zm00044a000467	chrB	75106382	75113198	-	0.0431909	0.0359262	0.0288311	0		0		0
Zm00044a000468	chrB	75152262	75156044	-	0.0431909	0.195238	2.50035	7.93871	1.21249e-09	0		3.10568	1.58442e-06
Zm00044a000469	chrB	75528353	75534072	+	0.0431909	0.0359262	0.0298617	0		0		0
Zm00044a000470	chrB	76033734	76035111	+	0.0431909	0.0359262	0.0288311	0		0		0
Zm00044a000471	chrB	76670039	76671918	+	0.0431909	0.0385404	0.329883	0		0		0
Zm00044a000472	chrB	76673576	76675768	+	0.0431909	0.0468821	0.0869552	0		0		0
Zm00044a000473	chrB	76769393	76778747	+	0.0431909	0.0359262	0.0389682	0		0		0
Zm00044a000474	chrB	77013370	77014075	-	0.0431909	0.0359262	0.0288311	0		0		0
Zm00044a000475	chrB	77091307	77092214	+	0.0431909	0.0359262	0.0288311	0		0		0
Zm00044a000476	chrB	77098335	77100744	-	0.0431909	0.0359262	0.0288311	0		0		0
Zm00044a000477	chrB	77332598	77334311	-	0.0431909	0.161318	1.66308	7.47571	8.4642e-08	0		2.79994	0.00151618
Zm00044a000478	chrB	77402019	77404636	-	0.0431909	0.0359262	0.0376233	0		0		0
Zm00044a000479	chrB	77431568	77434634	+	0.0431909	0.0359262	0.0288311	0		0		0
Zm00044a000480	chrB	77456777	77461175	-	0.0431909	0.0359262	0.0288311	0		0		0
Zm00044a000481	chrB	77486793	77491684	+	0.0431909	0.0359262	0.0288311	0		0		0
Zm00044a000482	chrB	77595876	77596649	-	0.0431909	0.0359262	0.0446074	0		0		0
Zm00044a000483	chrB	77625763	77630445	+	0.0431909	0.0359262	0.0376233	0		0		0
Zm00044a000484	chrB	77992335	77997908	-	0.0431909	0.0359262	0.0288311	0		0		0
Zm00044a000485	chrB	78314660	78315435	-	0.0431909	0.0372104	0.490968	5.69669	0.000315304	0		4.83597	0.00123755
Zm00044a000486	chrB	78348909	78349544	-	0.0431909	0.0359262	0.0288311	0		0		0
Zm00044a000487	chrB	78349961	78350596	-	0.0431909	0.0359262	0.0288311	0		0		0
Zm00044a000488	chrB	78440038	78443440	-	0.0431909	0.0359262	0.0288311	0		0		0
Zm00044a000489	chrB	78817417	78822164	-	0.0431909	0.0359262	0.0288311	0		0		0
Zm00044a000490	chrB	78887118	78888847	+	0.0431909	0.0359262	0.0288311	0		0		0
Zm00044a000491	chrB	78995759	78996804	-	0.0431909	0.0359262	0.0288311	0		0		0
Zm00044a000492	chrB	79110316	79112288	+	0.0431909	0.0359262	0.0288311	0		0		0
Zm00044a000493	chrB	79181124	79181736	+	0.0431909	0.0359262	0.0288311	0		0		0
Zm00044a000494	chrB	79185119	79192861	+	0.0431909	0.0359262	0.0288311	0		0		0
Zm00044a000495	chrB	79203670	79213112	-	0.0431909	0.0359262	0.0288311	0		0		0
Zm00044a000496	chrB	79235426	79240864	+	0.0431909	0.0359262	0.0298617	0		0		0
Zm00044a000497	chrB	79266053	79267492	+	0.0431909	0.0359262	0.0288311	0		0		0
Zm00044a000498	chrB	79269670	79273177	-	0.0431909	0.0359262	0.0288311	0		0		0
Zm00044a000499	chrB	79405461	79405733	-	0.0431909	0.0359262	0.0288311	0		0		0
Zm00044a000500	chrB	79838093	79841488	-	0.0431909	0.0372104	0.0666346	0		0		0
Zm00044a000501	chrB	104029431	104031176	+	0.0431909	0.0700326	1.62285	7.36159	6.05906e-08	0		4.29447	1.36784e-06
Zm00044a000502	chrB	104008135	104009299	+	0.0431909	0.0928879	0.56697	5.79347	0.000117575	0		0
Zm00044a000503	chrB	103994991	103996546	-	0.0431909	0.0359262	0.0288311	0		0		0
Zm00044a000504	chrB	80151656	80178673	-	0.0431909	0.0700326	0.465686	0		0		0
Zm00044a000505	chrB	80174683	80177581	+	0.0431909	0.0359262	0.0288311	0		0		0
Zm00044a000506	chrB	80333577	80334724	+	0.0431909	0.104615	1.48052	7.22698	1.48319e-07	0		3.66036	3.95886e-06
Zm00044a000507	chrB	80698844	80702330	-	0.0431909	0.0359262	0.0288311	0		0		0
Zm00044a000508	chrB	80706266	80707208	-	0.0431909	0.0372104	0.0666346	0		0		0
Zm00044a000509	chrB	80945866	80955469	-	0.0431909	0.0359262	0.0288311	0		0		0
Zm00044a000510	chrB	81098612	81103901	+	0.0431909	0.0359262	0.0288311	0		0		0
Zm00044a000511	chrB	81141847	81145245	-	0.0431909	0.0359262	0.0288311	0		0		0
Zm00044a000512	chrB	81145620	81146704	+	0.0431909	0.0359262	0.0288311	0		0		0
Zm00044a000513	chrB	81191360	81200502	-	0.0431909	0.0359262	0.0288311	0		0		0
Zm00044a000514	chrB	81654520	81660887	+	0.0431909	0.258002	1.80302	7.44826	1.62153e-08	0		2.44883	1.22099e-05
Zm00044a000515	chrB	81662472	81669508	+	0.0431909	0.0372104	0.0298617	0		0		0
Zm00044a000516	chrB	81737343	81747648	+	0.0431909	0.290143	1.00329	6.60412	2.0367e-06	0		0
Zm00044a000517	chrB	81921463	81921926	+	0.0431909	0.0359262	0.0288311	0		0		0
Zm00044a000518	chrB	82073594	82094313	+	0.0431909	0.0359262	0.0288311	0		0		0
Zm00044a000519	chrB	82808099	82819118	+	0.0431909	0.0359262	0.0288311	0		0		0
Zm00044a000520	chrB	82850681	82852821	+	0.0431909	0.0359262	0.0288311	0		0		0
Zm00044a000521	chrB	83133586	83139986	+	0.0447347	0.0359262	0.0288311	0		0		0
Zm00044a000522	chrB	83141998	83143703	+	0.0431909	0.0359262	0.0288311	0		0		0
Zm00044a000523	chrB	83270551	83274998	+	0.0431909	0.0372104	0.0288311	0		0		0
Zm00044a000524	chrB	83279220	83282863	-	0.0431909	0.0359262	0.0288311	0		0		0
Zm00044a000525	chrB	83283026	83284519	-	0.0431909	0.0359262	0.0288311	0		0		0
Zm00044a000526	chrB	83662712	83665913	+	0.0431909	0.0359262	0.0288311	0		0		0
Zm00044a000527	chrB	83911507	83912230	+	0.0431909	0.0359262	0.0288311	0		0		0
Zm00044a000528	chrB	84006499	84008386	+	0.0431909	0.0700326	0.344159	0		0		0
Zm00044a000529	chrB	84152635	84157828	-	0.0431909	0.0359262	0.0288311	0		0		0
Zm00044a000530	chrB	84356178	84363076	+	0.0431909	0.0359262	0.0288311	0		0		0
Zm00044a000531	chrB	84451228	84461245	-	0.0431909	0.0359262	0.0288311	0		0		0
Zm00044a000532	chrB	84569960	84570583	-	0.0431909	0.0359262	0.0288311	0		0		0
Zm00044a000533	chrB	84681544	84682499	+	0.0431909	0.0359262	0.0288311	0		0		0
Zm00044a000534	chrB	84702061	84703825	+	0.0431909	0.0359262	0.0288311	0		0		0
Zm00044a000535	chrB	84711108	84711998	-	0.0431909	0.0359262	0.0288311	0		0		0
Zm00044a000536	chrB	84720098	84721003	-	0.0431909	0.0359262	0.0288311	0		0		0
Zm00044a000537	chrB	49023060	49030029	-	0.0431909	0.0359262	0.0288311	0		0		0
Zm00044a000538	chrB	84749168	84754979	+	0.0431909	0.0359262	0.0288311	0		0		0
Zm00044a000539	chrB	84963619	84969293	-	0.0431909	0.0359262	0.0288311	0		0		0
Zm00044a000540	chrB	85099258	85101954	-	0.0431909	0.0359262	0.0288311	0		0		0
Zm00044a000541	chrB	85529445	85530969	-	0.0431909	0.0359262	0.0288311	0		0		0
Zm00044a000542	chrB	85908873	85911336	-	0.0431909	0.0359262	0.0288311	0		0		0
Zm00044a000543	chrB	85929191	85933221	-	0.0431909	0.0359262	0.0288311	0		0		0
Zm00044a000544	chrB	85944872	85956813	-	0.0431909	0.0359262	0.0288311	0		0		0
Zm00044a000545	chrB	85985881	85991364	+	0.0431909	0.0359262	0.0288311	0		0		0
Zm00044a000546	chrB	86067244	86071343	-	0.0431909	0.0359262	0.0288311	0		0		0
Zm00044a000547	chrB	86163712	86164842	-	0.0431909	0.0359262	0.0288311	0		0		0
Zm00044a000548	chrB	86962396	86967587	+	0.0431909	0.0359262	0.0288311	0		0		0
Zm00044a000549	chrB	87004427	87005241	-	0.0431909	0.0359262	0.0288311	0		0		0
Zm00044a000550	chrB	87053146	87056037	-	0.0431909	0.0359262	0.0288311	0		0		0
Zm00044a000551	chrB	87296353	87298678	+	0.0431909	0.0485579	0.505104	5.78487	0.000266071	0		0
Zm00044a000552	chrB	87510678	87514946	+	0.0431909	0.0359262	0.0288311	0		0		0
Zm00044a000553	chrB	87848663	87859568	+	0.0431909	0.0359262	0.0288311	0		0		0
Zm00044a000554	chrB	87862726	87865434	+	0.0431909	0.0359262	0.0288311	0		0		0
Zm00044a000555	chrB	88201100	88202241	-	0.0431909	0.0359262	0.0288311	0		0		0
Zm00044a000556	chrB	88354643	88361421	-	0.0431909	0.0359262	0.0288311	0		0		0
Zm00044a000557	chrB	88417885	88422600	-	0.0431909	0.0359262	0.0288311	0		0		0
Zm00044a000558	chrB	88831741	88834462	+	0.0431909	0.0359262	0.0288311	0		0		0
Zm00044a000559	chrB	88955032	88957366	+	0.0431909	0.0359262	0.0510627	0		0		0
Zm00044a000560	chrB	88958501	88959101	+	0.0431909	0.0359262	0.0298617	0		0		0
Zm00044a000561	chrB	89979387	89982848	-	0.0431909	0.0359262	0.0288311	0		0		0
Zm00044a000562	chrB	90396988	90398940	+	0.0431909	0.0359262	0.0288311	0		0		0
Zm00044a000563	chrB	90399803	90403261	-	0.0563622	0.0372104	0.0288311	0		0		0
Zm00044a000564	chrB	90454206	90456872	+	1.13963	0.828108	1.13353	0		0		0
Zm00044a000565	chrB	90493420	90500810	+	0.0431909	0.0359262	0.0288311	0		0		0
Zm00044a000566	chrB	90557878	90559735	-	0.0431909	0.0359262	0.0288311	0		0		0
Zm00044a000567	chrB	90610944	90612852	+	0.0431909	0.0359262	0.0288311	0		0		0
Zm00044a000568	chrB	90660581	90662238	+	0.0431909	0.0359262	0.0288311	0		0		0
Zm00044a000569	chrB	90685512	90685853	+	0.0431909	0.0359262	0.0288311	0		0		0
Zm00044a000570	chrB	90741891	90745826	-	0.0431909	0.104615	1.83019	7.46324	1.48077e-08	0		3.5354	2.32902e-06
Zm00044a000571	chrB	90772412	90773989	-	0.0431909	0.0372104	0.207559	0		0		0
Zm00044a000572	chrB	90775812	90779271	-	0.0431909	0.0359262	0.0288311	0		0		0
Zm00044a000573	chrB	90814804	90820139	-	0.0431909	0.0359262	0.0288311	0		0		0
Zm00044a000574	chrB	90850687	90854741	-	0.0431909	0.0359262	0.0288311	0		0		0
Zm00044a000575	chrB	90854536	90856997	+	0.0431909	0.0359262	0.0288311	0		0		0
Zm00044a000576	chrB	90881394	90886027	-	0.0447347	0.0359262	0.0298617	0		0		0
Zm00044a000577	chrB	90889157	90892059	+	0.0431909	0.156274	0.720976	6.14093	2.46712e-05	0		0
Zm00044a000578	chrB	91040857	91042296	+	0.0431909	0.0359262	0.0288311	0		0		0
Zm00044a000579	chrB	91087063	91089943	+	0.0431909	0.389779	2.36412	7.86415	2.18268e-09	0		2.20937	6.80929e-05
Zm00044a000580	chrB	91128757	91135215	-	0.0447347	0.0359262	0.0288311	0		0		0
Zm00044a000581	chrB	91135840	91136756	+	0.0431909	0.0359262	0.0288311	0		0		0
Zm00044a000582	chrB	91141637	91147011	+	0.0431909	1.3511	9.91358	9.91242	2.52536e-15	7.39245	2.9692e-06	2.50953	4.18591e-10
Zm00044a000583	chrB	91211623	91212311	+	0.0431909	0.0359262	0.0288311	0		0		0
Zm00044a000584	chrB	91356207	91357130	-	0.0431909	0.0359262	0.0288311	0		0		0
Zm00044a000585	chrB	91448145	91454003	+	0.0431909	0.0359262	0.0288311	0		0		0
Zm00044a000586	chrB	91455262	91460452	+	0.0431909	0.0359262	0.0288311	0		0		0
Zm00044a000587	chrB	91461504	91462995	+	0.0431909	0.0359262	0.0288311	0		0		0
Zm00044a000588	chrB	92042224	92042984	+	0.0431909	0.0359262	0.0288311	0		0		0
Zm00044a000589	chrB	92747176	92757968	+	0.0431909	0.0359262	0.0288311	0		0		0
Zm00044a000590	chrB	93060418	93064392	+	0.0431909	0.0359262	0.0288311	0		0		0
Zm00044a000591	chrB	93956877	93961274	+	0.0431909	0.0359262	0.0288311	0		0		0
Zm00044a000592	chrB	94092050	94104878	-	0.0431909	0.696151	5.67324	9.10774	6.02999e-13	6.61362	2.75714e-08	2.47764	6.95106e-06
Zm00044a000593	chrB	94112169	94121512	+	0.0431909	0.0359262	0.0288311	0		0		0
Zm00044a000594	chrB	94199657	94201749	-	0.0431909	0.0372104	0.0288311	0		0		0
Zm00044a000595	chrB	94220833	94225425	+	0.0431909	0.0359262	0.0288311	0		0		0
Zm00044a000596	chrB	95598443	95600326	+	0.0431909	0.0536667	0.476933	5.52332	0.000350474	0		0
Zm00044a000597	chrB	95613115	95616648	-	0.0431909	0.0359262	0.0288311	0		0		0
Zm00044a000598	chrB	95719957	95727015	-	0.0431909	0.0359262	0.0288311	0		0		0
Zm00044a000599	chrB	95767805	95770084	+	0.0431909	0.0359262	0.0288311	0		0		0
Zm00044a000600	chrB	95884184	95884804	+	0.0431909	0.0359262	0.0288311	0		0		0
Zm00044a000601	chrB	95887139	95891936	-	0.0431909	0.079836	1.99187	7.69415	1.49768e-08	0		4.1298	3.22039e-07
Zm00044a000602	chrB	95927426	95929746	+	0.0431909	0.0359262	0.0288311	0		0		0
Zm00044a000603	chrB	96575136	96584676	+	0.0431909	0.0359262	0.0288311	0		0		0
Zm00044a000604	chrB	96943538	96947807	+	0.0431909	0.0359262	0.0288311	0		0		0
Zm00044a000605	chrB	96947900	96966803	-	0.0431909	0.0385404	0.355962	0		0		0
Zm00044a000606	chrB	97361378	97368140	-	0.0431909	0.0359262	0.0389682	0		0		0
Zm00044a000607	chrB	98146979	98148704	+	0.0431909	0.0359262	0.0288311	0		0		0
Zm00044a000608	chrB	98176100	98180194	+	0.0431909	0.0359262	0.0288311	0		0		0
Zm00044a000609	chrB	98180391	98183605	-	0.0431909	0.0359262	0.0298617	0		0		0
Zm00044a000610	chrB	98186204	98202085	+	0.0431909	0.0359262	0.0288311	0		0		0
Zm00044a000611	chrB	98203692	98204362	+	0.0431909	0.0359262	0.0288311	0		0		0
Zm00044a000612	chrB	98230708	98247978	+	0.0563622	0.0359262	0.0288311	0		0		0
Zm00044a000613	chrB	98753361	98754426	-	0.0431909	0.0359262	0.0288311	0		0		0
Zm00044a000614	chrB	98880309	98882741	+	0.0431909	0.322637	1.86227	8.49723	1.36258e-07	0		0
Zm00044a000615	chrB	99377121	99382109	+	0.0563622	0.0372104	0.138606	0		0		0
Zm00044a000616	chrB	100085556	100090126	+	0.0431909	0.0359262	0.0288311	0		0		0
Zm00044a000617	chrB	100193781	100199557	+	0.0431909	0.0359262	0.0288311	0		0		0
Zm00044a000618	chrB	100217802	100242489	+	0.0431909	0.0359262	0.0298617	0		0		0
Zm00044a000619	chrB	100463612	100467029	+	0.0431909	0.0359262	0.0823861	0		0		0
Zm00044a000620	chrB	100607159	100617613	+	0.0431909	0.0359262	0.0288311	0		0		0
Zm00044a000621	chrB	100805469	100814092	-	0.0431909	0.0372104	0.0474024	0		0		0
Zm00044a000622	chrB	100813126	100819613	+	0.0431909	0.0359262	0.0403611	0		0		0
Zm00044a000623	chrB	100821005	100824641	-	0.0431909	0.0359262	0.0288311	0		0		0
Zm00044a000624	chrB	100824719	100833919	+	0.0447347	0.0372104	0.043068	0		0		0
Zm00044a000625	chrB	100834318	100840349	+	0.0431909	0.0359262	0.0288311	0		0		0
Zm00044a000626	chrB	100873316	100874483	-	0.0431909	0.0359262	0.0288311	0		0		0
Zm00044a000627	chrB	100885854	100892662	+	0.0431909	0.0359262	0.0288311	0		0		0
Zm00044a000628	chrB	100893069	100897374	+	0.0431909	0.0485579	0.507583	5.75444	0.000248053	0		0
Zm00044a000629	chrB	100899302	100900529	-	0.0431909	0.0359262	0.0288311	0		0		0
Zm00044a000630	chrB	100932004	100940157	+	0.0431909	0.185283	4.43013	8.82242	1.56858e-11	0		4.05962	1.83385e-09
Zm00044a000631	chrB	100950744	100957119	-	0.0431909	0.242429	1.41505	7.26238	2.72288e-07	0		2.34888	0.000870291
Zm00044a000632	chrB	100954135	100955961	+	0.0431909	0.0359262	0.064335	0		0		0
Zm00044a000633	chrB	100957710	100965917	+	0.0563622	0.0468821	0.105776	0		0		0
Zm00044a000634	chrB	100966984	100976534	-	0.0431909	0.372104	4.44191	8.75739	5.86479e-12	0		3.14557	6.3687e-10
Zm00044a000635	chrB	101073774	101081379	-	0.0431909	0.0359262	0.0288311	0		0		0
Zm00044a000636	chrB	101192184	101194047	-	0.0431909	0.0359262	0.0288311	0		0		0
Zm00044a000637	chrB	101330863	101337257	+	0.0431909	0.079836	1.19114	6.84987	5.47636e-07	0		3.51133	1.26999e-05
Zm00044a000638	chrB	101415928	101418163	-	0.0431909	0.0359262	0.0288311	0		0		0
Zm00044a000639	chrB	101587016	101591573	-	0.0431909	0.0372104	0.0618581	0		0		0
Zm00044a000640	chrB	101595717	101596071	+	0.0431909	0.0359262	0.0288311	0		0		0
Zm00044a000641	chrB	101994328	102000130	-	0.0431909	0.0359262	0.0288311	0		0		0
Zm00044a000642	chrB	102192240	102199097	-	0.0431909	0.0359262	0.0288311	0		0		0
Zm00044a000643	chrB	103951479	103953245	-	0.0431909	0.0502935	1.11846	6.96995	1.61815e-06	0		4.63562	2.63483e-05
Zm00044a000644	chrB	103888816	103896961	+	0.0431909	0.925773	7.63927	9.54573	4.19537e-14	6.85786	7.81873e-08	2.66899	2.95082e-10
Zm00044a000645	chrB	103870908	103872414	-	0.0431909	0.0359262	0.0288311	0		0		0
Zm00044a000646	chrB	103774335	103775131	+	0.0431909	0.0359262	0.0288311	0		0		0
Zm00044a000647	chrB	103734394	103740167	+	0.150103	0.0372104	0.105776	0		0		0
Zm00044a000648	chrB	103723578	103730373	-	0.199646	0.119754	0.17391	0		0		0
Zm00044a000649	chrB	103714548	103718983	-	0.0812884	0.527226	1.86799	4.47104	1.28744e-05	0		0
Zm00044a000650	chrB	103658078	103659945	-	0.0431909	0.0359262	0.0474024	0		0		0
Zm00044a000651	chrB	103617900	103621562	+	0.0431909	0.0372104	0.0288311	0		0		0
Zm00044a000652	chrB	103487767	103489403	+	0.0431909	21.7131	137.277	13.713	3.13017e-28	11.3835	7.25386e-10	2.31669	2.73603e-11
Zm00044a000653	chrB	103429120	103435499	+	0.0431909	0.0359262	0.0288311	0		0		0
Zm00044a000654	chrB	103368870	103371480	+	0.0431909	0.0359262	0.0288311	0		0		0
Zm00044a000655	chrB	103367278	103368234	-	0.0431909	0.0359262	0.0288311	0		0		0
Zm00044a000656	chrB	103355293	103359643	-	0.0431909	0.0359262	0.0288311	0		0		0
Zm00044a000657	chrB	102915732	102919336	-	0.0431909	0.0359262	0.0288311	0		0		0
Zm00044a000658	chrB	102909103	102913176	+	0.0431909	0.0359262	0.075324	0		0		0
Zm00044a000659	chrB	102879694	102881956	-	0.0431909	0.0359262	0.0376233	0		0		0
Zm00044a000660	chrB	102863224	102864530	+	0.0431909	0.0359262	0.0779363	0		0		0
Zm00044a000661	chrB	102662400	102665215	+	0.0645186	0.0636288	0.0490968	0		0		0
Zm00044a000662	chrB	102413937	102416753	-	0.0431909	0.0359262	0.0288311	0		0		0
Zm00044a000663	chrB	106149488	106158111	+	0.0431909	1.48964	11.2655	10.0896	5.89022e-16	7.51339	1.80199e-05	2.5587	3.28881e-13
Zm00044a000664	chrB	105868343	105869262	-	0.0431909	0.0359262	0.0288311	0		0		0
Zm00044a000665	chrB	105844042	105849639	-	0.0431909	0.0359262	0.0288311	0		0		0
Zm00044a000666	chrB	105834730	105836278	-	0.0431909	0.0372104	3.17063	8.64926	1.5675e-09	0		7.7911	4.54912e-08
Zm00044a000667	chrB	105793779	105806007	-	0.0431909	0.0359262	0.0288311	0		0		0
Zm00044a000668	chrB	105303867	105310450	+	0.0431909	0.0359262	0.0288311	0		0		0
Zm00044a000669	chrB	105253605	105255251	-	0.0645186	0.0359262	0.0288311	0		0		0
Zm00044a000670	chrB	105219378	105221069	+	0.0431909	0.0359262	0.0288311	0		0		0
Zm00044a000671	chrB	105212501	105213824	+	0.0431909	0.0359262	0.0288311	0		0		0
Zm00044a000672	chrB	105166736	105176430	-	0.0994891	0.0468821	0.140296	0		0		0
Zm00044a000673	chrB	105154547	105165072	+	0.0431909	0.0359262	0.0288311	0		0		0
Zm00044a000674	chrB	104863213	104866079	+	0.0431909	0.0468821	0.0640691	0		0		0
Zm00044a000675	chrB	104607429	104608071	+	0.0431909	0.0359262	0.0288311	0		0		0
Zm00044a000676	chrB	104595237	104595880	+	0.0431909	0.0359262	0.0288311	0		0		0
Zm00044a000677	chrB	104579383	104579609	-	0.0431909	0.0359262	0.0288311	0		0		0
Zm00044a000678	chrB	104544832	104545490	-	0.0431909	0.0359262	0.0288311	0		0		0
Zm00044a000679	chrB	104517818	104524411	+	0.0431909	0.0359262	0.0288311	0		0		0
Zm00044a000680	chrB	104480814	104481497	+	0.0431909	0.127258	4.08972	8.6612	1.96464e-11	0		3.98475	4.12028e-06
Zm00044a000681	chrB	104372228	104377911	+	0.0431909	0.0359262	0.0288311	0		0		0
Zm00044a000682	chrB	104347002	104350133	-	0.0431909	0.0359262	0.0288311	0		0		0
Zm00044a000683	chrB	104340200	104346458	-	0.0431909	0.0359262	0.0288311	0		0		0
Zm00044a000684	chrB	104154889	104156678	-	0.0431909	0.0359262	0.0288311	0		0		0
Zm00044a000685	chrB	106401599	106407347	-	0.0431909	0.358769	5.73846	9.12833	6.14168e-13	0		3.62248	8.6511e-15
Zm00044a000686	chrB	106586773	106591885	+	0.0431909	0.0359262	0.0288311	0		0		0
Zm00044a000687	scaffold43066	11565	15140	-	0.0431909	0.0359262	0.0288311	0		0		0
Zm00044a000688	scaffold43066	15559	16595	+	0.0431909	0.0359262	0.0288311	0		0		0
Zm00044a000689	scaffold43066	16892	19593	+	0.0431909	0.0359262	0.0288311	0		0		0
Zm00044a000690	scaffold43066	20030	33568	-	0.0431909	0.0359262	0.0288311	0		0		0
Zm00044a000691	scaffold49456	15350	21179	+	0.0431909	0.248069	1.19906	6.86865	5.31413e-07	0		1.9431	0.0010474
Zm00044a000692	scaffold49456	65742	77149	-	0.109869	0.145072	1.32734	3.14723	0.000286609	0		2.99729	3.02613e-05
Zm00044a000693	scaffold49456	99292	101818	-	0.0431909	0.0372104	0.030929	0		0		0
Zm00044a000694	scaffold729	18747	21130	+	0.0431909	0.0359262	0.0288311	0		0		0
Zm00044a000695	scaffold729	25285	26073	+	0.0431909	0.0359262	0.0288311	0		0		0
Zm00044a000696	scaffold729	38926	40434	-	0.0431909	0.0359262	0.0288311	0		0		0
Zm00044a000697	scaffold729	47754	52585	-	0.0431909	0.0359262	0.0288311	0		0		0
Zm00044a000698	scaffold14741	8	906	-	0.0431909	0.0359262	0.0288311	0		0		0
Zm00044a000699	scaffold14741	3725	8117	+	0.0431909	0.0359262	0.0288311	0		0		0
Zm00044a000700	scaffold14741	4914	6302	-	0.0431909	0.0359262	0.0288311	0		0		0
Zm00044a000701	scaffold14022	22354	26941	-	0.0431909	0.0359262	0.0528879	0		0		0
Zm00044a000702	scaffold14022	27678	28481	+	0.0431909	0.0359262	0.0288311	0		0		0
Zm00044a000703	scaffold14022	51656	54205	+	0.0431909	0.0359262	0.0288311	0		0		0
Zm00044a000704	scaffold14022	158375	164140	-	0.0431909	0.0860008	0.631456	6.06813	6.90792e-05	0		0
Zm00044a000705	scaffold14022	164877	166459	+	0.0431909	0.0359262	0.0288311	0		0		0
Zm00044a000706	scaffold42216	30435	34069	-	0.0431909	0.0359262	0.0288311	0		0		0
Zm00044a000707	scaffold42216	123180	127973	+	0.0431909	0.0359262	0.0288311	0		0		0
Zm00044a000708	scaffold42216	128277	129618	+	0.0431909	0.0359262	0.0288311	0		0		0
Zm00044a000709	scaffold21734	20478	21161	+	0.0431909	0.0359262	0.0288311	0		0		0
Zm00044a000710	scaffold21734	26313	27868	-	0.0431909	0.0359262	0.0288311	0		0		0
Zm00044a000711	scaffold21734	51831	53402	-	0.0431909	0.0359262	0.0288311	0		0		0
Zm00044a000712	scaffold41776	3	2172	-	0.0431909	0.0468821	0.115443	0		0		0
Zm00044a000713	scaffold41776	3140	3376	-	0.251538	0.332131	1.42726	0		0		0
Zm00044a000714	scaffold41776	5119	11650	+	0.0431909	0.0359262	0.0298617	0		0		0
Zm00044a000715	scaffold63384	295	2322	-	0.0431909	0.0359262	0.0288311	0		0		0
Zm00044a000716	scaffold63384	3059	3862	+	0.0431909	0.0359262	0.0298617	0		0		0
Zm00044a000717	scaffold63384	29589	32049	+	0.0431909	0.0359262	0.0288311	0		0		0
Zm00044a000718	scaffold60435	1219	8820	-	0.0431909	0.0359262	0.0288311	0		0		0
Zm00044a000719	scaffold60435	10450	20569	+	0.0431909	0.0359262	0.0288311	0		0		0
Zm00044a000720	scaffold60435	29602	31746	+	0.0431909	0.0830328	0.0924037	0		0		0
Zm00044a000721	scaffold43013	11671	18483	+	0.0431909	0.0359262	0.0288311	0		0		0
Zm00044a000722	scaffold6560	4341	5738	-	0.0431909	0.0359262	0.0288311	0		0		0
Zm00044a000723	scaffold6560	87423	98693	+	0.0431909	0.0359262	0.0298617	0		0		0
Zm00044a000724	scaffold33271	7948	14333	-	0.0431909	0.0359262	0.0298617	0		0		0
Zm00044a000725	scaffold33271	30743	32855	-	0.0431909	0.0359262	0.0288311	0		0		0
Zm00044a000726	scaffold63254	15302	16469	+	0.0431909	0.0359262	0.0288311	0		0		0
Zm00044a000727	scaffold63254	34911	40873	+	0.0431909	0.0372104	0.399931	0		0		0
Zm00044a000728	scaffold51327	44439	48228	+	0.0431909	0.0359262	0.0288311	0		0		0
Zm00044a000729	scaffold51327	48869	50661	-	0.0431909	0.0359262	0.0288311	0		0		0
Zm00044a000730	scaffold10287	1352	3380	-	0.0431909	0.0359262	0.0288311	0		0		0
Zm00044a000731	scaffold10287	3422	3787	-	0.0431909	0.0359262	0.0288311	0		0		0
Zm00044a000732	scaffold66267	20478	28918	-	0.0431909	0.0359262	0.0288311	0		0		0
Zm00044a000733	scaffold22	117332	119880	+	0.0431909	0.0359262	0.115443	0		0		0
Zm00044a000734	scaffold40419	28551	40131	+	0.0431909	0.0359262	0.0288311	0		0		0
Zm00044a000735	scaffold50268	6411	7850	+	0.0431909	0.0359262	0.0288311	0		0		0
Zm00044a000736	scaffold23772	93202	94375	-	0.0431909	0.0359262	0.0288311	0		0		0
Zm00044a000737	scaffold12446	1505	3304	-	0.0431909	0.0359262	0.0288311	0		0		0
Zm00044a000738	scaffold29462	1998	3742	-	0.0431909	0.0359262	0.0288311	0		0		0
Zm00044a000739	scaffold14236	7755	11935	+	0.0431909	0.0359262	0.0288311	0		0		0
Zm00044a000740	scaffold14236	13673	14254	+	0.0431909	0.0359262	0.0288311	0		0		0
Zm00044a000741	scaffold1144	56020	58987	+	0.0431909	0.0359262	0.0288311	0		0		0
Zm00044a000742	scaffold2082	56018	56788	-	0.0431909	0.0359262	0.0288311	0		0		0
Zm00044a000743	scaffold40682	6301	7036	+	0.0431909	0.0359262	0.0288311	0		0		0
Zm00044a000744	scaffold37623	112562	115575	+	0.0431909	0.0359262	0.043068	0		0		0
Zm00044a000745	scaffold11207	11037	13468	+	0.0431909	0.0359262	0.0288311	0		0		0
Zm00044a000746	scaffold60536	73628	75610	+	0.0431909	0.0555849	0.507456	5.77949	0.000244728	0		0
Zm00044a000747	scaffold63076	2423	4404	+	0.0431909	0.0744208	0.378542	0		0		0
Zm00044a000748	scaffold53687	5388	6198	-	0.0431909	0.0359262	0.0288311	0		0		0
Zm00044a000749	scaffold66269	49461	51135	+	0.0431909	0.0385404	1.23313	6.93068	4.67824e-07	0		5.17669	1.25362e-05
Zm00044a000750	scaffold3491	18637	19482	-	0.0431909	0.0359262	0.0288311	0		0		0
Zm00044a000751	scaffold2414	9526	10029	+	0.0431909	0.0359262	0.0288311	0		0		0
Zm00044a000752	scaffold38543	55984	56809	+	0.0431909	0.0359262	0.0288311	0		0		0
Zm00044a000753	scaffold5198	9597	10042	+	0.0431909	0.0359262	0.0288311	0		0		0
Zm00044a000754	scaffold1436	17704	18027	+	0.0431909	0.0975188	0.687624	6.55475	4.68026e-05	0		0
Zm00044a000755	scaffold65637	72835	73095	+	0.0431909	0.0359262	0.0288311	0		0		0
Zm00044a000756	scaffold35998	33600	34097	+	0.0447347	0.0372104	0.0288311	0		0		0
Zm00044a000757	scaffold1430	4066	4416	+	0.0431909	0.0359262	0.0288311	0		0		0
Zm00044a000758	scaffold167	27026	27868	+	0.0447347	0.0468821	0.0510627	0		0		0
