# Supplementary material for: Sequence of the supernumerary B chromosome of maize provides insight into its drive mechanism and evolution
Source: Proc Natl Acad Sci U S A. 2021 Jun 4;118(23):e2104254118. doi: 10.1073/pnas.2104254118 (PMC8201846; doi:10.1073/pnas.2104254118)
Supplement: Supplementary File [file pnas.2104254118.sd04.xlsx]

## Sheet: Sheet1
Data S4. | Expression of A chromosomal genes in B73 lines without B chromosome and possessing one and six B chromosomes
Gene	Chromosome	Start	End	Strand	expression in 0B [RPM]	expression in 1B [RPM]	expression in 6B [RPM]
Zm00001d027230	1	44351	47995	+	2.65304	2.1187	2.50089
Zm00001d027231	1	51121	55548	-	0.730566	0.437885	0.519711
Zm00001d027232	1	92448	93785	-	0.0431909	0.0359262	0.0288311
Zm00001d027233	1	111655	118148	-	0.0431909	0.0359262	0.0376233
Zm00001d027234	1	118744	119513	-	0.0431909	0.0359262	0.0288311
Zm00001d027235	1	122120	122614	+	0.0431909	0.0372104	0.0288311
Zm00001d027236	1	138434	139043	-	0.0447347	0.0485579	0.0562018
Zm00001d027244	1	217904	219213	-	0.0431909	0.0359262	0.0288311
Zm00001d027245	1	225862	243688	+	0.0431909	0.0359262	0.0288311
Zm00001d027248	1	328475	332172	-	0.0431909	0.0359262	0.0298617
Zm00001d027249	1	336177	337092	-	0.0431909	0.0359262	0.0288311
Zm00001d027250	1	337772	338047	+	0.0447347	0.0971158	0.133269
Zm00001d027253	1	420215	420794	+	0.0431909	0.0359262	0.0288311
Zm00001d027254	1	427398	428414	+	0.0431909	0.0359262	0.0288311
Zm00001d027256	1	559525	560974	+	0.236706	0.374387	0.428542
Zm00001d027257	1	561016	564051	-	1.20522	1.10969	1.9985
Zm00001d027258	1	689056	689704	+	0.138427	0.0744208	0.0869552
Zm00001d027263	1	866251	867030	-	0.0431909	0.0359262	0.0288311
Zm00001d027266	1	1027524	1029705	+	12.2388	11.9486	14.6711
Zm00001d027267	1	1031889	1034706	+	6.71857	5.657	7.93163
Zm00001d027268	1	1034972	1037045	-	31.2887	18.6608	25.9648
Zm00001d027269	1	1044482	1044694	+	0.0431909	0.0359262	0.0288311
Zm00001d027273	1	1205615	1206947	+	0.0431909	0.0359262	0.0288311
Zm00001d027275	1	1213077	1216127	+	0.35241	0.115621	0.326217
Zm00001d027276	1	1227393	1231459	-	7.43652	8.12466	15.2536
Zm00001d027277	1	1231938	1236095	-	1.25179	1.30885	1.68856
Zm00001d027279	1	1547137	1548329	+	0.0431909	0.0359262	0.0288311
Zm00001d027280	1	1580290	1580776	-	0.0431909	0.0359262	0.0288311
Zm00001d027281	1	1610617	1611535	-	0.0431909	0.0359262	0.0288311
Zm00001d027283	1	1715993	1716949	+	0.0463337	0.0359262	0.0298617
Zm00001d027285	1	1816514	1818676	+	0.0431909	0.0359262	0.0288311
Zm00001d027286	1	1834232	1835383	+	0.0447347	0.0359262	0.0288311
Zm00001d027287	1	1835495	1836895	-	0.0645186	0.0468821	0.0298617
Zm00001d027288	1	1841981	1843527	-	10.4236	11.3768	16.9965
Zm00001d027289	1	1921679	1936497	+	0.0431909	0.0590678	0.0376233
Zm00001d027290	1	1938725	1939294	+	0.0431909	0.0359262	0.0288311
Zm00001d027291	1	1942161	1942595	-	212.222	104.948	314.047
Zm00001d027292	1	2019934	2021379	+	4.59546	4.17389	3.84333
Zm00001d027298	1	2154674	2156208	-	45.6915	44.1554	47.8857
Zm00001d027300	1	2234213	2241280	-	0.0431909	0.0359262	0.0288311
Zm00001d027303	1	2292618	2293970	-	0.0431909	0.0359262	0.0288311
Zm00001d027305	1	2386360	2387900	-	0.0431909	0.0359262	0.0288311
Zm00001d027306	1	2466661	2467509	-	0.0431909	0.0359262	0.0288311
Zm00001d027308	1	2562571	2565147	-	0.0431909	0.0676157	0.0490968
Zm00001d027310	1	2651101	2653071	-	0.0431909	0.0359262	0.0288311
Zm00001d027311	1	2746560	2748434	+	0.582902	0.510369	0.78623
Zm00001d027313	1	2781342	2782332	-	0.0431909	0.0359262	0.0288311
Zm00001d027314	1	2809916	2811720	+	2.3956	2.1307	4.48647
Zm00001d027315	1	2812580	2813698	-	0.0447347	0.0359262	0.0490968
Zm00001d027318	1	2827319	2829272	-	10.1247	9.72819	14.6814
Zm00001d027320	1	2879195	2889452	-	30.1193	25.3695	26.461
Zm00001d027322	1	2895126	2897327	+	11.7387	16.8493	7.58217
Zm00001d027323	1	2934269	2934775	+	17.7658	19.9483	23.6747
Zm00001d027324	1	2959835	2972022	+	5.47673	4.08548	5.73047
Zm00001d027325	1	2974503	2976665	+	2.14743	2.19604	2.37914
Zm00001d027332	1	3095308	3095604	-	27.7835	22.1561	27.1666
Zm00001d027338	1	3231117	3231836	+	0.0926675	0.0359262	0.11833
Zm00001d027341	1	3289535	3291106	-	0.648181	0.620724	1.11734
Zm00001d027343	1	3368268	3369884	+	0.161057	0.122358	0.52533
Zm00001d027344	1	3371329	3374472	+	3.46894	1.40702	4.17143
Zm00001d027345	1	3377702	3378301	-	1.5069	0.899032	1.86727
Zm00001d027346	1	3379392	3380088	+	0.166814	0.0682589	0.36768
Zm00001d027348	1	3441886	3443394	+	1.38338	0.753284	2.54708
Zm00001d027349	1	3444549	3446193	-	3.71007	3.1661	2.9983
Zm00001d027350	1	3448508	3448750	-	0.0431909	0.0359262	0.0288311
Zm00001d027351	1	3483314	3486695	+	9.17045	8.96025	9.47318
Zm00001d027353	1	3495413	3497064	-	1.34571	0.700326	0.485079
Zm00001d027359	1	3651296	3661040	-	7.33982	7.54001	8.74828
Zm00001d027360	1	3691497	3691825	+	0.0431909	0.0359262	0.0288311
Zm00001d027361	1	3742087	3744258	+	9.44655	5.44281	11.4376
Zm00001d027362	1	3772168	3774824	+	8.20148	5.60543	6.67499
Zm00001d027363	1	3775721	3778009	-	14.1182	5.68634	16.0567
Zm00001d027365	1	3799515	3801185	+	3.24997	3.0442	2.9036
Zm00001d027367	1	3807787	3810014	+	14.6158	14.219	17.3171
Zm00001d027368	1	3811533	3812285	+	0.0447347	0.0536666	0.0446074
Zm00001d027370	1	3849676	3854414	+	0.513346	0.236514	0.512553
Zm00001d027371	1	3913010	3916712	+	6.38684	4.82611	8.03437
Zm00001d027375	1	3971512	3971850	+	0.150103	0.425952	0.116421
Zm00001d027379	1	3985726	3987696	-	0.0431909	0.0359262	0.0288311
Zm00001d027384	1	4115081	4117273	+	1.26053	1.56413	1.73605
Zm00001d027387	1	4133373	4135619	-	28.5591	19.7709	31.8611
Zm00001d027388	1	4143058	4146527	+	0.0447347	0.0359262	0.0288311
Zm00001d027389	1	4149732	4149992	-	7.39715	8.498	11.715
Zm00001d027391	1	4216772	4220361	-	0.0431909	0.0359262	0.0288311
Zm00001d027393	1	4317978	4319270	+	0.300207	0.0659032	0.601564
Zm00001d027394	1	4340234	4340545	+	2.27466	1.17494	4.48571
Zm00001d027400	1	4405228	4406604	-	0.0431909	0.0359262	0.0288311
Zm00001d027403	1	4495363	4499318	-	0.282966	0.789004	0.440045
Zm00001d027404	1	4532388	4535255	-	0.219739	0.248069	0.283485
Zm00001d027405	1	4536961	4537964	-	4.52333	8.19504	6.36705
Zm00001d027406	1	4586019	4588240	-	0.0431909	0.0359262	0.0288311
Zm00001d027408	1	4604341	4604541	-	0.0431909	0.0359262	0.0288311
Zm00001d027409	1	4661492	4662475	+	0.492369	0.517909	0.495473
Zm00001d027411	1	4719255	4722156	-	1.46947	1.14823	1.65531
Zm00001d027414	1	4744402	4745151	+	0.0431909	0.0359262	0.0288311
Zm00001d027416	1	4840170	4842664	-	1.90151	2.25819	3.13017
Zm00001d027417	1	4846995	4847327	-	0.0431909	0.0359262	0.0288311
Zm00001d027419	1	4891941	4894466	+	0.0447347	0.0468821	0.0298617
Zm00001d027421	1	4901055	4903244	-	33.7909	26.5119	58.5969
Zm00001d027422	1	4907390	4909328	-	43.8615	27.5302	40.4537
Zm00001d027423	1	4909805	4914538	-	0.130265	0.0937643	0.750915
Zm00001d027424	1	4949905	4951420	+	0.0431909	0.0359262	0.0288311
Zm00001d027425	1	4979433	4994336	-	0.519015	0.418822	0.612595
Zm00001d027428	1	5102310	5104405	-	0.0431909	0.0468821	0.0298617
Zm00001d027434	1	5159548	5161254	+	5.04875	5.34011	3.21057
Zm00001d027436	1	5328311	5330875	+	9.68414	6.23376	8.34924
Zm00001d027437	1	5332339	5332716	-	0.0764953	0.0359262	0.043068
Zm00001d027439	1	5412144	5413568	+	9.04872	6.7326	10.0787
Zm00001d027440	1	5423025	5423669	+	0.0463337	0.0725359	0.0474024
Zm00001d027441	1	5431373	5434260	+	0.0761792	0.0913895	0.0389682
Zm00001d027442	1	5434618	5435755	-	151.49	131.72	170.516
Zm00001d027443	1	5464226	5466144	-	0.140696	0.232661	0.467648
Zm00001d027444	1	5470587	5477553	+	4.70533	3.34915	4.5186
Zm00001d027446	1	5491650	5495011	+	13.5638	9.32372	10.9829
Zm00001d027449	1	5525499	5526619	+	1.11883	1.24216	1.16383
Zm00001d027451	1	5537243	5540419	-	6.22938	3.46416	6.89614
Zm00001d027453	1	5589770	5590513	-	0.0431909	0.0359262	0.0288311
Zm00001d027454	1	5603275	5604276	+	5.8775	11.8254	1.74614
Zm00001d027456	1	5662002	5662966	-	198.325	208.687	182.125
Zm00001d027457	1	5698898	5699272	-	0.672511	1.07499	0.636392
Zm00001d027458	1	5701944	5703966	-	0.308634	0.608144	0.873591
Zm00001d027459	1	5706025	5708590	-	0.0431909	0.0359262	0.0288311
Zm00001d027460	1	5799244	5810862	+	2.97034	3.28424	3.47996
Zm00001d027461	1	5817151	5819430	+	0.313956	0.143853	0.788352
Zm00001d027463	1	5883718	5886519	+	0.118353	0.0468821	0.343418
Zm00001d027464	1	5887031	5888135	+	0.0447347	0.0359262	0.0288311
Zm00001d027466	1	5894251	5906099	-	1.99112	2.19187	2.52702
Zm00001d027467	1	5908686	5913323	+	0.0431909	0.0359262	0.0288311
Zm00001d027468	1	5945708	5947158	+	23.5228	17.9115	32.7803
Zm00001d027470	1	6030999	6032982	-	0.0431909	0.0359262	0.0288311
Zm00001d027471	1	6034724	6035902	+	7.91425	5.71102	4.98463
Zm00001d027476	1	6207374	6208131	+	0.0431909	0.0359262	0.0288311
Zm00001d027477	1	6237976	6238530	-	0.0431909	0.0468821	0.0376233
Zm00001d027478	1	6239955	6246500	-	5.43204	6.82695	7.64597
Zm00001d027479	1	6247142	6251133	-	1.21683	0.916325	2.23411
Zm00001d027481	1	6275460	6277182	-	12.3483	17.7549	18.7563
Zm00001d027483	1	6293847	6294413	-	0.906952	2.15344	1.34462
Zm00001d027488	1	6407405	6409514	+	2157.04	1938.69	1296.82
Zm00001d027489	1	6419596	6422297	-	0.0583769	0.146072	0.0376233
Zm00001d027490	1	6427200	6431297	-	0.0431909	0.0372104	0.0288311
Zm00001d027493	1	6542791	6543117	-	6.4405	6.75505	8.24816
Zm00001d027494	1	6551427	6554407	+	0.0431909	0.0359262	0.0288311
Zm00001d027495	1	6557289	6558287	+	0.0431909	0.0359262	0.0288311
Zm00001d027496	1	6561983	6563016	-	0.0431909	0.0359262	0.0288311
Zm00001d027497	1	6567895	6569200	-	0.0431909	0.0359262	0.0288311
Zm00001d027498	1	6607016	6608278	+	0.0431909	0.0359262	0.0288311
Zm00001d027499	1	6771571	6773307	+	10.2833	4.90389	4.84116
Zm00001d027500	1	6797947	6798310	+	0.0463337	0.0359262	0.0510627
Zm00001d027501	1	6821145	6821838	-	0.0431909	0.0359262	0.0288311
Zm00001d027503_T036	1	6830146	6840385	-	9.78437	6.10736	8.0338
Zm00001d027509	1	7072462	7074345	+	0.537368	0.805874	0.554422
Zm00001d027510	1	7075161	7079003	-	12.0058	14.5675	4.23603
Zm00001d027511	1	7144762	7146633	-	85.077	78.5374	95.8577
Zm00001d027512	1	7148657	7152519	-	0.236706	0.100587	0.867606
Zm00001d027513	1	7153554	7154018	-	0.0431909	0.0359262	0.0288311
Zm00001d027516	1	7292800	7296649	+	2.25712	2.39969	2.20072
Zm00001d027517	1	7297984	7300464	+	12.0697	9.77448	15.436
Zm00001d027518	1	7311454	7312602	-	17.077	16.3159	12.1408
Zm00001d027519	1	7340128	7345952	+	3.05599	2.03125	5.84826
Zm00001d027520	1	7356476	7357645	+	9.24437	7.31497	11.6105
Zm00001d027522	1	7387871	7388947	+	0.120927	0.34755	0.287915
Zm00001d027524	1	7401587	7402673	+	1.21738	0.899451	0.770974
Zm00001d027525	1	7404999	7406001	+	3.3881	1.76267	3.1374
Zm00001d027528	1	7486177	7489708	-	0.0431909	0.0359262	0.0298617
Zm00001d027530	1	7490562	7492191	-	6.44284	6.39035	4.29945
Zm00001d027531	1	7548894	7549193	-	0.0431909	0.0359262	0.0288311
Zm00001d027533	1	7564574	7566664	+	30.3986	17.3267	34.3582
Zm00001d027534	1	7567024	7568835	-	0.138427	0.0763604	0.0866644
Zm00001d027535	1	7598149	7602402	-	4.06552	6.99808	1.98642
Zm00001d027537	1	7714486	7716563	-	20.3334	18.0302	24.3167
Zm00001d027538	1	7765121	7766521	+	0.0431909	0.0359262	0.0288311
Zm00001d027545	1	7996796	7997774	-	0.0431909	0.0359262	0.0288311
Zm00001d027546	1	8018030	8019564	-	0.0645186	0.0700326	0.14308
Zm00001d027548	1	8046302	8047417	+	8.84539	3.00999	9.57146
Zm00001d027549	1	8053530	8055161	-	0.0431909	0.0359262	0.0288311
Zm00001d027550	1	8055744	8056160	+	1.45028	1.72785	2.151
Zm00001d027551	1	8060278	8065062	-	0.0431909	0.0359262	0.0288311
Zm00001d027554	1	8114840	8115307	+	0.13365	0.298941	0.102125
Zm00001d027555	1	8115891	8118284	-	4.63035	1.19576	6.4348
Zm00001d027556	1	8120363	8122550	-	3.4278	2.50039	2.48714
Zm00001d027565	1	8221827	8223297	-	0.0431909	0.0359262	0.0288311
Zm00001d027566	1	8229144	8232644	+	0.0431909	0.0359262	0.0288311
Zm00001d027567	1	8234953	8235877	+	0.0431909	0.0359262	0.0288311
Zm00001d027568	1	8237987	8238802	-	0.0431909	0.0359262	0.0288311
Zm00001d027569	1	8246625	8247566	+	0.0431909	0.0359262	0.0288311
Zm00001d027573	1	8309352	8312428	-	25.8712	24.7536	22.7572
Zm00001d027577	1	8339573	8357146	-	0.0431909	0.0359262	0.0288311
Zm00001d027578	1	8363014	8365720	+	0.0668248	0.0372104	0.0621148
Zm00001d027580	1	8369095	8371448	+	0.869605	0.562628	1.04331
Zm00001d027581	1	8372253	8373443	+	9.06468	5.97006	10.6688
Zm00001d027582	1	8374044	8376227	-	0.199646	0.156274	0.406814
Zm00001d027583	1	8414490	8418036	-	0.0431909	0.0359262	0.0288311
Zm00001d027585	1	8486157	8488901	+	0.64993	0.641998	1.88836
Zm00001d027587	1	8496660	8498315	+	0.0431909	0.0359262	0.0288311
Zm00001d027589	1	8572376	8573860	+	0.0431909	0.0611791	0.21634
Zm00001d027591	1	8582498	8582883	-	0.0431909	0.0359262	0.0288311
Zm00001d027592	1	8589933	8592006	-	0.0431909	0.0359262	0.0288311
Zm00001d027593	1	8596762	8599477	-	2.99961	1.4745	3.40134
Zm00001d027595	1	8661988	8664732	+	3.91822	3.1077	7.87949
Zm00001d027597	1	8675905	8676846	+	3.77288	4.31694	5.0661
Zm00001d027599	1	8701300	8702856	+	0.093052	0.0906214	0.0597233
Zm00001d027601	1	8774248	8775855	-	0.177266	0.573792	0.220835
Zm00001d027603	1	8790903	8794629	+	0.0431909	0.0359262	0.0288311
Zm00001d027604	1	8820126	8820398	-	0.0431909	0.0359262	0.0288311
Zm00001d027605	1	8853746	8854381	-	0.0431909	0.0359262	0.0288311
Zm00001d027606	1	8916341	8917933	+	0.0431909	0.0359262	0.0288311
Zm00001d027607	1	8919869	8921767	-	0.109869	0.178889	0.304402
Zm00001d027610	1	8979876	8981567	-	0.219739	0.248069	0.493815
Zm00001d027611	1	8981882	8983387	+	0.192756	0.121215	0.473292
Zm00001d027613	1	9015472	9016646	-	13.7411	17.2054	29.0652
Zm00001d027615	1	9101744	9102472	-	0.0431909	0.0359262	0.0288311
Zm00001d027616	1	9108674	9111108	+	0.0447347	0.0359262	0.224024
Zm00001d027618	1	9113069	9115273	+	4.39002	2.91647	5.38711
Zm00001d027619	1	9119925	9122594	+	15.3442	29.3002	25.9778
Zm00001d027620	1	9155900	9158857	+	0.0431909	0.0359262	0.0288311
Zm00001d027621	1	9160607	9163106	+	1.08906	0.755631	1.29255
Zm00001d027622	1	9228996	9233001	+	0.691903	0.484859	0.887915
Zm00001d027623	1	9256675	9257846	-	0.0563622	0.141031	0.0389682
Zm00001d027624	1	9341857	9344461	+	27.0791	27.5581	46.8159
Zm00001d027627	1	9451166	9453547	+	0.0431909	0.0359262	0.0288311
Zm00001d027628	1	9479223	9480967	-	0.0431909	0.0359262	0.0288311
Zm00001d027631	1	9498052	9498305	-	0.0431909	0.0359262	0.0288311
Zm00001d027633_T011	1	9547889	9612900	+	1.97166	1.63231	1.47266
Zm00001d027636	1	9637254	9638102	+	0.0645186	0.0372104	0.0490968
Zm00001d027638	1	9730995	9732407	+	0.0447347	0.0359262	0.0288311
Zm00001d027639	1	9746407	9748213	-	0.0431909	0.0359262	0.0288311
Zm00001d027642	1	9775794	9777248	+	0.0431909	0.0359262	0.0288311
Zm00001d027643	1	9781367	9782878	+	0.0431909	0.0359262	0.0288311
Zm00001d027645	1	9880579	9883792	-	0.0431909	0.0359262	0.0376233
Zm00001d027646	1	9986541	9996790	+	1.36378	1.38591	1.36943
Zm00001d027647	1	10028217	10030507	-	0.0431909	0.0359262	0.0288311
Zm00001d027648	1	10062001	10064645	-	3.77059	3.10006	4.38594
Zm00001d027651	1	10117509	10118539	-	0.0431909	0.0359262	0.0288311
Zm00001d027652	1	10151091	10152753	-	117.612	196.817	64.3586
Zm00001d027655	1	10257707	10258398	+	0.532736	0.408412	0.236033
Zm00001d027656	1	10261687	10265468	+	11.8645	19.9683	8.26943
Zm00001d027657	1	10318972	10322079	+	0.0431909	0.0468821	0.0562018
Zm00001d027658	1	10330690	10331277	+	0.0431909	0.0359262	0.0288311
Zm00001d027659	1	10349279	10358021	+	26.0539	33.8358	21.782
Zm00001d027662	1	10425448	10425714	+	0.0431909	0.0359262	0.0288311
Zm00001d027665	1	10492464	10572293	+	8.83263	8.52024	9.91751
Zm00001d027671	1	10681486	10685266	-	8.29631	6.48191	8.45952
Zm00001d027672	1	10687584	10689964	+	0.663261	0.667705	0.550328
Zm00001d027673	1	10752230	10753960	-	0.125769	0.124035	0.12867
Zm00001d027674	1	10755803	10757365	-	0.0431909	0.0359262	0.0288311
Zm00001d027676	1	10854497	10857324	+	2.28862	3.32621	3.59497
Zm00001d027677	1	10876246	10878164	-	1.64376	1.17022	0.923652
Zm00001d027678	1	10987099	10987828	+	0.0431909	0.0359262	0.0288311
Zm00001d027679	1	10993197	10994027	-	0.0431909	0.0359262	0.0288311
Zm00001d027680	1	11011614	11015752	-	2.23713	2.55425	2.96471
Zm00001d027681	1	11065460	11065705	-	0.0431909	0.0359262	0.0288311
Zm00001d027683	1	11126781	11130660	+	1.08809	0.267224	1.89313
Zm00001d027684	1	11137397	11138338	-	0.116754	0.217608	0.398156
Zm00001d027685	1	11144189	11145097	-	0.149116	0.301761	0.118016
Zm00001d027686	1	11155767	11156159	+	0.0431909	0.0359262	0.0288311
Zm00001d027690	1	11168984	11169217	+	0.0431909	0.0359262	0.0288311
Zm00001d027691	1	11208231	11224806	+	0.0431909	0.0359262	0.0288311
Zm00001d027695	1	11304567	11304881	-	3.51234	2.29994	0.827237
Zm00001d027696	1	11305953	11309729	+	0.0431909	0.0359262	0.0288311
Zm00001d027697	1	11314629	11317929	+	0.0431909	0.0359262	0.0288311
Zm00001d027698	1	11321282	11322238	+	0.0431909	0.0359262	0.0288311
Zm00001d027700	1	11409287	11410861	-	0.0431909	0.0359262	0.0288311
Zm00001d027702	1	11490592	11492813	+	0.0431909	0.0359262	0.0288311
Zm00001d027703	1	11493442	11494997	-	3.521	3.75635	4.05645
Zm00001d027705	1	11554616	11554783	-	0.0431909	0.0359262	0.0288311
Zm00001d027706	1	11584129	11589790	+	1.72303	0.981171	3.72177
Zm00001d027708	1	11665345	11666793	-	2.91354	2.84063	1.31155
Zm00001d027713	1	11783422	11784353	+	0.0431909	0.0359262	0.0288311
Zm00001d027717	1	12042761	12043611	+	0.0431909	0.0359262	0.0288311
Zm00001d027718	1	12073368	12074404	+	0.0431909	0.0359262	0.0288311
Zm00001d027719	1	12104082	12105383	+	2.68491	2.3357	4.3387
Zm00001d027720	1	12139063	12139619	-	0.0431909	0.0359262	0.0288311
Zm00001d027721	1	12141122	12146522	-	4.64525	4.15129	6.8129
Zm00001d027723	1	12176469	12182441	-	22.6359	36.9962	28.5758
Zm00001d027725	1	12285452	12287041	+	0.0431909	0.0372104	0.0288311
Zm00001d027727	1	12330534	12331811	+	11.5469	7.6271	13.9661
Zm00001d027728	1	12335906	12340197	+	11.4726	9.08107	10.7851
Zm00001d027729	1	12340968	12342235	-	28.8747	29.1601	49.0833
Zm00001d027732	1	12365073	12369409	-	0.346987	0.867116	0.397046
Zm00001d027733	1	12365866	12366093	+	0.138427	0.216708	0.081057
Zm00001d027735	1	12386436	12387395	+	0.0431909	0.0359262	0.0288311
Zm00001d027736	1	12390472	12390800	+	0.0431909	0.0359262	0.0288311
Zm00001d027737	1	12390828	12392044	+	0.0431909	0.0359262	0.0288311
Zm00001d027738	1	12394027	12397790	+	0.0431909	0.0359262	0.0288311
Zm00001d027739	1	12400468	12401019	-	0.0431909	0.0359262	0.0582107
Zm00001d027740	1	12442873	12443877	-	0.0431909	0.0359262	0.0288311
Zm00001d027741	1	12444369	12446126	+	1.19072	0.882791	0.990655
Zm00001d027742	1	12448970	12449458	-	7.85087	11.1259	3.57958
Zm00001d027744	1	12510999	12511508	+	0.0447347	0.0725359	0.043068
Zm00001d027745	1	12528993	12531657	+	0.0431909	0.0359262	0.030929
Zm00001d027746	1	12532781	12533074	-	0.0431909	0.0359262	0.0288311
Zm00001d027747	1	12535295	12535836	-	0.0431909	0.0359262	0.0288311
Zm00001d027751	1	12621185	12624879	-	0.951732	0.713062	0.987024
Zm00001d027753	1	12658925	12661298	+	0.0431909	0.0359262	0.0288311
Zm00001d027757	1	12714254	12716143	+	3.79775	10.6094	1.21582
Zm00001d027758	1	12768360	12771907	+	0.568679	1.34115	0.560138
Zm00001d027759	1	12848106	12850651	+	0.0431909	0.0359262	0.0288311
Zm00001d027760	1	13023725	13024238	+	0.0463337	0.0359262	0.0298617
Zm00001d027761	1	13027314	13027778	+	0.0431909	0.0359262	0.0288311
Zm00001d027762	1	13028981	13030518	+	0.0431909	0.0359262	0.0288311
Zm00001d027763	1	13052587	13053595	+	0.357671	0.0990983	0.512887
Zm00001d027764	1	13059219	13060242	-	0.0431909	0.0359262	0.0288311
Zm00001d027766	1	13137072	13140026	+	0.0792296	0.101005	0.104787
Zm00001d027767	1	13143086	13145452	+	1.37751	1.06082	1.41093
Zm00001d027771	1	13240023	13243160	+	0.0431909	0.0359262	0.0288311
Zm00001d027772	1	13250766	13250972	-	0.0431909	0.0359262	0.0288311
Zm00001d027773	1	13253409	13258198	+	0.0447347	0.0359262	0.0288311
Zm00001d027775	1	13337249	13337599	+	0.0431909	0.0359262	0.0288311
Zm00001d027784	1	13438909	13439535	+	0.0431909	0.0359262	0.0288311
Zm00001d027787	1	13461684	13461890	+	0.0431909	0.0359262	0.0288311
Zm00001d027789	1	13528403	13533131	+	0.0431909	0.0359262	0.0288311
Zm00001d027790	1	13577768	13580832	+	2.62864	2.6646	2.1593
Zm00001d027791	1	13592625	13600205	-	0.0431909	0.0359262	0.0288311
Zm00001d027792	1	13619804	13620061	+	0.0431909	0.0359262	0.0288311
Zm00001d027794	1	13667210	13673699	-	0.0431909	0.0372104	0.0288311
Zm00001d027795	1	13675280	13675507	+	0.0431909	0.0359262	0.0288311
Zm00001d027797	1	13692457	13692684	+	0.0431909	0.0359262	0.0288311
Zm00001d027798	1	13728096	13728326	-	0.0431909	0.0359262	0.0288311
Zm00001d027799	1	13759026	13761664	+	4.48785	3.0094	5.3184
Zm00001d027800	1	13809656	13811605	+	1.44466	1.50376	1.22979
Zm00001d027801_T010	1	13815467	13827268	+	0.313956	0.854381	0.0767827
Zm00001d027804	1	13914132	13915958	-	0.0431909	0.0359262	0.0288311
Zm00001d027808	1	14081286	14083233	+	0.0431909	0.0359262	0.0288311
Zm00001d027810	1	14247942	14250216	-	3.66792	2.55525	1.04557
Zm00001d027812	1	14319660	14320503	+	0.0431909	0.0359262	0.0288311
Zm00001d027813	1	14321651	14322768	+	3.67039	4.25197	5.97866
Zm00001d027815	1	14330275	14333321	-	0.0710119	0.0468821	0.0708098
Zm00001d027816	1	14361532	14364911	+	0.239949	0.104615	0.161444
Zm00001d027819	1	14448014	14448412	+	0.0431909	0.0359262	0.0288311
Zm00001d027820	1	14479050	14479445	+	0.0431909	0.0359262	0.0288311
Zm00001d027821	1	14492187	14492564	+	0.0431909	0.0359262	0.0288311
Zm00001d027823	1	14576869	14577719	-	0.0431909	0.0359262	0.0288311
Zm00001d027824	1	14585757	14587374	+	0.0761792	0.0700326	0.0490968
Zm00001d027827	1	14612379	14615101	+	0.662002	0.639104	1.384
Zm00001d027831	1	14651572	14651835	+	0.0431909	0.0359262	0.0288311
Zm00001d027832	1	14652540	14653598	-	0.0431909	0.0359262	0.0288311
Zm00001d027833	1	14655430	14656475	+	0.0431909	0.0359262	0.0288311
Zm00001d027834	1	14669307	14671725	+	1.14909	0.798627	0.746851
Zm00001d027835	1	14689574	14692321	+	1.6592	1.13755	0.909434
Zm00001d027837	1	14702460	14704485	-	0.249187	0.301761	0.441062
Zm00001d027838	1	14705335	14706969	-	0.0447347	0.0359262	0.0288311
Zm00001d027839	1	14754290	14756718	+	1.85917	2.12124	3.96984
Zm00001d027840	1	14759168	14762218	+	0.0431909	0.0359262	0.0288311
Zm00001d027842	1	14882876	14891134	-	3.30145	3.65338	2.36284
Zm00001d027843	1	14989245	14990786	+	0.249424	0.0359262	0.21204
Zm00001d027845	1	15014063	15018474	+	1.91659	1.41916	2.5554
Zm00001d027846	1	15060509	15062689	+	37.1255	53.7953	11.5477
Zm00001d027849	1	15126907	15130354	-	0.0431909	0.0359262	0.0288311
Zm00001d027851	1	15175578	15177453	-	5.73514	9.77702	7.19879
Zm00001d027852	1	15193784	15196070	-	0.192756	0.562628	0.17267
Zm00001d027853	1	15300088	15301068	+	0.120927	0.0485579	0.064335
Zm00001d027855	1	15365971	15366654	-	0.0431909	0.0359262	0.0288311
Zm00001d027856	1	15401478	15402767	+	9.48748	7.26178	15.395
Zm00001d027858	1	15440041	15440280	+	0.0431909	0.0359262	0.0288311
Zm00001d027859	1	15500639	15501133	+	0.156978	0.0633659	0.320346
Zm00001d027860	1	15530384	15532211	-	0.0431909	0.0359262	0.0288311
Zm00001d027861	1	15582829	15585445	+	18.0954	14.9856	21.8036
Zm00001d027863	1	15685183	15686520	-	1.51945	1.92846	2.73965
Zm00001d027864	1	15692720	15693088	-	0.0447347	0.0372104	0.030929
Zm00001d027866	1	15753640	15753987	-	0.0431909	0.0359262	0.0288311
Zm00001d027867	1	15757782	15758255	-	0.0431909	0.0359262	0.0288311
Zm00001d027869	1	15962209	15973895	+	10.5873	9.19687	9.90228
Zm00001d027870	1	16005938	16006903	+	0.0431909	0.0359262	0.0288311
Zm00001d027871	1	16007544	16010197	-	12.4409	9.58441	17.3929
Zm00001d027873	1	16018915	16019115	-	0.362781	0.774926	0.728899
Zm00001d027875	1	16140364	16141359	+	1.5205	1.46024	1.76419
Zm00001d027876	1	16227687	16235054	+	6.92623	5.98735	8.63307
Zm00001d027877	1	16284218	16285168	-	1.05551	1.65399	0.910598
Zm00001d027878	1	16356554	16360296	-	0.0431909	0.0359262	0.0288311
Zm00001d027879	1	16414121	16415712	-	14.6262	19.3981	7.9176
Zm00001d027881	1	16562282	16562617	-	1.22499	2.94803	0.921824
Zm00001d027882	1	16629251	16630156	-	0.874353	0.199163	0.887303
Zm00001d027883	1	16706388	16707032	+	0.106078	0.0882356	0.116421
Zm00001d027885	1	16721281	16722289	+	11.7177	9.46447	14.7005
Zm00001d027887	1	16744461	16746687	-	1.72806	2.10159	1.25411
Zm00001d027888	1	16749203	16752346	-	0.116754	0.270741	0.113093
Zm00001d027889	1	16776703	16777122	-	0.0431909	0.0359262	0.0288311
Zm00001d027890	1	16810190	16810882	+	0.0431909	0.0359262	0.0288311
Zm00001d027892	1	16843132	16848224	+	0.390794	0.557218	0.546613
Zm00001d027893	1	16948740	16954940	+	5.24316	3.69299	7.38741
Zm00001d027894	1	16961016	16961405	-	0.272309	1.81046	0.387066
Zm00001d027896	1	16977427	16980086	-	18.2709	15.7158	21.5942
Zm00001d027897	1	17000425	17001404	+	0.0431909	0.0359262	0.0298617
Zm00001d027898	1	17059718	17063351	-	0.260529	0.196893	0.0666346
Zm00001d027899	1	17141137	17141631	-	0.324091	0.145072	0.497296
Zm00001d027900	1	17147306	17148159	+	1.29073	0.70291	3.64239
Zm00001d027901	1	17156322	17156867	+	7.76949	5.93889	5.73038
Zm00001d027902	1	17160628	17161113	+	0.0447347	0.0468821	0.0298617
Zm00001d027903	1	17163385	17164632	+	0.234717	0.0636288	0.531219
Zm00001d027904	1	17186814	17189834	+	129.167	92.164	72.9613
Zm00001d027908	1	17362379	17365148	+	0.0431909	0.0359262	0.0288311
Zm00001d027912	1	17372490	17374392	-	0.0431909	0.0359262	0.0288311
Zm00001d027914	1	17378514	17381514	-	0.0431909	0.0359262	0.0288311
Zm00001d027915	1	17406705	17409156	-	0.0431909	0.0359262	0.0288311
Zm00001d027924	1	17776133	17777266	-	0.0431909	0.0372104	0.0288311
Zm00001d027927	1	17827869	17829479	+	0.0431909	0.0359262	0.0288311
Zm00001d027928	1	17833120	17833935	-	1.47994	0.541482	0.617893
Zm00001d027929	1	17839868	17840788	-	88.3816	59.9981	45.6852
Zm00001d027930	1	17918578	17921737	-	0.0431909	0.0359262	0.0288311
Zm00001d027931	1	17923770	17926853	+	0.0431909	0.0359262	0.0288311
Zm00001d027932	1	17929752	17930416	-	0.150397	0.127258	1.52775
Zm00001d027933	1	17943763	17944164	+	0.0431909	0.0359262	0.0288311
Zm00001d027935	1	17954328	17956187	-	0.413564	0.0913895	0.12256
Zm00001d027936	1	17962828	17971981	+	27.6614	24.8212	46.126
Zm00001d027938	1	17999874	18003381	+	18.9584	17.2595	34.5985
Zm00001d027944	1	18050316	18050693	+	2.92264	2.57648	5.11629
Zm00001d027946	1	18086409	18087853	-	0.111671	0.298941	0.267644
Zm00001d027947	1	18132684	18134270	-	0.0447347	0.0359262	0.195617
Zm00001d027948	1	18147327	18148739	+	0.0894695	0.0536666	0.0389682
Zm00001d027949	1	18159860	18161446	+	0.0463337	0.0468821	0.486884
Zm00001d027955	1	18281348	18282397	-	0.270961	1.13142	1.38161
Zm00001d027958	1	18325422	18326246	+	0.0431909	0.0359262	0.0288311
Zm00001d027962	1	18452604	18457435	+	4.58585	5.52678	8.84752
Zm00001d027963	1	18460171	18462291	+	0.946826	0.723338	0.830809
Zm00001d027965	1	18511901	18513196	+	0.771693	0.409553	0.0298617
Zm00001d027966	1	18514614	18522465	-	4.29291	5.309	9.40976
Zm00001d027967	1	18522775	18525653	+	1.84624	1.09015	1.9641
Zm00001d027968	1	18526350	18531383	+	0.0431909	0.0359262	0.0288311
Zm00001d027969	1	18597162	18617120	+	4.68572	3.85832	3.24622
Zm00001d027971	1	18761417	18770637	+	7.33314	8.02355	8.52014
Zm00001d027973	1	18908172	18909733	+	0.138427	0.164514	0.10751
Zm00001d027974	1	18915843	18919323	-	0.0431909	0.0359262	0.0288311
Zm00001d027975	1	18954843	18956830	-	0.0792296	0.0359262	0.0510627
Zm00001d027978	1	19169552	19170715	-	0.0431909	0.0359262	0.0376233
Zm00001d027979	1	19228972	19229910	+	0.0431909	0.0359262	0.0288311
Zm00001d027981	1	19293383	19293901	-	0.0431909	0.0359262	0.0288311
Zm00001d027983	1	19323604	19324692	-	0.0431909	0.0359262	0.0298617
Zm00001d027984	1	19388720	19389120	-	0.0431909	0.0359262	0.0288311
Zm00001d027986	1	19430900	19431831	-	0.0431909	0.0359262	0.0288311
Zm00001d027987	1	19433327	19434713	+	0.0431909	0.0372104	0.231624
Zm00001d027988	1	19437480	19437875	-	1.12614	0.240978	1.27534
Zm00001d027989	1	19497645	19498330	+	0.0431909	0.0359262	0.0288311
Zm00001d027990	1	19499932	19500135	-	0.0431909	0.0359262	0.0288311
Zm00001d027991	1	19584865	19586319	+	0.42097	0.239508	3.28274
Zm00001d027992	1	19594960	19595493	+	3.60952	3.32534	9.55021
Zm00001d027993	1	19604161	19605032	-	0.0431909	0.0359262	0.0288311
Zm00001d027994	1	19638269	19639549	-	0.0431909	0.0359262	0.0288311
Zm00001d027995	1	19655736	19665393	-	1.17559	0.893648	0.557824
Zm00001d027997	1	19761914	19767080	-	0.0431909	0.0359262	0.0288311
Zm00001d027998	1	19887017	19887754	+	0.29488	0.312548	0.133822
Zm00001d027999	1	19906641	19908935	-	36.2593	25.3989	39.782
Zm00001d028000	1	19932026	19941962	-	0.0431909	0.0359262	0.0288311
Zm00001d028001	1	19943326	19946803	-	0.0431909	0.0359262	0.0288311
Zm00001d028002	1	19961329	19963318	-	0.550808	0.527226	1.2423
Zm00001d028004	1	19966308	19969033	-	0.243107	0.233442	0.94531
Zm00001d028007	1	20106211	20130861	-	0.215856	0.138756	0.30511
Zm00001d028008	1	20134590	20135994	-	0.0431909	0.0372104	0.0288311
Zm00001d028009	1	20220380	20230340	-	2.31545	2.21696	2.73263
Zm00001d028011	1	20292031	20292875	-	1.55053	1.81758	1.66827
Zm00001d028012	1	20300486	20303001	+	0.845665	0.881046	1.24569
Zm00001d028013	1	20304823	20310646	-	0.0926675	0.0737252	0.231009
Zm00001d028014	1	20320621	20320902	-	0.0431909	0.0359262	0.0288311
Zm00001d028015	1	20351878	20352705	+	0.0431909	0.0359262	0.0288311
Zm00001d028016	1	20354198	20360326	+	0.0431909	0.0359262	0.0288311
Zm00001d028017	1	20410911	20411813	-	0.132526	0.115621	0.467347
Zm00001d028021	1	20545846	20546803	-	0.0431909	0.0359262	0.0288311
Zm00001d028024	1	20740613	20741926	+	17.285	10.5492	33.356
Zm00001d028025	1	20834081	20836209	-	0.152358	0.0633659	0.0708098
Zm00001d028028	1	20906621	20907336	+	0.0431909	0.0359262	0.0288311
Zm00001d028030	1	20910150	20910587	+	0.0431909	0.0359262	0.0288311
Zm00001d028031	1	20917917	20919923	+	0.0431909	0.0359262	0.0288311
Zm00001d028032	1	20926194	20930043	-	0.0431909	0.0359262	0.0288311
Zm00001d028033	1	20928770	20930440	+	0.0431909	0.0359262	0.0288311
Zm00001d028035	1	21006968	21008397	-	0.0431909	0.0359262	0.0298617
Zm00001d028036	1	21009580	21010372	+	0.0431909	0.0359262	0.0288311
Zm00001d028038	1	21187378	21200245	+	10.1628	7.33504	13.8676
Zm00001d028042	1	21373622	21378371	+	0.0431909	0.0359262	0.0288311
Zm00001d028043	1	21388224	21388658	-	0.622065	0.339648	0.0839543
Zm00001d028046	1	21513845	21553331	-	0.390794	0.326262	0.945408
Zm00001d028047	1	21553697	21554074	+	0.199646	0.261149	0.26561
Zm00001d028050	1	21681119	21686341	+	4.59217	3.80037	4.54193
Zm00001d028051	1	21690752	21692638	-	0.0431909	0.0359262	0.0288311
Zm00001d028053	1	21762666	21766550	+	1.09194	1.45674	1.84297
Zm00001d028055	1	21774884	21776294	-	11.3074	10.1504	10.2369
Zm00001d028056	1	21777263	21779736	+	54.2959	67.7328	55.4363
Zm00001d028057	1	21780454	21783447	-	0.0431909	0.0359262	0.0288311
Zm00001d028059	1	21789225	21794401	-	0.0431909	0.0359262	0.0288311
Zm00001d028060	1	21796091	21796908	-	0.0431909	0.0359262	0.0288311
Zm00001d028061	1	21798184	21802261	+	0.0431909	0.0359262	0.0288311
Zm00001d028062	1	21842566	21860232	-	0.799277	0.317672	0.888207
Zm00001d028064	1	21883968	21884350	+	2.19207	2.75361	1.71988
Zm00001d028066	1	21903337	21911942	-	0.0431909	0.0359262	0.0288311
Zm00001d028068	1	21936312	21937568	-	0.0431909	0.0359262	0.0288311
Zm00001d028069	1	21938116	21942087	-	0.0431909	0.0359262	0.0288311
Zm00001d028070	1	21975168	21977063	-	0.0431909	0.0359262	0.0288311
Zm00001d028072	1	21983251	21984936	+	0.0431909	0.0359262	0.0288311
Zm00001d028074	1	22016743	22018357	+	2.08584	2.45822	1.75789
Zm00001d028076	1	22093102	22095234	-	0.0431909	0.0359262	0.0298617
Zm00001d028079	1	22190937	22194251	-	0.0431909	0.0359262	0.0288311
Zm00001d028080	1	22194567	22196898	+	0.0431909	0.0359262	0.0288311
Zm00001d028081	1	22199826	22202673	-	0.0431909	0.0359262	0.0288311
Zm00001d028082	1	22210488	22211899	-	0.0431909	0.0359262	0.0288311
Zm00001d028085	1	22422946	22424315	+	0.0431909	0.0359262	0.0288311
Zm00001d028086	1	22485343	22488097	+	0.32126	0.409553	0.440723
Zm00001d028089	1	22609451	22613235	-	1.90906	1.05032	1.13148
Zm00001d028090	1	22616306	22617063	+	0.0431909	0.0359262	0.0288311
Zm00001d028091	1	22636572	22638075	+	0.0431909	0.0359262	0.0376233
Zm00001d028092	1	22729960	22731455	+	0.0431909	0.0611791	0.0666346
Zm00001d028093	1	22735677	22740878	-	13.8605	9.61956	53.3976
Zm00001d028094	1	22842022	22843059	-	74.7184	98.2603	72.6965
Zm00001d028103	1	23014547	23018624	+	0.0761792	0.150881	0.242166
Zm00001d028107	1	23030904	23033285	-	0.151561	0.0372104	0.232843
Zm00001d028108	1	23090451	23091093	+	0.0431909	0.0359262	0.0288311
Zm00001d028109	1	23110642	23113780	+	4.54278	4.82365	5.34047
Zm00001d028110	1	23114397	23116894	-	0.0431909	0.0359262	0.0298617
Zm00001d028112	1	23147975	23150552	+	3.19233	3.92408	3.68202
Zm00001d028113	1	23243390	23250772	+	1.75131	1.32748	1.54462
Zm00001d028115	1	23270111	23270785	-	0.0645186	0.0372104	0.0288311
Zm00001d028116	1	23270825	23271421	-	0.0431909	0.0359262	0.0288311
Zm00001d028118	1	23362555	23363592	-	0.0735502	0.0882356	0.396211
Zm00001d028120	1	23433115	23434406	-	0.0447347	0.0359262	0.0664117
Zm00001d028122	1	23497388	23498426	+	0.0447347	0.0372104	0.0298617
Zm00001d028125	1	23561220	23562368	-	0.307858	0.200121	0.128802
Zm00001d028127	1	23600440	23601039	+	0.0431909	0.0359262	0.0288311
Zm00001d028137	1	23889397	23890397	-	0.0431909	0.0359262	0.0288311
Zm00001d028138	1	23950399	23952029	-	0.0447347	0.0359262	0.0298617
Zm00001d028139	1	23959970	23962482	-	0.701242	0.507257	0.585962
Zm00001d028142	1	23996320	23997622	-	0.264801	0.0882356	0.148194
Zm00001d028144	1	24012337	24014007	-	17.8887	25.5144	17.3312
Zm00001d028150	1	24163487	24166037	-	0.0431909	0.0359262	0.0288311
Zm00001d028152	1	24310752	24314120	+	1.4397	3.23852	1.05776
Zm00001d028154	1	24416953	24417897	+	3.78918	5.06711	1.33469
Zm00001d028156	1	24496481	24497647	+	0.0431909	0.0359262	0.0288311
Zm00001d028159	1	24572142	24572678	+	0.0431909	0.0770809	0.0298617
Zm00001d028160	1	24590192	24593592	-	0.0645186	0.0359262	0.227887
Zm00001d028161	1	24673011	24673466	+	0.975458	1.5437	1.57121
Zm00001d028165	1	24963473	24967863	-	0.0447347	0.0359262	0.0298617
Zm00001d028167	1	25048067	25049910	-	0.300574	0.48232	0.662923
Zm00001d028168	1	25094816	25099163	+	0.0431909	0.0359262	0.0288311
Zm00001d028169	1	25107834	25110428	+	0.0431909	0.0359262	0.135095
Zm00001d028170	1	25116199	25117425	+	0.202381	0.283968	0.264204
Zm00001d028171	1	25153513	25154838	+	2.09329	2.37757	4.95701
Zm00001d028172	1	25155893	25159369	-	0.799277	0.247239	1.47532
Zm00001d028173	1	25305870	25316073	+	7.32524	6.19978	5.9354
Zm00001d028174	1	25496089	25497992	+	0.35939	0.329027	0.296388
Zm00001d028175	1	25500579	25502197	-	0.0431909	0.0359262	0.0288311
Zm00001d028176	1	25503296	25503832	-	0.0431909	0.0359262	0.0288311
Zm00001d028178	1	25567232	25575059	+	0.0431909	0.0359262	0.0288311
Zm00001d028179	1	25577675	25578107	+	0.0431909	0.0359262	0.0288311
Zm00001d028181	1	25715222	25716968	+	5.06799	5.28195	5.76119
Zm00001d028182	1	25721092	25723712	+	0.0431909	0.0359262	0.0288311
Zm00001d028185	1	25739135	25740846	-	2.58825	2.48482	2.32064
Zm00001d028186	1	25742374	25744862	+	11.7799	10.9331	13.4534
Zm00001d028188	1	25760922	25767012	-	3.19619	1.68174	4.35568
Zm00001d028191	1	25791754	25805062	+	3.36556	3.38469	3.63377
Zm00001d028196	1	25931204	25931560	-	0.0431909	0.0359262	0.0288311
Zm00001d028197	1	25933709	25935408	-	0.0645186	0.0536666	0.0618581
Zm00001d028198	1	25961222	25988127	-	0.0431909	0.0359262	0.0288311
Zm00001d028200	1	26010781	26012220	+	0.0431909	0.0359262	0.0288311
Zm00001d028201	1	26042315	26045497	+	43.0194	37.7284	54.4405
Zm00001d028202	1	26122779	26123224	+	0.0431909	0.0359262	0.0288311
Zm00001d028206	1	26188985	26189613	-	0.0431909	0.0359262	0.0288311
Zm00001d028213	1	26605799	26609265	-	13.3849	10.567	12.2562
Zm00001d028214	1	26610956	26613825	-	5.04382	2.60894	11.35
Zm00001d028215	1	26619550	26619828	-	0.0431909	0.0359262	0.0288311
Zm00001d028216	1	26771415	26775969	+	0.0447347	0.0372104	0.0853309
Zm00001d028219	1	26903760	26907769	+	2.4298	1.91044	7.17513
Zm00001d028221	1	27049419	27051494	-	30.9048	26.0942	36.4169
Zm00001d028222	1	27085759	27086718	-	0.0431909	0.0359262	0.0288311
Zm00001d028225	1	27256288	27266225	+	0.0926675	0.0372104	0.0298617
Zm00001d028226	1	27268322	27269466	-	0.0431909	0.0359262	0.0288311
Zm00001d028229	1	27302021	27306266	+	0.212156	0.804219	0.423873
Zm00001d028230	1	27307722	27313213	-	37.7745	61.5376	36.7779
Zm00001d028231	1	27407441	27410384	+	0.759947	0.555024	0.770015
Zm00001d028233	1	27420697	27421061	+	0.0431909	0.0359262	0.0288311
Zm00001d028235	1	27500950	27502829	-	5.1858	4.32474	5.34754
Zm00001d028240	1	27695864	27697516	+	36.5333	20.6913	29.8225
Zm00001d028243	1	27817679	27821422	+	0.570496	0.230287	1.24752
Zm00001d028245	1	27828418	27830850	+	32.6963	19.8353	24.5734
Zm00001d028248	1	27967174	27969168	-	0.0764953	0.0468821	0.133822
Zm00001d028249	1	27990803	27995298	+	0.0431909	0.0359262	0.0298617
Zm00001d028250	1	28040618	28041381	-	0.0431909	0.0359262	0.0288311
Zm00001d028252	1	28052379	28059377	+	0.153929	0.1885	0.359049
Zm00001d028254	1	28056215	28058269	-	0.0431909	0.0372104	0.030929
Zm00001d028258	1	28108217	28109776	-	7.82265	4.11275	15.4136
Zm00001d028261	1	28226449	28234631	-	9.00138	7.94321	7.2681
Zm00001d028263	1	28482921	28485437	-	0.246791	0.145072	0.554992
Zm00001d028266	1	28615440	28617117	-	0.0431909	0.0372104	0.043068
Zm00001d028268	1	28686478	28686558	+	0.0431909	0.0359262	0.0288311
Zm00001d028269	1	28725690	28733871	+	0.0431909	0.0359262	0.202342
Zm00001d028271	1	28753746	28755509	+	0.0431909	0.0359262	0.0288311
Zm00001d028273	1	28802882	28804087	-	30.0574	37.0436	15.2565
Zm00001d028274	1	28825578	28829173	-	0.35506	0.104615	0.0618581
Zm00001d028275	1	28835340	28836758	-	0.509969	0.217159	1.1268
Zm00001d028276	1	28857802	28858231	+	0.0431909	0.0359262	0.0288311
Zm00001d028277	1	28937011	28939120	+	0.0431909	0.0359262	0.0288311
Zm00001d028278	1	28959783	28961321	+	0.0431909	0.0359262	0.0288311
Zm00001d028281	1	29123070	29123435	+	0.0431909	0.0359262	0.0288311
Zm00001d028282	1	29125756	29127204	+	0.73523	1.38314	2.85548
Zm00001d028285	1	29171762	29180263	-	7.57129	7.13493	5.97773
Zm00001d028286	1	29234777	29236687	+	0.319104	0.0913895	0.271534
Zm00001d028287	1	29239353	29240585	-	0.767588	0.770166	1.05295
Zm00001d028288	1	29240997	29241737	-	0.096378	0.154162	0.0762776
Zm00001d028293	1	29407411	29412491	+	7.02414	7.20204	7.71553
Zm00001d028294	1	29450944	29452323	+	5.60863	5.22015	7.53822
Zm00001d028296	1	29508943	29510385	+	7.12106	6.22778	7.50247
Zm00001d028298	1	29611713	29617061	+	20.1176	17.5385	24.3054
Zm00001d028302	1	29770459	29781683	+	0.0431909	0.0359262	0.0288311
Zm00001d028303	1	29785586	29787768	-	2.50415	5.95495	4.563
Zm00001d028304	1	29830477	29832021	-	3.07313	2.63164	2.87437
Zm00001d028305	1	29833827	29835464	-	0.0431909	0.0359262	0.0288311
Zm00001d028307	1	29957852	29960822	-	2.79139	2.7239	2.61694
Zm00001d028308	1	29986079	29987041	+	0.774283	0.715555	1.09913
Zm00001d028309	1	30017915	30019564	+	1.91624	2.12555	3.59601
Zm00001d028311	1	30090857	30092572	+	4.49188	5.55962	6.75521
Zm00001d028312	1	30246753	30253035	+	0.0431909	0.0359262	0.0288311
Zm00001d028313	1	30342828	30344082	+	0.0431909	0.0359262	0.0288311
Zm00001d028314	1	30348970	30349622	+	0.0431909	0.0611791	0.0288311
Zm00001d028315	1	30363759	30364166	+	0.0431909	0.0468821	0.0288311
Zm00001d028317	1	30517846	30521296	+	1.95778	2.31479	2.43947
Zm00001d028318	1	30551851	30553030	+	0.0431909	0.0372104	0.0288311
Zm00001d028320	1	30599349	30602075	-	0.0431909	0.0468821	0.0288311
Zm00001d028325	1	30794005	30799646	-	4.80025	4.67634	5.03066
Zm00001d028326	1	30943962	30944348	+	0.0431909	0.0359262	0.0288311
Zm00001d028327	1	30959747	30960283	+	0.0431909	0.0359262	0.0288311
Zm00001d028328	1	30969894	30971412	-	0.473413	0.336682	0.445412
Zm00001d028331	1	31049530	31051512	+	12.0852	13.5135	8.59642
Zm00001d028333	1	31062124	31062588	-	0.0431909	0.0359262	0.0288311
Zm00001d028335	1	31084458	31090595	-	0.0431909	0.0359262	0.0288311
Zm00001d028336	1	31097894	31099514	+	0.0431909	0.0359262	0.0288311
Zm00001d028338	1	31190943	31194326	+	6.71904	5.0141	9.24485
Zm00001d028340	1	31306395	31306814	-	0.0431909	0.0359262	0.0288311
Zm00001d028343	1	31343115	31344669	+	0.0431909	0.0359262	0.0288311
Zm00001d028344	1	31351799	31356122	-	11.1667	10.2146	8.02837
Zm00001d028347	1	31513628	31515003	+	0.439859	0.124856	3.50802
Zm00001d028348	1	31549185	31550994	-	0.0431909	0.0372104	0.030929
Zm00001d028349	1	31556192	31557629	-	0.0792296	0.0659032	0.0981936
Zm00001d028354	1	31745815	31750015	-	2.25381	2.18063	4.10059
Zm00001d028356	1	31810608	31811129	+	0.0645186	0.0555849	0.043068
Zm00001d028357	1	31845399	31846019	+	0.301509	0.409553	0.456722
Zm00001d028361	1	32068552	32072268	-	0.116754	0.0372104	0.0618581
Zm00001d028362	1	32137771	32138313	+	0.725702	0.998695	0.231624
Zm00001d028363	1	32145973	32150668	-	3.36167	3.43475	2.21384
Zm00001d028366	1	32270830	32273990	-	0.488232	0.590678	0.863011
Zm00001d028368	1	32325065	32327305	+	6.74541	16.7805	17.2937
Zm00001d028369	1	32354946	32359971	+	1.93664	1.62355	2.96612
Zm00001d028370	1	32363846	32366736	+	14.2999	8.22211	16.3147
Zm00001d028371	1	32428519	32429178	-	3.16641	1.99287	4.72724
Zm00001d028374	1	32502433	32503776	-	2.0814	0.89013	3.65505
Zm00001d028377	1	32606903	32607667	+	1.21354	0.570944	2.78895
Zm00001d028378	1	32646827	32647184	-	0.0431909	0.0359262	0.0288311
Zm00001d028382	1	32772088	32783919	-	0.0431909	0.0359262	0.0288311
Zm00001d028385	1	32816917	32820186	+	1.33927	1.8881	1.9929
Zm00001d028386	1	32857803	32860942	-	7.76023	10.5528	6.16685
Zm00001d028388	1	32948302	32950299	-	0.775755	0.399313	0.762776
Zm00001d028389	1	33035884	33036654	-	0.705709	1.17941	0.313361
Zm00001d028390	1	33086561	33088510	-	0.0431909	0.0359262	0.0288311
Zm00001d028391	1	33115669	33118053	-	4.26433	4.52766	3.46614
Zm00001d028392	1	33148132	33150196	-	7.49707	17.1055	3.64224
Zm00001d028393	1	33164527	33166953	-	0.0447347	0.0359262	0.0288311
Zm00001d028394	1	33167117	33168033	+	0.41528	0.141984	0.433847
Zm00001d028395	1	33168640	33169312	-	0.0431909	0.0359262	0.0288311
Zm00001d028399	1	33544500	33546301	-	4.47156	7.37344	2.58602
Zm00001d028401	1	33647574	33650981	+	0.140323	0.198197	0.0853309
Zm00001d028404	1	33738886	33739350	-	2.04781	2.48575	1.78454
Zm00001d028405	1	33744934	33745871	-	0.0431909	0.0372104	0.0288311
Zm00001d028406	1	33752854	33754497	-	26.729	14.3377	23.0877
Zm00001d028408	1	33789179	33790002	+	1.09317	11.9822	1.41091
Zm00001d028409	1	33800675	33804035	-	12.6079	3.20275	63.8731
Zm00001d028410	1	33850695	33852910	-	0.084194	0.0359262	0.0446074
Zm00001d028413	1	34109675	34111389	-	0.0431909	0.0359262	0.0298617
Zm00001d028415	1	34144703	34149854	+	9.01087	7.72814	7.95455
Zm00001d028419	1	34328437	34331888	-	0.166814	0.308591	0.152555
Zm00001d028422	1	34508764	34510317	+	0.333628	0.0950489	0.589767
Zm00001d028423	1	34540412	34541811	+	1.44867	1.6198	0.767716
Zm00001d028426	1	34649103	34654709	+	0.457075	0.429774	1.25994
Zm00001d028427	1	34657783	34659222	+	1.52991	1.62032	1.50478
Zm00001d028431	1	34818314	34833585	+	0.0431909	0.0359262	0.0288311
Zm00001d028432	1	34899450	34900187	-	52.1513	48.1241	45.4902
Zm00001d028433	1	34919688	34921312	-	0.0431909	0.0359262	0.0288311
Zm00001d028434	1	34926403	34927063	+	0.0431909	0.0359262	0.0288311
Zm00001d028439	1	35020494	35022539	+	3.41059	2.15261	3.45771
Zm00001d028440	1	35118009	35119004	-	0.0994891	0.101005	0.0772079
Zm00001d028441	1	35125129	35125308	-	0.0431909	0.0359262	0.0288311
Zm00001d028445	1	35204812	35205238	-	0.0563622	0.0359262	0.0298617
Zm00001d028447	1	35263025	35264614	+	0.0926675	0.273035	0.205504
Zm00001d028450	1	35278124	35278781	-	9.54854	12.7125	15.3533
Zm00001d028451	1	35300769	35301761	-	0.106078	0.190098	0.257605
Zm00001d028452	1	35373160	35374902	-	0.0447347	0.0359262	0.0298617
Zm00001d028453	1	35470440	35471030	-	0.130265	0.297989	0.342112
Zm00001d028454	1	35467852	35469731	+	0.285248	0.332131	0.413138
Zm00001d028455	1	35470498	35472527	+	0.972272	0.896348	1.36054
Zm00001d028456	1	35502828	35504844	+	8.53019	5.33134	11.3819
Zm00001d028457	1	35508567	35509432	+	0.0886332	0.126188	0.0927871
Zm00001d028458	1	35511389	35511664	-	2.68715	5.09686	4.88424
Zm00001d028461	1	35528328	35529949	+	0.0431909	0.0359262	0.0288311
Zm00001d028463	1	35712584	35717108	+	0.75822	1.2881	1.58523
Zm00001d028465	1	35816506	35817226	+	8.79615	4.96092	18.6009
Zm00001d028467	1	35871818	35874297	+	0.387877	0.354434	1.42324
Zm00001d028469	1	35933885	35934520	-	0.956588	1.07154	0.321198
Zm00001d028470	1	35940377	35941354	+	0.0431909	0.0359262	0.0288311
Zm00001d028471	1	35960723	35964348	+	1750.19	2627.51	851.541
Zm00001d028473	1	36042159	36047347	+	0.0447347	0.0555849	0.0708098
Zm00001d028475	1	36212281	36215575	+	5.7611	7.12979	6.85491
Zm00001d028480	1	36338066	36338422	-	0.0431909	0.0359262	0.0288311
Zm00001d028482	1	36509142	36510597	-	1.73824	1.23642	2.4306
Zm00001d028484	1	36590854	36592521	+	0.276854	0.158836	0.217272
Zm00001d028486	1	36754846	36755328	+	0.0431909	0.0468821	0.0288311
Zm00001d028488	1	36769467	36771004	+	0.0431909	0.0359262	0.0288311
Zm00001d028493	1	36894511	36899353	-	4.70268	3.39003	3.65232
Zm00001d028494	1	37048282	37048578	+	0.0431909	0.0359262	0.0288311
Zm00001d028495	1	37166917	37168941	+	0.0431909	0.0359262	0.0288311
Zm00001d028496	1	37173637	37175354	-	0.0431909	0.0359262	0.0288311
Zm00001d028497	1	37198422	37200445	+	0.0431909	0.0359262	0.0288311
Zm00001d028498	1	37218931	37220831	+	0.0431909	0.0359262	0.030929
Zm00001d028499	1	37221727	37226777	-	0.0431909	0.0359262	0.0288311
Zm00001d028500	1	37241682	37245007	-	0.0431909	0.0359262	0.0288311
Zm00001d028501	1	37244016	37244831	+	0.0431909	0.0359262	0.0288311
Zm00001d028502	1	37261117	37261694	+	0.0431909	0.0372104	0.0298617
Zm00001d028503	1	37265122	37266559	-	0.0583768	0.0385404	0.0376233
Zm00001d028504	1	37284363	37286411	+	0.0431909	0.0359262	0.0288311
Zm00001d028508	1	37470281	37475086	+	0.0431909	0.0359262	0.0288311
Zm00001d028509	1	37476023	37480779	+	11.2492	11.9777	13.0779
Zm00001d028510	1	37501237	37502382	-	5.34664	6.02782	9.79201
Zm00001d028512	1	37678651	37681829	+	0.0563622	0.0485579	0.0961037
Zm00001d028514	1	37841687	37846361	-	4.29665	2.38466	7.93802
Zm00001d028515	1	37916903	37927138	-	15.0729	14.8362	15.5908
Zm00001d028517	1	37964752	37965359	-	0.0431909	0.0359262	0.0288311
Zm00001d028519	1	38027330	38032536	+	0.0431909	0.0359262	0.0288311
Zm00001d028520	1	38036165	38039438	+	0.0431909	0.0359262	0.0288311
Zm00001d028521	1	38042069	38042656	+	0.0431909	0.0359262	0.0288311
Zm00001d028523	1	38075569	38076477	-	0.0431909	0.0359262	0.0288311
Zm00001d028524	1	38080422	38081126	-	0.0431909	0.0359262	0.0288311
Zm00001d028525	1	38120752	38126618	-	0.0431909	0.0359262	0.0288311
Zm00001d028526	1	38187938	38189632	+	0.0447347	0.104615	0.0936697
Zm00001d028527	1	38231087	38232937	-	0.0431909	0.0359262	0.0288311
Zm00001d028529	1	38255420	38258502	-	6.32825	6.22305	7.10054
Zm00001d028530	1	38320899	38322024	+	0.0761792	0.131806	0.27019
Zm00001d028531	1	38338929	38341973	+	3.45542	4.95977	3.93438
Zm00001d028532	1	38393612	38403325	+	9.30771	7.8012	8.08551
Zm00001d028533	1	38404713	38407235	+	15.4807	12.6396	12.9469
Zm00001d028534	1	38450297	38456765	-	0.930945	1.28415	2.71009
Zm00001d028535	1	38516722	38519682	+	5.06904	5.4718	8.11117
Zm00001d028537	1	38582039	38583427	-	0.120927	0.121215	0.376233
Zm00001d028539	1	38638860	38643668	+	5.44229	6.61604	3.33802
Zm00001d028540	1	38645472	38647147	-	1.29829	1.45371	1.63815
Zm00001d028541	1	38683815	38684181	-	0.0431909	0.0372104	0.0288311
Zm00001d028543	1	38734290	38736819	+	6.23513	5.99472	6.02043
Zm00001d028546_T032	1	38903178	38914140	+	9.49347	8.61445	10.7146
Zm00001d028547	1	38915529	38915936	+	0.213457	0.163963	0.60029
Zm00001d028549	1	38968864	38972802	+	5.1122	3.6321	8.07536
Zm00001d028552	1	38985184	38986051	+	0.313956	0.124035	0.264047
Zm00001d028554	1	38993930	38997284	-	0.333628	0.41541	0.346
Zm00001d028555	1	38997819	38998295	+	5.39367	14.1856	4.08485
Zm00001d028556	1	39084598	39085190	-	0.0563622	0.0633659	0.0376233
Zm00001d028557	1	39085728	39086204	+	7.35016	17.8593	4.40393
Zm00001d028558	1	39099230	39105021	+	4.85175	4.01534	5.14928
Zm00001d028561	1	39214417	39214896	+	0.404425	8.63319	0.11833
Zm00001d028562	1	39215787	39217392	-	366	428.048	366.075
Zm00001d028563	1	39219129	39220070	+	0.0431909	0.0359262	0.0288311
Zm00001d028564	1	39219196	39219834	-	0.0431909	0.0359262	0.0288311
Zm00001d028567	1	39386856	39389574	-	0.0447347	0.0359262	0.0591651
Zm00001d028574	1	39490545	39491985	-	2.51789	5.11431	2.02973
Zm00001d028575	1	39563580	39569138	-	14.1995	12.1842	17.3924
Zm00001d028576	1	39587810	39592845	+	1.45901	2.99259	0.767046
Zm00001d028577	1	39677011	39677832	+	0.730566	0.493541	2.79698
Zm00001d028580	1	39750336	39750830	+	2.64503	2.46024	2.32903
Zm00001d028582	1	39799383	39800112	-	0.0431909	0.0359262	0.0288311
Zm00001d028584	1	39957851	39958327	-	0.0431909	0.0385404	0.0288311
Zm00001d028585	1	40036178	40038333	+	48.0056	47.1299	40.0944
Zm00001d028587	1	40098704	40100074	+	0.215062	0.11117	0.731366
Zm00001d028590	1	40108125	40108961	+	1.61961	1.46904	1.20079
Zm00001d028591	1	40117200	40118564	+	0.0447347	0.0468821	0.0446074
Zm00001d028592	1	40123313	40123759	+	0.0431909	0.0359262	0.0288311
Zm00001d028594	1	40221978	40223031	+	0.0431909	0.0359262	0.0288311
Zm00001d028595	1	40238460	40239094	+	0.0431909	0.0359262	0.0298617
Zm00001d028596	1	40240121	40249600	+	2.41603	2.34044	2.6015
Zm00001d028598	1	40268286	40268585	-	0.115662	0.0359262	0.0708098
Zm00001d028599	1	40284018	40286969	-	0.242294	0.150881	0.0927871
Zm00001d028601	1	40429198	40430630	+	82.1899	135.924	57.7469
Zm00001d028604	1	40561862	40562906	+	0.0447347	0.0359262	0.0298617
Zm00001d028605	1	40564103	40565575	+	0.0431909	0.0359262	0.0288311
Zm00001d028611	1	40777803	40778781	+	0.0431909	0.0468821	0.0376233
Zm00001d028612	1	40781480	40786898	+	3.86526	4.15445	5.96211
Zm00001d028613	1	40787746	40790302	-	18.5969	23.1882	12.3546
Zm00001d028615	1	40886076	40888726	+	0.0563622	0.0359262	0.0298617
Zm00001d028616	1	40942554	40945190	-	5.31546	3.08796	2.84584
Zm00001d028617	1	40994501	40995457	+	0.0431909	0.0359262	0.0288311
Zm00001d028618	1	40996774	41013155	-	0.0431909	0.0359262	0.0288311
Zm00001d028620	1	41086669	41088588	-	22.5804	29.3824	18.599
Zm00001d028621	1	41091131	41099455	-	0.0431909	0.0359262	0.0288311
Zm00001d028623	1	41163358	41167661	+	14.5335	12.4607	7.34136
Zm00001d028624	1	41195076	41195404	+	0.0431909	0.0359262	0.0288311
Zm00001d028625	1	41269450	41270850	-	10.849	7.16567	15.707
Zm00001d028632	1	41461195	41462736	-	0.0431909	0.0359262	0.0288311
Zm00001d028635	1	41475370	41476059	-	0.0431909	0.0359262	0.0288311
Zm00001d028640	1	41576807	41578649	-	0.0431909	0.0359262	0.0298617
Zm00001d028643	1	41696883	41698484	+	37.1259	30.6991	26.2926
Zm00001d028645	1	41716530	41717715	-	0.0431909	0.0359262	0.0288311
Zm00001d028646	1	41719952	41721576	-	0.0431909	0.0372104	0.0288311
Zm00001d028649	1	41792866	41796111	+	12.374	7.11711	20.5457
Zm00001d028651	1	41801548	41802470	-	1.20522	0.438548	0.324561
Zm00001d028652	1	41807936	41810717	-	0.0431909	0.0359262	0.0288311
Zm00001d028656	1	42051623	42054338	-	18.9666	15.1385	19.5761
Zm00001d028657	1	42055800	42056585	+	0.0431909	0.0359262	0.0288311
Zm00001d028658	1	42104873	42105539	+	0.0431909	0.0359262	0.0288311
Zm00001d028661	1	42128859	42129894	-	3.10132	1.57085	4.25407
Zm00001d028664	1	42282131	42283866	-	0.106078	0.0636288	0.121083
Zm00001d028665	1	42291247	42292050	-	4.42997	1.33231	5.93785
Zm00001d028667	1	42392374	42392922	-	0.0735502	0.115144	0.0779363
Zm00001d028668	1	42435893	42437956	+	4.96953	4.18159	8.19429
Zm00001d028670	1	42455493	42457034	+	123.912	166.597	181.431
Zm00001d028673	1	42582321	42583087	-	0.0431909	0.0359262	0.0288311
Zm00001d028675	1	42747116	42747601	+	0.444345	0.116892	1.21761
Zm00001d028676	1	42757993	42761547	+	3.25304	3.31962	7.78057
Zm00001d028678	1	42769094	42770249	+	0.0431909	0.0359262	0.0288311
Zm00001d028679	1	42783973	42786583	+	31.8661	31.9799	38.3447
Zm00001d028685	1	43042365	43043297	-	0.0604635	0.0359262	0.081057
Zm00001d028686	1	43080647	43083202	+	15.8035	22.4265	13.8576
Zm00001d028687	1	43083665	43088624	-	12.1358	9.29802	14.0638
Zm00001d028688	1	43110371	43111309	+	0.0431909	0.0359262	0.0288311
Zm00001d028689	1	43282276	43284648	+	0.125769	0.148323	0.176867
Zm00001d028691	1	43312164	43316405	-	3.77278	4.55574	4.74992
Zm00001d028692	1	43328644	43334825	-	40.3593	51.8846	63.6497
Zm00001d028694	1	43348558	43351516	-	0.0431909	0.0359262	0.0298617
Zm00001d028697	1	43371703	43373490	-	0.333628	0.326262	0.767828
Zm00001d028701	1	43615431	43621104	-	0.0431909	0.0359262	0.0288311
Zm00001d028702	1	43646003	43646671	-	38.0247	37.0313	36.9527
Zm00001d028705	1	43725600	43726910	+	3.22727	1.87253	4.19621
Zm00001d028708	1	43891995	43892168	+	2.64869	2.21315	8.26573
Zm00001d028710	1	43905366	43907073	+	0.0431909	0.0359262	0.0288311
Zm00001d028713	1	44009770	44012354	+	14.42	10.3191	23.2556
Zm00001d028718	1	44179886	44180163	-	0.125769	0.0860008	0.030929
Zm00001d028719	1	44243100	44244332	+	0.0431909	0.0359262	0.0288311
Zm00001d028721	1	44340825	44341639	-	0.0447347	0.0485579	0.043068
Zm00001d028722	1	44343801	44344223	+	0.0431909	0.0359262	0.0288311
Zm00001d028725	1	44361874	44364904	+	0.613571	0.342202	0.426492
Zm00001d028726	1	44374334	44381883	-	10.0116	10.0335	13.5538
Zm00001d028727	1	44513036	44517608	+	6.53751	7.17418	5.74661
Zm00001d028731	1	44537689	44539244	-	3.76283	3.3953	4.16219
Zm00001d028732	1	44550702	44552517	-	0.0431909	0.0359262	0.0288311
Zm00001d028735	1	44718501	44719536	+	0.0563622	0.0359262	0.0298617
Zm00001d028736	1	44721407	44722183	+	1.7178	2.19406	1.66517
Zm00001d028737	1	44733389	44733898	-	0.0431909	0.0359262	0.0288311
Zm00001d028738	1	44765885	44768159	+	0.0431909	0.0359262	0.0288311
Zm00001d028739	1	44836476	44837556	+	0.0431909	0.0359262	0.0288311
Zm00001d028740	1	44843630	44844552	-	0.179123	0.566355	0.129459
Zm00001d028741	1	44865682	44866604	-	0.0604635	0.0611791	0.0446074
Zm00001d028742	1	44975211	44978009	+	130.407	123.293	172.48
Zm00001d028743	1	45043631	45044143	-	0.0431909	0.0359262	0.0288311
Zm00001d028744	1	45107158	45112378	+	4.21446	5.50683	9.17548
Zm00001d028745	1	45170318	45171064	-	16.8545	14.2257	19.2966
Zm00001d028747	1	45260598	45261005	-	0.0431909	0.0359262	0.0288311
Zm00001d028751	1	45509205	45511778	+	0.268939	0.523925	0.257934
Zm00001d028752	1	45537977	45539415	+	34.7451	30.6524	26.9549
Zm00001d028753	1	45572061	45574205	+	6.45363	5.77345	7.4038
Zm00001d028754	1	45596914	45598386	+	0.263215	0.570032	2.60841
Zm00001d028757	1	45718352	45723331	+	30.3514	33.1176	22.8398
Zm00001d028759	1	45726298	45728879	-	0.881618	0.886368	2.55132
Zm00001d028760	1	45801106	45801498	+	0.0431909	0.0359262	0.0288311
Zm00001d028763	1	45881566	45883965	-	0.0563622	0.0468821	0.0288311
Zm00001d028765	1	45932813	45935194	+	0.0431909	0.0359262	0.0288311
Zm00001d028766	1	45937023	45939538	+	0.0431909	0.0359262	0.0288311
Zm00001d028767	1	45979356	45980392	+	0.0431909	0.0359262	0.0288311
Zm00001d028768	1	45981264	45982037	+	0.166814	0.145072	0.254935
Zm00001d028770	1	46011776	46014432	-	7.83641	9.38535	4.99613
Zm00001d028772	1	46032248	46035061	+	0.0431909	0.0359262	0.0288311
Zm00001d028773	1	46156571	46169996	+	3.46387	3.1511	5.10138
Zm00001d028774	1	46171980	46174591	-	0.298232	0.174822	0.818056
Zm00001d028775	1	46181591	46183345	-	9.50209	9.81598	18.3327
Zm00001d028776	1	46187281	46189424	-	4.30002	5.67883	4.61021
Zm00001d028777	1	46189879	46191843	-	0.0431909	0.0359262	0.0288311
Zm00001d028778	1	46192805	46194090	+	0.0447347	0.0359262	0.0288311
Zm00001d028779	1	46196145	46197766	-	1.31303	1.15621	1.20499
Zm00001d028780	1	46200582	46201428	-	5.4734	5.65694	7.74666
Zm00001d028784	1	46374472	46377220	+	6.3561	6.44831	7.34783
Zm00001d028787	1	46389754	46393292	-	8.25641	6.45495	10.4665
Zm00001d028788	1	46470270	46475798	-	0.0431909	0.0359262	0.0288311
Zm00001d028789	1	46474488	46476763	+	0.0431909	0.0359262	0.0288311
Zm00001d028791	1	46477887	46488036	-	0.0431909	0.0359262	0.0288311
Zm00001d028793	1	46498733	46499395	-	3.91127	4.18589	3.69036
Zm00001d028794	1	46568423	46570597	+	0.0447347	0.0359262	0.0288311
Zm00001d028795	1	46572572	46573368	+	0.0431909	0.0359262	0.0288311
Zm00001d028796	1	46667202	46669775	+	0.0431909	0.0359262	0.0288311
Zm00001d028797	1	46672760	46675330	+	0.0431909	0.0359262	0.0288311
Zm00001d028798	1	46679328	46679813	+	0.0431909	0.0359262	0.0288311
Zm00001d028799	1	46732004	46733203	+	0.0431909	0.0359262	0.0389682
Zm00001d028802	1	46827481	46831917	-	2.03177	1.41509	2.11826
Zm00001d028803	1	46853099	46858356	-	0.0894694	0.0536666	0.0288311
Zm00001d028806	1	46955432	46956534	+	3.83998	10.6764	1.41767
Zm00001d028807	1	46964058	46964457	-	10.9209	13.5397	14.9008
Zm00001d028808	1	47025643	47026431	-	1.1136	1.27061	5.74033
Zm00001d028809	1	47129751	47131445	-	0.602613	0.701793	1.85879
Zm00001d028811	1	47152651	47153994	-	1.91124	1.31795	1.47394
Zm00001d028814	1	47417404	47417985	+	0.278763	0.365558	0.392262
Zm00001d028815	1	47440138	47440713	+	0.215062	0.210098	0.21243
Zm00001d028816	1	47446026	47446585	+	0.206782	0.431148	0.108525
Zm00001d028819	1	47589891	47591591	-	0.222004	0.477905	0.0666346
Zm00001d028820	1	47593784	47594814	-	11.7568	6.35311	34.7219
Zm00001d028821	1	47599969	47601174	-	0.0431909	0.0468821	0.0288311
Zm00001d028822	1	47638498	47639724	-	0.0447347	0.0372104	0.0288311
Zm00001d028823	1	47656747	47657982	-	0.537368	0.517988	0.661523
Zm00001d028824	1	47729285	47730406	+	4.18951	3.36061	3.28447
Zm00001d028826	1	47787874	47789877	+	6.07273	2.825	5.34116
Zm00001d028828	1	47876114	47877953	+	0.0431909	0.0359262	0.0288311
Zm00001d028829	1	47880854	47883216	+	0.0431909	0.0359262	0.0389682
Zm00001d028831	1	47989803	47990588	-	0.0431909	0.0359262	0.0288311
Zm00001d028832	1	48068503	48082169	+	0.0431909	0.0359262	0.0288311
Zm00001d028834	1	48128232	48128960	+	2.96565	2.24648	2.97804
Zm00001d028835	1	48144847	48145823	+	0.187874	0.357778	0.463247
Zm00001d028836	1	48280493	48281402	+	0.773052	0.901543	0.846941
Zm00001d028837	1	48282439	48282693	+	0.581816	0.626827	0.822016
Zm00001d028838	1	48288031	48288669	+	0.116754	0.0502935	0.281508
Zm00001d028839	1	48331031	48331432	-	0.0431909	0.0359262	0.0288311
Zm00001d028841	1	48337931	48338995	+	0.0431909	0.0372104	0.0621148
Zm00001d028842	1	48424868	48429801	-	0.0431909	0.0359262	0.0288311
Zm00001d028845	1	48436711	48438133	-	0.0431909	0.0359262	0.0288311
Zm00001d028849	1	48449345	48450829	-	0.0431909	0.0359262	0.0288311
Zm00001d028850	1	48576539	48577961	-	0.0431909	0.0359262	0.0288311
Zm00001d028854	1	48589178	48597260	-	0.0431909	0.0359262	0.0288311
Zm00001d028855	1	48617917	48623952	-	0.0431909	0.0359262	0.0288311
Zm00001d028856	1	48625761	48627434	-	0.0431909	0.0359262	0.0288311
Zm00001d028859	1	48751020	48751551	-	0.0431909	0.0359262	0.0288311
Zm00001d028861	1	48754653	48756047	+	0.0431909	0.0359262	0.0376233
Zm00001d028862	1	48854113	48855276	-	0.0431909	0.0359262	0.0288311
Zm00001d028865	1	48944708	48945685	-	0.0431909	0.0359262	0.0288311
Zm00001d028867	1	49060986	49063420	-	20.6023	21.1739	10.2731
Zm00001d028870	1	49176439	49177083	-	0.0463337	0.0700326	0.102125
Zm00001d028871	1	49267678	49268093	+	0.0431909	0.0359262	0.0288311
Zm00001d028872	1	49275172	49276941	+	0.0431909	0.0359262	0.0446074
Zm00001d028874	1	49292250	49293617	-	0.0431909	0.0359262	0.0288311
Zm00001d028875	1	49356139	49389986	-	0.164804	0.0659032	0.152555
Zm00001d028876	1	49474218	49475813	+	0.0431909	0.0359262	0.0298617
Zm00001d028877	1	49476947	49477382	+	0.0431909	0.0359262	0.0288311
Zm00001d028878	1	49478435	49479415	+	0.0431909	0.0359262	0.0288311
Zm00001d028879	1	49496883	49497413	+	0.0431909	0.0359262	0.0288311
Zm00001d028880	1	49535063	49535443	+	36.1051	46.0918	37.4822
Zm00001d028881	1	49574485	49575083	+	0.0431909	0.0359262	0.0288311
Zm00001d028882	1	49581542	49583956	-	0.0431909	0.0359262	0.0288311
Zm00001d028883	1	49585845	49586662	+	0.0431909	0.0359262	0.0288311
Zm00001d028884	1	49588054	49596846	+	0.0431909	0.0359262	0.0288311
Zm00001d028885	1	49597464	49601184	+	3.20418	2.64273	3.35716
Zm00001d028886	1	49605409	49606601	+	0.0447347	0.0359262	0.0288311
Zm00001d028887	1	49660780	49662585	+	0.0431909	0.0359262	0.0288311
Zm00001d028888	1	49731260	49733065	+	0.0431909	0.0359262	0.0288311
Zm00001d028890	1	49809777	49823270	-	2.40912	1.94585	3.34932
Zm00001d028894	1	49987975	49990591	+	20.5484	21.7944	23.0438
Zm00001d028895	1	49993234	49996330	-	3.58529	2.54515	11.1768
Zm00001d028898_T011	1	50140543	50144331	+	4.41824	4.84698	4.00668
Zm00001d028899	1	50154301	50154922	+	0.0463337	0.0590678	0.030929
Zm00001d028900	1	50157449	50158826	+	0.140696	0.0711809	0.104887
Zm00001d028901	1	50190087	50200002	-	16.2317	15.5507	14.7378
Zm00001d028903	1	50231693	50235736	-	3.94833	3.5942	4.81161
Zm00001d028905	1	50443567	50454358	+	19.2655	13.0037	12.6318
Zm00001d028909	1	50719384	50721122	+	7.6879	6.62695	10.9379
Zm00001d028910	1	50775334	50786292	+	6.58657	6.917	6.57582
Zm00001d028912	1	50862352	50863638	-	0.665265	0.459974	0.414098
Zm00001d028916	1	51361873	51362499	+	0.219739	0.528443	0.268377
Zm00001d028917	1	51458918	51459163	+	0.0431909	0.0359262	0.0288311
Zm00001d028918	1	51462393	51464038	+	11.7639	11.0016	18.0698
Zm00001d028919	1	51465364	51470827	-	0.0431909	0.0359262	0.0288311
Zm00001d028921	1	51589249	51593378	+	2.19341	1.45329	3.19458
Zm00001d028922	1	51602498	51602800	-	0.240588	0.129319	0.234449
Zm00001d028924	1	51726673	51727525	+	30.3445	40.1934	28.1216
Zm00001d028925	1	51729774	51730278	+	0.0431909	0.0359262	0.0288311
Zm00001d028930	1	51840048	51841604	-	0.661918	0.412565	1.2255
Zm00001d028935	1	52162848	52164968	+	0.206091	0.0928879	0.604157
Zm00001d028941	1	52310307	52310813	+	4.34464	2.68041	8.06953
Zm00001d028946	1	52499663	52508892	+	1.86968	2.41012	2.80461
Zm00001d028947	1	52515303	52516782	+	0.0431909	0.0359262	0.0288311
Zm00001d028948	1	52518690	52523101	+	25.3445	24.8369	49.7162
Zm00001d028950	1	52644703	52645221	+	6.03865	6.35075	9.39622
Zm00001d028951	1	52646105	52648181	-	2.51538	2.56213	2.21712
Zm00001d028953	1	52749160	52749765	-	0.729321	0.360245	0.72312
Zm00001d028954	1	52836738	52840915	+	4.1887	2.85804	5.44359
Zm00001d028955	1	52850208	52853036	+	1.22714	0.677823	1.59366
Zm00001d028957	1	52860772	52861856	+	0.778864	0.450772	1.30645
Zm00001d028958	1	52873365	52879660	-	7.15579	5.49114	9.27537
Zm00001d028962	1	53031069	53032041	+	0.894694	1.05855	1.35693
Zm00001d028963	1	53142572	53144642	+	10.1446	10.931	15.4606
Zm00001d028964	1	53145810	53154452	+	2.57815	1.2279	3.52342
Zm00001d028965	1	53169680	53171946	-	0.0431909	0.0359262	0.0288311
Zm00001d028968	1	53190337	53190834	-	0.232285	0.603208	0.0591651
Zm00001d028972	1	53302218	53303096	-	0.219739	0.474539	0.449354
Zm00001d028973	1	53309064	53309600	+	0.0563622	0.0555849	0.126858
Zm00001d028974	1	53368438	53370381	+	92.1826	95.6942	149.169
Zm00001d028975	1	53393407	53405238	-	2.61403	1.24035	3.34311
Zm00001d028976	1	53415528	53416657	-	0.0431909	0.0359262	0.0288311
Zm00001d028977	1	53417528	53424648	-	0.0431909	0.0359262	0.0288311
Zm00001d028982	1	53462144	53462362	+	0.0431909	0.0359262	0.0562018
Zm00001d028983	1	53463336	53463737	-	0.0431909	0.0359262	0.0288311
Zm00001d028984	1	53531170	53533638	+	4.01936	5.00112	5.99527
Zm00001d028986	1	53580824	53583075	-	0.0431909	0.0359262	0.0571233
Zm00001d028988	1	53759469	53762864	-	0.413564	0.397845	0.405485
Zm00001d028992	1	53883866	53885723	-	6.35512	16.3273	3.1294
Zm00001d028995	1	54034734	54036105	-	6.20618	4.81975	5.20618
Zm00001d028996	1	54038696	54044869	+	0.0431909	0.0372104	0.0288311
Zm00001d028998	1	54252158	54253352	-	20.3556	12.177	42.8222
Zm00001d028999	1	54263592	54265438	-	5.26399	7.81843	1.91254
Zm00001d029000	1	54290649	54293013	+	0.0431909	0.0359262	0.0288311
Zm00001d029002	1	54347031	54348288	+	0.0431909	0.0359262	0.0288311
Zm00001d029003	1	54370590	54371111	-	0.0431909	0.0359262	0.0288311
Zm00001d029008	1	54577780	54580826	-	0.620346	0.385404	0.515209
Zm00001d029011	1	54822485	54826307	-	0.0764953	0.156274	0.50987
Zm00001d029012	1	54928563	54933444	+	7.67227	6.49583	7.70378
Zm00001d029015	1	54941440	54943661	+	0.0431909	0.0359262	0.0288311
Zm00001d029017	1	55037495	55038849	-	0.0431909	0.0359262	0.0288311
Zm00001d029025	1	55178716	55181245	+	0.219739	0.101005	0.0825311
Zm00001d029027	1	55241970	55244317	+	27.3149	18.2223	30.1517
Zm00001d029028	1	55246805	55247371	-	47.0379	30.6859	70.7006
Zm00001d029030	1	55370414	55371109	+	0.711869	0.775913	1.306
Zm00001d029034	1	55454463	55483663	+	11.7802	9.84457	11.6011
Zm00001d029035	1	55558413	55560778	+	0.14397	0.192416	0.0995389
Zm00001d029038	1	55697085	55698228	-	0.0447347	0.0359262	0.0446074
Zm00001d029039	1	55700912	55704865	-	21.3484	19.7504	23.5608
Zm00001d029040	1	55709566	55714779	+	1.90681	1.52721	2.37658
Zm00001d029042	1	55793069	55793605	+	0.0431909	0.0359262	0.0288311
Zm00001d029044	1	55927786	55935521	+	14.5613	11.6189	15.6028
Zm00001d029047	1	56040100	56042760	+	37.5797	27.5965	42.087
Zm00001d029048	1	56094457	56103857	+	7.21115	6.21241	8.34533
Zm00001d029049	1	56106212	56106724	+	85.2804	99.1205	75.4214
Zm00001d029051	1	56144703	56146719	+	0.866181	0.570944	1.39418
Zm00001d029052	1	56147717	56148196	-	0.0735502	0.160335	0.0562018
Zm00001d029059	1	56743605	56746639	+	0.166814	0.141984	0.0562018
Zm00001d029061	1	56853854	56855533	+	10.4879	13.4549	11.5862
Zm00001d029064	1	56911616	56916455	+	2.2919	1.58025	2.68758
Zm00001d029065	1	56919006	56921060	+	7.06513	6.99857	6.98073
Zm00001d029067	1	56999172	57000011	-	0.130265	0.216708	0.340418
Zm00001d029071	1	57045592	57045843	+	0.0431909	0.0359262	0.0288311
Zm00001d029075	1	57258183	57259499	+	13.7521	2.56744	28.554
Zm00001d029077	1	57261658	57266106	+	3.19953	1.95383	4.20028
Zm00001d029079	1	57298585	57298659	+	0.0431909	0.0359262	0.0288311
Zm00001d029080	1	57300420	57300843	+	0.0431909	0.0359262	0.0288311
Zm00001d029081	1	57327827	57330170	+	0.0431909	0.0359262	0.0288311
Zm00001d029083	1	57395039	57397418	+	0.0447347	0.0359262	0.0298617
Zm00001d029085	1	57453167	57455303	+	0.0431909	0.0359262	0.0288311
Zm00001d029086	1	57456663	57457157	+	0.0431909	0.0359262	0.0288311
Zm00001d029088	1	57478744	57480604	+	0.0431909	0.0359262	0.0288311
Zm00001d029089	1	57482513	57483654	+	0.0645186	0.0468821	0.15748
Zm00001d029090	1	57485063	57485572	+	0.0431909	0.0359262	0.0288311
Zm00001d029092	1	57580538	57582246	+	0.0431909	0.0359262	0.0288311
Zm00001d029093	1	57594879	57596531	+	7.23329	4.08464	9.25824
Zm00001d029094	1	57597677	57597961	-	0.0447347	0.0359262	0.0288311
Zm00001d029098	1	57988779	57991427	+	0.19778	0.248069	0.235836
Zm00001d029099	1	58012017	58012704	-	19.3287	19.2617	16.487
Zm00001d029100	1	58018569	58018889	+	1.79928	1.90239	1.91505
Zm00001d029101	1	58046732	58047407	-	1.82949	3.58241	1.53692
Zm00001d029102	1	58055789	58057861	-	13.2125	13.2676	8.58877
Zm00001d029103	1	58171245	58173128	+	0.0431909	0.0359262	0.0288311
Zm00001d029105	1	58198005	58201311	+	43.674	30.8855	43.6866
Zm00001d029107	1	58280433	58280825	+	0.187246	0.0851905	0.152555
Zm00001d029108	1	58286021	58287044	+	0.0431909	0.0359262	0.0288311
Zm00001d029109	1	58299205	58299495	-	0.0431909	0.0359262	0.0288311
Zm00001d029111	1	58366033	58367049	+	0.0431909	0.0359262	0.0288311
Zm00001d029112	1	58369553	58369843	-	0.0431909	0.0359262	0.0288311
Zm00001d029115	1	58439847	58440551	+	0.0431909	0.0359262	0.0288311
Zm00001d029117	1	58531960	58532976	+	0.0431909	0.0359262	0.0288311
Zm00001d029119	1	58589843	58590714	+	0.0431909	0.0359262	0.0288311
Zm00001d029121	1	58945404	58953845	-	12.2226	12.6325	15.2158
Zm00001d029122	1	59021967	59022404	-	0.0431909	0.0359262	0.0288311
Zm00001d029123	1	59024038	59027721	-	0.14397	0.314703	0.243652
Zm00001d029125	1	59070550	59071807	-	0.0431909	0.0359262	0.0288311
Zm00001d029126	1	59132994	59134584	-	125.325	173.13	29.8164
Zm00001d029127	1	59251440	59254298	-	0.0431909	0.0359262	0.0288311
Zm00001d029129	1	59406862	59420777	+	3.28923	3.11305	2.38893
Zm00001d029130	1	59439752	59444700	-	3.20596	3.08321	1.3198
Zm00001d029135	1	59948391	59950992	-	0.0431909	0.0372104	0.0288311
Zm00001d029136	1	60091472	60092989	-	0.0431909	0.0359262	0.0288311
Zm00001d029139	1	60187702	60190201	-	0.234717	0.119754	0.30929
Zm00001d029140	1	60225913	60228615	-	1.40964	1.59259	1.23181
Zm00001d029145	1	60435035	60435518	+	0.0431909	0.0359262	0.0288311
Zm00001d029146	1	60474438	60478305	+	0.0431909	0.0359262	0.0288311
Zm00001d029147	1	60479076	60480025	-	0.0447347	0.0359262	0.0288311
Zm00001d029148	1	60522062	60524927	+	0.0431909	0.0359262	0.0288311
Zm00001d029149	1	60531307	60534912	+	22.806	14.8286	22.6176
Zm00001d029150	1	60631458	60632663	-	13.3961	9.80119	10.2738
Zm00001d029151	1	60743504	60747669	+	67.6612	85.9642	124.053
Zm00001d029152	1	60781665	60788101	+	0.0431909	0.0359262	0.0288311
Zm00001d029153	1	60783846	60784154	-	0.0431909	0.0359262	0.0288311
Zm00001d029154	1	60796826	60798529	+	0.0764953	0.0611791	0.0288311
Zm00001d029155	1	60830444	60831830	+	0.0431909	0.0359262	0.0288311
Zm00001d029157	1	60838632	60844331	+	0.0431909	0.0359262	0.0288311
Zm00001d029159	1	60851576	60857331	+	0.0431909	0.0359262	0.0288311
Zm00001d029160	1	60859863	60862194	-	0.0431909	0.0359262	0.0288311
Zm00001d029161	1	60862510	60867635	+	0.0447347	0.0468821	0.0288311
Zm00001d029162	1	60868405	60868667	-	0.0431909	0.0359262	0.0288311
Zm00001d029163	1	60869716	60870718	+	0.0563622	0.0359262	0.0288311
Zm00001d029164	1	60874661	60876382	+	5.50979	26.2816	0.547491
Zm00001d029168	1	60919076	60923232	+	0.0431909	0.0359262	0.0288311
Zm00001d029169	1	60926351	60927317	+	0.0431909	0.0359262	0.0288311
Zm00001d029172	1	60939357	60939878	+	0.0431909	0.0372104	0.0288311
Zm00001d029173	1	60948958	60950775	+	18.1027	15.1379	22.0331
Zm00001d029176	1	61005081	61007602	-	0.0431909	0.0359262	0.0288311
Zm00001d029179	1	61191882	61192225	+	0.0431909	0.0359262	0.0288311
Zm00001d029181	1	61371988	61376693	-	0.0431909	0.0359262	0.0288311
Zm00001d029183	1	61469862	61472107	+	13.5282	16.9569	10.963
Zm00001d029184	1	61494251	61495812	+	0.190955	0.158836	0.146682
Zm00001d029185	1	61532067	61532456	+	0.0431909	0.0359262	0.043068
Zm00001d029190	1	61639234	61642013	+	0.943527	0.868411	0.257605
Zm00001d029192	1	61646122	61648831	+	0.0431909	0.0359262	0.0288311
Zm00001d029193	1	61665166	61668706	-	0.0447347	0.0372104	0.043068
Zm00001d029194	1	61729994	61733254	-	0.0926675	0.0372104	0.0562018
Zm00001d029195	1	61777169	61783234	+	3.12272	2.608	3.14384
Zm00001d029196	1	61784263	61789718	-	7.55386	6.75448	10.8014
Zm00001d029197	1	61898694	61901000	+	3.04281	3.35962	4.44366
Zm00001d029199	1	61907040	61908810	-	0.0431909	0.0359262	0.0288311
Zm00001d029200	1	62026710	62031402	-	1.84013	1.29698	2.92048
Zm00001d029201	1	62065755	62068989	-	24.3846	18.755	19.779
Zm00001d029202	1	62213773	62214369	+	0.851193	0.832537	0.692914
Zm00001d029207	1	62417170	62418643	-	0.0447347	0.0359262	0.0510627
Zm00001d029209	1	62462399	62466135	+	0.560825	0.432739	0.775738
Zm00001d029211	1	62490396	62493408	+	0.0431909	0.0372104	0.0389682
Zm00001d029216	1	62739706	62742756	+	0.0431909	0.0372104	0.0288311
Zm00001d029217	1	62743193	62743990	-	2.24821	1.99307	1.02768
Zm00001d029218	1	62747315	62748525	-	1.62005	2.13557	0.616858
Zm00001d029219	1	62802348	62804400	+	0.0431909	0.0359262	0.0288311
Zm00001d029222	1	63023725	63024489	-	0.0431909	0.0468821	0.0288311
Zm00001d029223	1	63026048	63041659	-	10.4828	7.97345	9.61624
Zm00001d029224	1	63043475	63044286	+	0.0431909	0.0359262	0.0288311
Zm00001d029228	1	63142997	63148509	+	0.0431909	0.0359262	0.0288311
Zm00001d029229	1	63204439	63204717	+	0.0431909	0.0359262	0.0288311
Zm00001d029230	1	63208323	63209490	+	0.0431909	0.0359262	0.0288311
Zm00001d029231	1	63222181	63230549	-	2.43366	2.03938	5.74307
Zm00001d029232	1	63237376	63240402	-	0.0431909	0.0359262	0.0298617
Zm00001d029233	1	63272548	63273003	+	0.630518	0.611791	1.41502
Zm00001d029235	1	63282987	63283952	-	0.251538	0.0485579	0.0389682
Zm00001d029238	1	63325426	63327738	+	12.9499	15.3077	20.9246
Zm00001d029241	1	63372773	63375102	+	0.0479899	0.174822	0.26989
Zm00001d029242	1	63479560	63480471	+	9.74299	9.29387	2.69468
Zm00001d029243	1	63574280	63575979	+	2.13989	1.41916	1.33932
Zm00001d029246	1	63586080	63588689	+	4.36259	4.99843	6.60167
Zm00001d029247	1	63590574	63593240	+	0.377307	0.273886	0.190411
Zm00001d029248	1	63708717	63711344	+	1.42122	0.788254	1.30239
Zm00001d029249	1	63745042	63746176	+	4.23961	2.34499	4.48236
Zm00001d029250	1	63813602	63813987	-	0.0431909	0.0359262	0.0288311
Zm00001d029251	1	63857155	63858574	-	0.884264	0.38711	0.934393
Zm00001d029252	1	63839696	63840432	+	0.0431909	0.0359262	0.0288311
Zm00001d029255	1	63865739	63867379	-	0.431909	0.152721	0.365478
Zm00001d029257	1	63916840	63917166	+	1.63986	0.191264	3.57591
Zm00001d029258	1	63928477	63929957	+	14.2654	12.0539	28.2628
Zm00001d029261	1	63991416	63992707	-	0.0431909	0.0359262	0.0288311
Zm00001d029262	1	63994352	63994708	-	0.0431909	0.0359262	0.0288311
Zm00001d029263	1	64043126	64045565	-	0.0563622	0.0468821	0.193387
Zm00001d029269	1	64402662	64402988	-	0.0431909	0.0359262	0.0288311
Zm00001d029270	1	64404361	64406907	-	0.0431909	0.0359262	0.0288311
Zm00001d029274	1	64514419	64515520	+	0.0645186	0.0774007	0.0904371
Zm00001d029275	1	64547904	64548950	+	0.0431909	0.0359262	0.0288311
Zm00001d029279	1	64616307	64617462	+	0.0431909	0.0359262	0.0288311
Zm00001d029280	1	64685504	64686662	+	0.0431909	0.0359262	0.0288311
Zm00001d029281	1	64728979	64734832	-	5.68543	5.32968	6.86235
Zm00001d029286	1	64849409	64852610	+	1.12655	1.23001	0.427466
Zm00001d029287	1	64853687	64854838	-	1.69503	1.6144	1.84076
Zm00001d029288	1	64856429	64858648	+	0.0447347	0.0359262	0.043068
Zm00001d029289	1	64917120	64919359	+	0.395089	0.640451	1.49229
Zm00001d029290	1	64986068	64988128	+	18.5574	20.6337	15.485
Zm00001d029293	1	65078005	65079230	-	0.0447347	0.0359262	0.0288311
Zm00001d029295	1	65240611	65246632	-	0.0431909	0.0359262	0.0288311
Zm00001d029299	1	65437607	65438264	-	0.0431909	0.0359262	0.0288311
Zm00001d029300	1	65439587	65443140	+	0.0431909	0.0359262	0.0288311
Zm00001d029301	1	65444404	65444811	+	0.0431909	0.0372104	0.0298617
Zm00001d029303	1	65497094	65501309	-	1.88908	1.59379	2.01597
Zm00001d029304	1	65503929	65504147	+	0.0431909	0.0359262	0.0288311
Zm00001d029305	1	65548177	65549507	-	0.0431909	0.0359262	0.0288311
Zm00001d029307	1	65563325	65565363	-	0.0431909	0.0359262	0.0288311
Zm00001d029309	1	65571622	65572378	-	0.0431909	0.0359262	0.0288311
Zm00001d029310	1	65573598	65574304	-	0.0431909	0.0359262	0.0288311
Zm00001d029311	1	65576254	65581117	-	0.0431909	0.0359262	0.0288311
Zm00001d029312	1	65584938	65586314	-	0.0431909	0.0359262	0.0288311
Zm00001d029313	1	65616738	65618755	+	0.183603	0.394876	0.789338
Zm00001d029314	1	65619092	65621721	-	5.1668	5.1227	5.8745
Zm00001d029316	1	65772130	65774414	-	0.0431909	0.0359262	0.0288311
Zm00001d029318	1	65782264	65785695	-	0.0463337	0.115144	0.111353
Zm00001d029319	1	65850139	65850582	-	0.0431909	0.0359262	0.030929
Zm00001d029320	1	65851496	65852431	-	0.0563622	0.0359262	0.043068
Zm00001d029321	1	65855041	65856836	-	5.12609	7.71776	5.97609
Zm00001d029330	1	66249983	66251264	+	0.0431909	0.0359262	0.0288311
Zm00001d029333	1	66320221	66336193	+	1.06078	1.08354	0.940974
Zm00001d029337	1	66484843	66507381	+	0.0431909	0.0359262	0.0288311
Zm00001d029338	1	66511144	66511773	+	0.0431909	0.0359262	0.0288311
Zm00001d029339	1	66570486	66572657	+	6.64858	7.83518	7.41762
Zm00001d029340	1	66592633	66594673	+	0.0431909	0.0359262	0.0288311
Zm00001d029341	1	66635974	66637254	-	0.0447347	0.0359262	0.0298617
Zm00001d029347	1	66824054	66828069	+	0.0431909	0.0359262	0.0288311
Zm00001d029348	1	66840803	66841475	-	0.0431909	0.0359262	0.0288311
Zm00001d029349	1	66852127	66852799	-	0.084194	0.0913895	0.0490968
Zm00001d029350	1	66934947	66936356	+	1.55773	0.878526	1.21761
Zm00001d029353	1	67109158	67116779	-	0.096378	0.0485579	0.467347
Zm00001d029354	1	67215649	67217187	+	0.0431909	0.0359262	0.0288311
Zm00001d029356	1	67229232	67231238	-	0.669894	0.383107	2.66191
Zm00001d029357	1	67297076	67298099	-	0.0431909	0.0359262	0.0562018
Zm00001d029358	1	67299416	67300911	-	0.0431909	0.0359262	0.0474024
Zm00001d029359	1	67312256	67313945	-	0.303121	0.162531	3.00049
Zm00001d029360	1	67387569	67389052	-	0.0431909	0.0359262	0.0288311
Zm00001d029361	1	67436271	67442030	-	3.507	5.20744	5.99626
Zm00001d029362	1	67484787	67485427	-	0.0431909	0.0359262	0.0288311
Zm00001d029366	1	67605142	67608817	+	1.53555	2.26466	1.44963
Zm00001d029370	1	67914815	67915362	+	0.0431909	0.0359262	0.0288311
Zm00001d029371	1	67927502	67929277	+	7.16221	15.0815	16.4296
Zm00001d029372	1	67961720	67965831	+	2.5412	5.61018	6.80822
Zm00001d029373	1	67969034	67973089	+	7.26958	1.04201	2.36926
Zm00001d029374	1	67973762	67976455	+	0.367751	0.153355	0.353524
Zm00001d029376	1	68217814	68221562	+	9.74076	10.1783	13.2364
Zm00001d029377	1	68224750	68226453	+	0.109869	0.0372104	0.150648
Zm00001d029380	1	68392588	68396579	-	1.26602	1.58305	1.81712
Zm00001d029383	1	68460818	68463139	-	0.206782	0.11117	0.376543
Zm00001d029384	1	68513622	68514446	+	0.0431909	0.0359262	0.0288311
Zm00001d029385	1	68534103	68537475	+	0.0431909	0.0359262	0.0298617
Zm00001d029388	1	68566451	68567842	-	227.202	280.082	197.164
Zm00001d029389	1	68588240	68589811	-	1.80885	2.91167	1.97385
Zm00001d029391	1	68665661	68667659	+	0.0645186	0.0385404	0.315753
Zm00001d029393	1	68679132	68683082	+	8.5984	10.1066	10.7765
Zm00001d029395	1	68809509	68810660	+	0.0431909	0.0359262	0.0288311
Zm00001d029397	1	68934880	68938102	+	2.82257	2.19925	0.796829
Zm00001d029398	1	68946461	68947409	-	0.0431909	0.0359262	0.0288311
Zm00001d029400	1	69010580	69012985	-	0.0431909	0.0359262	0.0288311
Zm00001d029402	1	69016131	69017291	-	0.351219	0.456541	0.225002
Zm00001d029403	1	69022105	69025666	+	0.0431909	0.0359262	0.0288311
Zm00001d029404	1	69028758	69029214	-	0.0431909	0.0359262	0.0288311
Zm00001d029405	1	69140925	69141753	+	0.0431909	0.0359262	0.0288311
Zm00001d029406	1	69142291	69142606	+	0.0431909	0.0359262	0.0288311
Zm00001d029407	1	69168608	69171384	-	0.0431909	0.0359262	0.0288311
Zm00001d029408	1	69296402	69298821	+	2.3024	1.19505	3.24266
Zm00001d029409	1	69302141	69303331	-	3.273	2.06456	2.49974
Zm00001d029412	1	69429063	69430692	+	0.0431909	0.0359262	0.0288311
Zm00001d029413	1	69507214	69508484	+	0.0431909	0.0359262	0.0288311
Zm00001d029415	1	69607882	69609409	-	0.0431909	0.0359262	0.0288311
Zm00001d029422	1	69844489	69855488	+	34.2968	24.2999	27.1066
Zm00001d029424	1	69909640	69910720	-	0.216486	0.114322	3.42175
Zm00001d029426_T024	1	70063443	70069115	+	5.99293	5.85142	7.47807
Zm00001d029427	1	70117826	70118962	+	0.0447347	0.0372104	0.0298617
Zm00001d029428	1	70124289	70126529	-	0.301103	0.100587	0.883024
Zm00001d029431	1	70220796	70221458	-	0.0431909	0.0359262	0.0288311
Zm00001d029435	1	70296597	70298312	+	1.63044	2.48777	1.37025
Zm00001d029437	1	70442521	70447889	+	0.0431909	0.0359262	0.0288311
Zm00001d029438	1	70501931	70502683	+	1.94874	0.851379	0.775665
Zm00001d029442	1	70784377	70785582	-	0.199646	0.0913895	0.398156
Zm00001d029444	1	70865328	70865549	-	9.87815	14.9715	19.6271
Zm00001d029446	1	70972774	70974749	-	0.0431909	0.0359262	0.0288311
Zm00001d029447	1	71155736	71156329	+	0.161057	0.652524	0.755244
Zm00001d029449	1	71317131	71317894	+	0.0431909	0.0359262	0.0288311
Zm00001d029451	1	71323058	71330647	+	0.0431909	0.0359262	0.0288311
Zm00001d029455	1	71519000	71523713	+	2.53048	3.18788	2.70017
Zm00001d029457	1	71671292	71675326	+	18.0155	16.3896	23.9894
Zm00001d029458	1	71761534	71762515	-	0.0431909	0.0359262	0.0288311
Zm00001d029459	1	71770329	71773501	+	0.0431909	0.0359262	0.0376233
Zm00001d029460	1	71820234	71820986	+	0.226402	1.08804	3.22822
Zm00001d029464	1	71981859	71987333	-	0.0431909	0.0359262	0.0288311
Zm00001d029466	1	72004376	72004685	+	0.0431909	0.0359262	0.0288311
Zm00001d029467	1	72008124	72008891	+	0.0431909	0.0359262	0.0288311
Zm00001d029468	1	72028952	72032668	-	0.0604635	0.0636288	0.316673
Zm00001d029473	1	72294570	72300012	+	2.62727	3.15969	3.06124
Zm00001d029474	1	72302363	72303943	-	0.0735502	0.0555849	0.128138
Zm00001d029475	1	72345031	72345957	-	19.274	16.6857	13.7506
Zm00001d029476	1	72405711	72410458	-	3.11467	1.35592	4.17902
Zm00001d029477	1	72418220	72422516	+	0.0431909	0.0359262	0.0288311
Zm00001d029478	1	72424390	72426852	-	0.655808	0.435215	0.717417
Zm00001d029480	1	72566160	72566426	-	0.0431909	0.0359262	0.0288311
Zm00001d029481	1	72567323	72569599	-	0.0431909	0.0359262	0.0288311
Zm00001d029482	1	72598806	72602684	-	23.5708	24.252	34.0028
Zm00001d029483	1	72603169	72605749	+	5.63866	5.14527	9.43231
Zm00001d029486	1	72780661	72785096	+	0.0431909	0.0359262	0.0288311
Zm00001d029488	1	72872538	72872836	+	0.174407	0.0725359	0.338133
Zm00001d029489	1	72880730	72886619	+	0.333628	0.159672	0.283893
Zm00001d029495	1	73080404	73081606	-	20.0542	9.06445	24.871
Zm00001d029497	1	73243821	73246727	-	20.4445	15.845	32.9981
Zm00001d029498	1	73364611	73369325	+	20.2842	24.0888	20.0571
Zm00001d029501	1	73400432	73401355	-	0.444009	0.220262	0.256743
Zm00001d029502	1	73436829	73454429	+	15.8213	10.2101	17.1504
Zm00001d029505	1	73576189	73576857	+	17.3387	14.99	15.9375
Zm00001d029506	1	73706673	73707614	-	0.140696	0.174822	0.277211
Zm00001d029508	1	73763374	73763642	-	0.0431909	0.0359262	0.0288311
Zm00001d029510	1	73770319	73772509	-	0.0431909	0.0359262	0.0298617
Zm00001d029511	1	73861966	73864328	-	0.0872034	0.0385404	0.252552
Zm00001d029512	1	73971783	73973472	+	0.13365	0.0536666	0.0762776
Zm00001d029518	1	74201488	74202135	-	0.0431909	0.0359262	0.030929
Zm00001d029519	1	74249447	74251107	+	28.7245	28.5558	26.7877
Zm00001d029520	1	74272011	74273766	+	0.187874	0.0536667	0.0733409
Zm00001d029522	1	74505414	74507252	+	0.0431909	0.0359262	0.0288311
Zm00001d029523	1	74533339	74535868	+	0.0431909	0.0359262	0.0288311
Zm00001d029524	1	74639062	74640102	+	0.251538	0.365875	0.0666346
Zm00001d029526	1	74783467	74785213	-	0.18139	0.126732	0.211331
Zm00001d029528	1	74850276	74852787	+	0.0431909	0.0359262	0.0288311
Zm00001d029529	1	74918453	74921004	+	15.8998	11.5912	7.4094
Zm00001d029530	1	75042082	75049063	-	3.14546	1.96234	5.54554
Zm00001d029535	1	75291751	75294085	-	0.0431909	0.0359262	0.0288311
Zm00001d029537	1	75321715	75323206	-	0.0431909	0.0359262	0.0288311
Zm00001d029538	1	75324059	75324668	+	0.0431909	0.0359262	0.0288311
Zm00001d029540	1	75404406	75406495	+	1.21354	0.925674	1.59637
Zm00001d029541	1	75441964	75442176	-	0.0431909	0.0359262	0.0288311
Zm00001d029542	1	75636503	75642893	+	0.0431909	0.0359262	0.0288311
Zm00001d029543	1	75646283	75647790	+	14.4162	11.8991	16.9378
Zm00001d029544	1	75649423	75659061	+	0.0431909	0.0359262	0.0288311
Zm00001d029546	1	75696304	75696658	-	0.367751	0.273035	0.150406
Zm00001d029552	1	75899277	75901856	+	9.8398	9.79684	6.25414
Zm00001d029553	1	75904497	75905537	-	0.0431909	0.0359262	0.0288311
Zm00001d029554	1	76022524	76025899	-	0.0431909	0.0359262	0.0288311
Zm00001d029557	1	76065435	76078379	+	37.7103	32.8973	30.3752
Zm00001d029558	1	76160502	76161041	-	0.0431909	0.0359262	0.0562018
Zm00001d029559	1	76180529	76181281	-	5.0741	7.28219	4.8675
Zm00001d029560	1	76209954	76210766	-	4.95596	6.50673	5.31202
Zm00001d029562	1	76238531	76238812	+	0.0431909	0.0359262	0.0288311
Zm00001d029564	1	76584638	76589606	+	0.585923	0.550164	1.01619
Zm00001d029567	1	76614244	76615961	-	2.75928	2.69228	4.36733
Zm00001d029568	1	76658447	76659588	+	0.0431909	0.0359262	0.0288311
Zm00001d029569	1	76738648	76739297	+	0.0431909	0.0359262	0.0288311
Zm00001d029570	1	76771828	76773600	+	1.79982	2.45383	0.638549
Zm00001d029571	1	76848311	76858116	+	7.78661	11.4442	5.91426
Zm00001d029572	1	76869097	76876487	+	1.05848	1.80309	1.15502
Zm00001d029573	1	77065728	77069784	+	0.121429	0.213501	0.290795
Zm00001d029574	1	77114993	77117031	+	0.0431909	0.0359262	0.0288311
Zm00001d029575	1	77123015	77123626	+	0.0431909	0.0359262	0.0288311
Zm00001d029576	1	77170376	77174798	+	1.97119	1.82142	1.9793
Zm00001d029577	1	77398646	77400988	+	0.084194	0.0770809	0.030929
Zm00001d029578	1	77449634	77455875	-	0.125769	0.126068	0.320453
Zm00001d029579	1	77559934	77560799	+	0.0583769	0.0372104	0.0727245
Zm00001d029580	1	77668566	77669771	-	0.14397	0.0468821	0.105776
Zm00001d029581	1	77742697	77743902	-	0.0431909	0.0359262	0.0320346
Zm00001d029582	1	77813906	77815096	-	18.1767	21.8555	17.7108
Zm00001d029583	1	77839833	77840687	+	8.28247	4.55014	7.73225
Zm00001d029584	1	77937670	77938206	-	0.0431909	0.0359262	0.0288311
Zm00001d029585	1	77951777	77952879	+	0.0431909	0.0359262	0.0288311
Zm00001d029586	1	77958713	77959414	-	0.0431909	0.0359262	0.0298617
Zm00001d029587	1	77994564	77995310	-	0.0447347	0.0359262	0.0288311
Zm00001d029588	1	78029416	78030425	+	0.0431909	0.0359262	0.0288311
Zm00001d029589	1	78035871	78036544	-	0.0431909	0.0359262	0.0288311
Zm00001d029590	1	78107597	78113036	-	20.577	26.8705	20.6906
Zm00001d029592	1	78163210	78163760	-	0.0431909	0.0359262	0.0288311
Zm00001d029594	1	78240084	78240905	-	2.71558	3.22132	3.36074
Zm00001d029595	1	78349183	78351116	+	17.4973	19.1176	18.8925
Zm00001d029596	1	78358052	78360917	-	0.0431909	0.0359262	0.0288311
Zm00001d029599	1	78539333	78540172	+	0.733453	0.11117	0.670076
Zm00001d029601	1	78654894	78655949	-	14.8461	15.8565	11.5409
Zm00001d029604	1	78770117	78773136	+	0.0431909	0.0359262	0.0288311
Zm00001d029605	1	78863668	78866016	-	0.0431909	0.0359262	0.0288311
Zm00001d029606	1	78909885	78910979	+	0.0431909	0.0359262	0.0288311
Zm00001d029607	1	79004272	79006164	+	0.523758	0.515686	0.418649
Zm00001d029609	1	79178553	79178991	-	0.0431909	0.0359262	0.0288311
Zm00001d029611	1	79333515	79336686	-	0.437946	0.393785	0.406681
Zm00001d029613	1	79506307	79508357	-	0.0431909	0.0359262	0.0288311
Zm00001d029617	1	79664499	79665299	-	0.190955	0.22827	0.113179
Zm00001d029618	1	79829911	79830843	-	0.0431909	0.0359262	0.0298617
Zm00001d029619	1	79902963	79905134	-	0.645186	0.966868	1.08692
Zm00001d029620	1	79985669	79986334	+	14.3633	19.7085	28.8952
Zm00001d029625	1	80179145	80180932	-	8.92124	9.46365	18.4509
Zm00001d029628	1	80601160	80601549	-	0.37259	0.410688	0.706126
Zm00001d029630	1	80665246	80665596	-	0.106078	0.0485579	0.0562018
Zm00001d029631	1	80672733	80673116	-	0.0431909	0.0359262	0.0288311
Zm00001d029632	1	80761044	80766050	-	3.76151	2.15924	6.9783
Zm00001d029634	1	80823735	80824177	+	0.0431909	0.0359262	0.0288311
Zm00001d029635	1	80850183	80851874	-	0.0668248	0.145674	0.088381
Zm00001d029636	1	80857403	80858712	+	0.0563622	0.0359262	0.0298617
Zm00001d029637	1	80861698	80862026	+	0.0431909	0.0359262	0.0288311
Zm00001d029638	1	80880978	80881321	-	0.0431909	0.0359262	0.0288311
Zm00001d029639	1	80882357	80882596	-	0.0431909	0.0359262	0.0288311
Zm00001d029640	1	80886368	80899155	-	0.0431909	0.0359262	0.0288311
Zm00001d029641	1	80903570	80908717	-	0.0431909	0.0359262	0.0288311
Zm00001d029642	1	80918346	80921639	+	0.0431909	0.0359262	0.0288311
Zm00001d029643	1	80923773	80925142	-	0.0431909	0.0359262	0.0288311
Zm00001d029644	1	80924894	80925941	+	0.0431909	0.0359262	0.0288311
Zm00001d029645	1	80944986	80946641	+	12.636	21.1912	17.0379
Zm00001d029648	1	81308232	81311772	+	0.0563622	0.0359262	0.0510627
Zm00001d029649	1	81312604	81320944	-	7.92068	7.05574	5.15901
Zm00001d029651	1	81338738	81343612	+	0.109869	0.0636288	0.112404
Zm00001d029652	1	81357683	81361453	-	8.59216	7.90637	11.8743
Zm00001d029656	1	81672658	81676391	-	0.417828	0.200121	0.673911
Zm00001d029658	1	81677476	81678187	-	0.0431909	0.0359262	0.0733409
Zm00001d029659	1	81679220	81679765	-	0.0431909	0.0359262	0.081057
Zm00001d029662	1	81794073	81795822	+	0.815108	0.8475	0.535839
Zm00001d029667	1	81894502	81896195	+	0.0563622	0.0359262	0.0542622
Zm00001d029668	1	81913981	81915674	+	0.0447347	0.0359262	0.0298617
Zm00001d029669	1	82029990	82030379	-	0.307858	0.207274	0.665605
Zm00001d029671	1	82079319	82080399	-	0.0431909	0.0359262	0.0288311
Zm00001d029672	1	82097053	82099492	-	0.970281	0.412066	0.194552
Zm00001d029674	1	82234613	82236476	+	11.8977	10.3755	11.8734
Zm00001d029675	1	82276410	82278083	+	0.310173	0.251468	0.105776
Zm00001d029676	1	82279259	82279444	-	0.0959798	0.156274	0.188949
Zm00001d029677	1	82381292	82382977	+	0.0431909	0.101005	0.0298617
Zm00001d029679	1	82474257	82474886	+	0.0645186	0.0468821	0.0288311
Zm00001d029680	1	82524134	82527171	+	0.0812884	0.0372104	0.102125
Zm00001d029681	1	82555547	82555900	+	0.0447347	0.0372104	0.0892148
Zm00001d029682	1	82565603	82566328	+	0.0431909	0.0359262	0.0288311
Zm00001d029683	1	82567204	82569125	+	0.0431909	0.0359262	0.0288311
Zm00001d029684	1	82569936	82575571	-	3.10945	1.79861	5.12459
Zm00001d029686	1	82711001	82713262	-	0.0447347	0.0372104	0.211552
Zm00001d029693	1	82889295	82890302	+	0.0431909	0.0359262	0.0288311
Zm00001d029694	1	82893658	82894791	-	0.0431909	0.0359262	0.0288311
Zm00001d029696	1	82925049	82925859	-	2.3194	1.65782	3.69661
Zm00001d029699	1	83058603	83059438	+	0.910565	1.32293	1.28461
Zm00001d029700	1	83119797	83120355	+	0.0463337	0.0359262	0.0446074
Zm00001d029701	1	83132970	83133833	+	0.0431909	0.0359262	0.0288311
Zm00001d029702	1	83166984	83167370	+	0.0431909	0.0359262	0.0288311
Zm00001d029703	1	83192078	83192915	+	0.0431909	0.0359262	0.0288311
Zm00001d029704	1	83198362	83199180	+	0.965127	5.96862	0.591651
Zm00001d029705_T032	1	83199790	83208687	+	2.75659	3.3464	2.75637
Zm00001d029706	1	83227227	83227908	-	5.50053	4.50985	3.77725
Zm00001d029707	1	83264318	83265102	+	8.96811	12.4173	7.6461
Zm00001d029708	1	83411025	83411720	+	2.04475	2.24587	4.03438
Zm00001d029710	1	83501152	83501877	-	1.03953	1.41474	0.54038
Zm00001d029711	1	83545204	83547348	-	0.0872034	0.0372104	0.572907
Zm00001d029712	1	83593921	83595289	-	0.0431909	0.0359262	0.0288311
Zm00001d029713	1	83595288	83596073	+	0.0431909	0.0359262	0.0288311
Zm00001d029714	1	83647801	83656094	+	5.85362	4.70394	5.20783
Zm00001d029715	1	83659309	83662296	-	0.174407	0.164514	0.133269
Zm00001d029716	1	83791865	83792768	-	5.55507	17.9907	3.55946
Zm00001d029717	1	83804738	83805280	-	0.0431909	0.0962081	0.133269
Zm00001d029718	1	83823527	83824309	+	0.375748	0.901543	0.218174
Zm00001d029720	1	84035920	84036564	-	30.9747	17.4984	105.071
Zm00001d029723	1	84157846	84158853	+	6.3974	5.36069	4.9007
Zm00001d029728	1	84305846	84307322	-	0.0431909	0.0359262	0.0288311
Zm00001d029729	1	84333153	84333761	+	0.0431909	0.0611791	0.0298617
Zm00001d029730	1	84333107	84333802	-	0.0583768	0.0700326	0.043068
Zm00001d029732	1	84348170	84350436	+	0.0431909	0.0359262	0.0288311
Zm00001d029733	1	84358079	84358844	-	1.55797	1.41095	1.51049
Zm00001d029734	1	84453728	84455400	-	0.0431909	0.0359262	0.0288311
Zm00001d029736	1	84582075	84587021	-	10.3092	7.64723	13.167
Zm00001d029737	1	84613565	84614879	-	0.0431909	0.0359262	0.0288311
Zm00001d029738	1	84665009	84666264	-	0.889603	0.252137	0.896968
Zm00001d029741	1	84866274	84867131	-	0.0431909	0.0359262	0.0288311
Zm00001d029742	1	84992627	84993265	+	0.0431909	0.0359262	0.0288311
Zm00001d029743	1	84994941	84996299	+	0.0431909	0.0359262	0.0288311
Zm00001d029744	1	85068182	85071731	+	11.2212	5.50964	26.3645
Zm00001d029747	1	85172722	85174051	+	0.583768	0.928535	2.02201
Zm00001d029749	1	85320646	85321467	-	0.346987	0.200121	0.158008
Zm00001d029752	1	85474848	85477147	+	0.0431909	0.0536666	0.043068
Zm00001d029755	1	85773722	85775424	-	3.08247	4.03225	3.36322
Zm00001d029756	1	85778009	85779178	+	2.03722	2.93799	3.45162
Zm00001d029757	1	85781466	85782473	-	0.771693	0.575718	0.863481
Zm00001d029758	1	86002161	86005996	+	0.687489	0.283968	0.546319
Zm00001d029760	1	86031012	86032992	+	0.0431909	0.0359262	0.0288311
Zm00001d029761	1	86062903	86065425	+	4.43612	5.29143	6.71471
Zm00001d029763	1	86136740	86137516	-	0.381909	0.174822	0.391406
Zm00001d029764	1	86152046	86157931	-	0.219739	0.0700326	0.299352
Zm00001d029766	1	86197157	86199615	+	0.0431909	0.0359262	0.0288311
Zm00001d029769	1	86286454	86289464	-	0.0431909	0.0359262	0.0288311
Zm00001d029771	1	86329863	86331329	-	0.430124	0.383107	1.60087
Zm00001d029773	1	86389151	86389666	+	0.0431909	0.0359262	0.0288311
Zm00001d029775	1	86455254	86455759	+	0.0431909	0.0372104	0.0288311
Zm00001d029776	1	86460379	86462866	-	0.620346	0.942823	4.4011
Zm00001d029777	1	86480374	86481381	+	2.10256	0.859549	2.70902
Zm00001d029778	1	86529966	86530199	+	1.17782	1.7348	2.09325
Zm00001d029784	1	86745009	86745950	+	0.1324	0.252137	0.294581
Zm00001d029787	1	86784954	86785088	+	0.0431909	0.0359262	0.0288311
Zm00001d029792	1	87096328	87097200	+	0.0431909	0.0359262	0.0288311
Zm00001d029793	1	87097798	87098370	-	0.0431909	0.0359262	0.0288311
Zm00001d029794	1	87315172	87316028	+	0.260529	0.178889	0.570291
Zm00001d029798	1	87447246	87448133	+	0.0431909	0.0359262	0.0288311
Zm00001d029800	1	87468623	87469510	+	0.0431909	0.0359262	0.0288311
Zm00001d029801	1	87469930	87471119	-	0.283883	0.743441	0.396071
Zm00001d029802	1	87532164	87532547	-	0.457075	0.216708	0.366378
Zm00001d029804	1	87658194	87662356	+	0.0431909	0.0359262	0.0288311
Zm00001d029805	1	87688496	87688811	-	0.0431909	0.0359262	0.0288311
Zm00001d029806	1	87746126	87748040	-	0.0463337	0.0700326	0.0618581
Zm00001d029807	1	87791009	87792912	+	0.0431909	0.0359262	0.0288311
Zm00001d029809	1	87838382	87841204	+	17.663	14.8389	26.0074
Zm00001d029810	1	88015144	88023295	+	5.88208	6.29028	4.56891
Zm00001d029811	1	88025198	88028624	-	3.64203	3.55482	3.04856
Zm00001d029812	1	88072227	88073404	+	0.0431909	0.0359262	0.0288311
Zm00001d029814	1	88197257	88198389	+	5.35274	2.6621	7.66571
Zm00001d029815	1	88272871	88273650	+	0.49539	0.178889	0.26592
Zm00001d029816	1	88322495	88323165	+	0.0872034	0.0744208	0.0298617
Zm00001d029818	1	88440814	88462581	+	4.64952	3.71981	5.12171
Zm00001d029820	1	88468178	88468588	-	0.552985	0.263613	0.732756
Zm00001d029822	1	88696531	88703297	+	8.4484	5.80569	9.53055
Zm00001d029823	1	88801806	88802468	+	1.40066	0.701793	0.903566
Zm00001d029825	1	88860846	88861322	-	0.0431909	0.0359262	0.0288311
Zm00001d029827	1	89015335	89016460	-	0.0431909	0.0359262	0.0288311
Zm00001d029828	1	89044070	89045031	-	0.0447347	0.0359262	0.0298617
Zm00001d029829	1	89157835	89163331	+	0.110325	0.0385404	0.0683661
Zm00001d029833	1	89357564	89363465	+	3.75548	3.05569	3.46748
Zm00001d029834	1	89472977	89473281	-	0.0431909	0.0372104	0.0298617
Zm00001d029835	1	89474423	89475256	+	0.268939	0.23727	0.283893
Zm00001d029836	1	89481416	89481750	+	0.0431909	0.0359262	0.0288311
Zm00001d029837	1	89483140	89483753	+	0.0431909	0.0359262	0.0288311
Zm00001d029838	1	89484368	89484694	+	0.0431909	0.0359262	0.0288311
Zm00001d029839_T010	1	89562680	89567184	+	0.852208	1.21718	1.16426
Zm00001d029840	1	89587660	89589554	+	1.5943	1.23897	1.00513
Zm00001d029841	1	89618150	89619977	-	0.0431909	0.0359262	0.0288311
Zm00001d029842	1	89643558	89645768	-	0.0431909	0.0359262	0.0288311
Zm00001d029844	1	89748954	89749586	+	0.0431909	0.0636288	0.0298617
Zm00001d029846	1	89860313	89863306	-	2.79142	2.14603	2.93618
Zm00001d029847	1	89925889	89928045	-	0.0668248	0.0555849	0.103983
Zm00001d029850	1	89958749	89961001	-	0.152991	0.648314	0.344159
Zm00001d029851	1	90087215	90088432	+	0.0431909	0.0359262	0.0288311
Zm00001d029853	1	90315812	90318014	+	35.3118	88.1484	45.6391
Zm00001d029855	1	90443929	90445866	-	7.12117	11.5839	8.60776
Zm00001d029856	1	90494821	90506915	+	2.31402	2.35872	2.29845
Zm00001d029857	1	90507863	90509394	-	0.0431909	0.0359262	0.0298617
Zm00001d029858	1	90524506	90524934	-	0.0431909	0.0359262	0.0288311
Zm00001d029859	1	90820008	90820409	-	0.0431909	0.0359262	0.0571233
Zm00001d029862	1	90963400	90964767	+	1.57669	1.85388	2.10731
Zm00001d029865	1	90965874	90967952	-	13.1428	17.424	11.7733
Zm00001d029868	1	91136262	91139188	+	3.067	3.44934	2.59018
Zm00001d029869	1	91144009	91144932	-	0.884923	1.12365	0.364738
Zm00001d029873	1	91279838	91282098	+	0.0431909	0.0359262	0.0288311
Zm00001d029874	1	91283989	91284272	+	0.0431909	0.0359262	0.0288311
Zm00001d029875	1	91421690	91424878	+	5.14351	6.92216	4.74758
Zm00001d029878	1	91625299	91627171	+	0.59145	0.543212	0.537323
Zm00001d029879	1	91814877	91819513	+	0.0431909	0.0359262	0.0288311
Zm00001d029881	1	91831167	91831994	-	0.0431909	0.0359262	0.0288311
Zm00001d029883	1	91987609	91988713	+	0.0431909	0.0359262	0.0288311
Zm00001d029884	1	91990667	91991467	+	0.20764	0.38964	0.144616
Zm00001d029885	1	92217560	92219400	+	0.752148	1.8193	0.06128
Zm00001d029886	1	92222200	92223983	-	1.131	2.41439	0.781307
Zm00001d029887	1	92228184	92230276	-	2.03188	1.95305	2.36536
Zm00001d029888	1	92328059	92332966	+	0.158459	0.0633659	0.151129
Zm00001d029891	1	92682108	92682504	-	0.0431909	0.0359262	0.0288311
Zm00001d029892	1	92733943	92735043	+	7.76979	8.8211	6.86097
Zm00001d029893	1	92785998	92787072	+	0.0431909	0.0359262	0.0288311
Zm00001d029895	1	92848119	92849515	+	0.0431909	0.0359262	0.0288311
Zm00001d029896	1	92897377	92898584	+	0.0431909	0.0359262	0.0866644
Zm00001d029898	1	93134346	93137984	+	23.8767	23.34	17.6053
Zm00001d029901	1	93283054	93286003	-	0.0431909	0.0359262	0.0288311
Zm00001d029902	1	93288908	93291039	+	0.0431909	0.0359262	0.0288311
Zm00001d029903	1	93424822	93426036	+	0.114269	0.130575	0.183548
Zm00001d029906	1	93520142	93521423	+	0.439859	0.38964	0.651197
Zm00001d029907	1	93607518	93608479	+	0.0431909	0.0359262	0.0288311
Zm00001d029909	1	93696265	93701038	+	0.0431909	0.0359262	0.0288311
Zm00001d029910	1	93744563	93749189	+	6.77589	3.98527	4.35046
Zm00001d029913	1	93847312	93848302	+	2.18436	3.01426	11.0773
Zm00001d029916	1	94182406	94183315	+	0.0431909	0.0359262	0.0288311
Zm00001d029917	1	94202204	94203229	+	0.0431909	0.0359262	0.0490968
Zm00001d029918	1	94336341	94343052	+	1.72754	1.81041	1.49932
Zm00001d029920	1	94346861	94349655	-	4.95721	2.25985	8.55199
Zm00001d029921	1	94474078	94475754	+	0.0764953	0.107992	0.0474024
Zm00001d029923	1	94574574	94575251	-	0.0431909	0.0372104	0.0288311
Zm00001d029924	1	94651306	94653227	+	1.04004	0.852139	1.00355
Zm00001d029927	1	94681500	94682961	-	0.0431909	0.0359262	0.0288311
Zm00001d029931	1	94938570	94939328	-	0.0431909	0.0359262	0.0288311
Zm00001d029932	1	94941085	94944828	+	25.5952	28.0183	23.3052
Zm00001d029933	1	95012239	95014606	-	0.0792296	0.0372104	0.0298617
Zm00001d029937	1	95421201	95422724	+	1.58283	2.21762	1.57868
Zm00001d029940	1	95770465	95771190	-	11.311	17.1539	3.75385
Zm00001d029946	1	95962613	95966665	+	0.149116	0.0882356	0.064335
Zm00001d029947	1	96083307	96084227	+	0.0431909	0.0372104	0.0542622
Zm00001d029948	1	96084651	96087312	-	0.0583769	0.0359262	0.0446074
Zm00001d029950	1	96146039	96147135	+	0.0645186	0.0372104	0.0298617
Zm00001d029954	1	96222919	96223230	-	0.0431909	0.0359262	0.0288311
Zm00001d029955	1	96293447	96295018	-	3.112	4.62806	11.2276
Zm00001d029956	1	96451556	96452477	-	0.0431909	0.0359262	0.0288311
Zm00001d029958	1	96464289	96470465	+	0.0563622	0.0700326	0.170662
Zm00001d029963	1	96573517	96574961	+	32.4301	43.2055	37.1087
Zm00001d029964	1	96639688	96640942	+	0.0431909	0.0359262	0.0288311
Zm00001d029965	1	96701743	96703962	+	55.7627	66.6346	50.4414
Zm00001d029967	1	96759914	96762329	-	0.0431909	0.0359262	0.0288311
Zm00001d029968	1	96901312	96902927	-	19.7601	16.2196	27.629
Zm00001d029969	1	96905186	96905818	-	1.44409	1.76362	1.13544
Zm00001d029970	1	97044773	97046431	+	0.452803	0.205281	0.499018
Zm00001d029972	1	97092744	97097566	-	2.01023	1.39453	1.74856
Zm00001d029974	1	97104476	97105441	+	5.12038	5.57711	4.61076
Zm00001d029978	1	97311922	97317060	+	8.33329	4.46704	13.8847
Zm00001d029981	1	97337143	97338258	-	0.0431909	0.0359262	0.0288311
Zm00001d029987	1	97698228	97698616	+	0.0431909	0.0359262	0.0288311
Zm00001d029991	1	97887934	97889041	+	0.187874	0.101005	0.377622
Zm00001d029994	1	98229542	98231285	+	0.0431909	0.0359262	0.0288311
Zm00001d029995	1	98257232	98260515	+	0.0431909	0.0359262	0.0288311
Zm00001d029996	1	98331414	98332553	+	1.15549	0.281849	0.828772
Zm00001d029999	1	98390539	98392128	-	0.106078	0.0882356	0.250822
Zm00001d030001	1	98395850	98397572	+	0.0431909	0.0359262	0.0288311
Zm00001d030002	1	98510151	98512348	+	0.0431909	0.0359262	0.0288311
Zm00001d030004	1	98579791	98580687	-	0.369378	0.400242	0.347821
Zm00001d030005	1	98585595	98592697	-	3.6301	3.6829	4.13695
Zm00001d030006	1	98793288	98794110	+	0.0431909	0.0359262	0.0288311
Zm00001d030007	1	98891069	98893614	+	0.084194	0.079836	0.0288311
Zm00001d030008	1	98939293	98942939	-	0.0431909	0.0372104	0.0288311
Zm00001d030010	1	98966823	98968940	+	16.3183	10.9839	24.5021
Zm00001d030015	1	99533695	99534006	-	0.0431909	0.0359262	0.0288311
Zm00001d030016	1	99772449	99776664	+	0.430124	0.691571	1.0081
Zm00001d030017	1	99828637	99829100	+	0.0431909	0.0359262	0.0288311
Zm00001d030018	1	99937651	99940190	-	0.486214	0.305442	1.08886
Zm00001d030023	1	100386485	100387952	+	0.130265	0.0385404	0.20842
Zm00001d030024	1	100454578	100455387	-	0.0431909	0.0359262	0.0288311
Zm00001d030028	1	100650752	100652869	-	20.1312	18.8381	23.0039
Zm00001d030030	1	100658027	100662225	+	0.0431909	0.0359262	0.0288311
Zm00001d030035	1	101302858	101303517	-	0.0431909	0.0359262	0.0288311
Zm00001d030037	1	101375207	101378835	+	0.199646	0.223492	0.849712
Zm00001d030038	1	101381381	101382079	-	0.108946	0.278062	0.130433
Zm00001d030040	1	101466488	101468065	+	4.57907	3.50098	4.78437
Zm00001d030043	1	101719426	101722336	+	0.0431909	0.0359262	0.0288311
Zm00001d030045	1	101898451	101899089	-	1.50098	2.01622	1.33952
Zm00001d030046	1	101996063	102012229	-	0.0431909	0.0359262	0.064335
Zm00001d030047	1	102024178	102025181	+	0.0431909	0.0359262	0.0288311
Zm00001d030048	1	102060676	102063456	-	71.3812	95.826	44.0005
Zm00001d030055	1	102366092	102371253	-	0.0431909	0.0359262	0.0288311
Zm00001d030056	1	102374453	102374803	+	0.0431909	0.0359262	0.0288311
Zm00001d030057	1	102376437	102378258	+	0.0431909	0.0359262	0.0288311
Zm00001d030059	1	102561060	102561768	+	0.0431909	0.0359262	0.0288311
Zm00001d030062	1	102953281	102967621	-	0.391756	0.107992	0.542771
Zm00001d030063	1	102955110	102957178	+	0.215062	0.0711809	0.193387
Zm00001d030067	1	103085031	103086221	+	0.0431909	0.0359262	0.0288311
Zm00001d030068	1	103202237	103204412	+	0.0431909	0.0359262	0.0298617
Zm00001d030070	1	103299212	103301753	+	0.0431909	0.0359262	0.0288311
Zm00001d030072	1	103374049	103374331	+	0.0431909	0.0359262	0.0288311
Zm00001d030073	1	103631545	103632715	+	0.0431909	0.0359262	0.0288311
Zm00001d030074	1	103634458	103637754	+	30.3175	25.0935	40.6802
Zm00001d030076	1	103900735	103901383	+	0.0447347	0.0372104	0.0288311
Zm00001d030077	1	104096735	104097548	-	0.0431909	0.0359262	0.0288311
Zm00001d030079	1	104118966	104119510	-	0.925644	1.55845	2.44974
Zm00001d030083	1	104172633	104173661	-	3.16374	2.79897	2.64078
Zm00001d030086	1	104417066	104417911	-	0.378854	2.35448	0.387359
Zm00001d030087	1	104672913	104673526	-	0.743852	0.594302	0.857085
Zm00001d030088	1	104831289	104831774	-	0.0431909	0.0359262	0.0288311
Zm00001d030090	1	104849398	104852434	+	15.3687	16.2412	13.4154
Zm00001d030091	1	105035440	105041150	-	2.68209	1.83547	2.80024
Zm00001d030093	1	105073056	105073630	+	0.0431909	0.0359262	0.0288311
Zm00001d030094	1	105182804	105185651	+	2.06091	1.28675	1.84971
Zm00001d030095	1	105495199	105498733	+	0.0431909	0.0359262	0.0288311
Zm00001d030098	1	105553409	105554335	-	3.81208	3.81095	2.84451
Zm00001d030099	1	105647129	105648033	+	0.0431909	0.0359262	0.0288311
Zm00001d030100	1	105695597	105696136	+	0.0431909	0.0359262	0.0288311
Zm00001d030102	1	105807894	105812506	-	0.199646	0.0913895	0.101171
Zm00001d030103	1	105863148	105867687	-	36.9733	49.5894	26.1326
Zm00001d030120	1	107119503	107119955	-	0.0431909	0.0359262	0.0288311
Zm00001d030121	1	107181209	107184947	+	0.114269	0.177554	0.116904
Zm00001d030123	1	107336969	107338846	-	0.588912	0.303843	0.472066
Zm00001d030127	1	107763207	107765532	-	586.68	517.771	533.377
Zm00001d030129	1	107865921	107867117	-	3.2199	2.1941	3.3653
Zm00001d030131	1	108194023	108197488	-	10.2397	9.14492	22.3739
Zm00001d030134	1	108361410	108369330	+	0.0431909	0.0359262	0.0288311
Zm00001d030136	1	108371959	108373055	+	0.0431909	0.0359262	0.0288311
Zm00001d030138	1	108425338	108427139	-	9.09364	9.85833	15.9532
Zm00001d030139	1	108483337	108484748	+	0.0431909	0.0359262	0.0288311
Zm00001d030143	1	108592134	108595309	+	0.410745	0.203248	1.29475
Zm00001d030146	1	108663733	108666045	-	3.27	2.47252	6.31822
Zm00001d030147	1	108667392	108669801	-	0.0431909	0.0359262	0.0288311
Zm00001d030148	1	108715837	108717295	+	5.11103	4.1409	7.71702
Zm00001d030149	1	108717946	108726921	-	33.0802	29.0168	37.8049
Zm00001d030150	1	108954398	108954905	-	0.0431909	0.0359262	0.0288311
Zm00001d030151	1	108955564	108956702	-	0.0431909	0.0359262	0.0288311
Zm00001d030152	1	109046445	109047845	+	5.53032	6.30839	6.77753
Zm00001d030153	1	109048438	109048917	-	2.73349	2.11027	4.50102
Zm00001d030154	1	109218379	109224876	-	0.818421	0.836434	0.486194
Zm00001d030155	1	109359801	109361667	-	0.0431909	0.0359262	0.0288311
Zm00001d030157	1	109410947	109413351	-	4.58534	5.07525	4.60138
Zm00001d030158	1	109418874	109420874	-	2.09066	1.40453	2.38987
Zm00001d030159	1	109469457	109472772	-	73.6432	65.4319	73.3625
Zm00001d030161	1	109710135	109710714	+	0.0431909	0.0359262	0.0288311
Zm00001d030162	1	109713671	109715463	+	0.0431909	0.0359262	0.0288311
Zm00001d030165	1	109910640	109911650	-	0.657857	0.369327	0.133269
Zm00001d030168	1	110015221	110015965	+	0.0431909	0.0359262	0.0288311
Zm00001d030169	1	110061966	110078934	+	0.0431909	0.0359262	0.0288311
Zm00001d030171	1	110297474	110299921	+	3.60945	3.4064	4.75395
Zm00001d030174	1	110508512	110509792	+	0.0645186	0.0359262	0.0288311
Zm00001d030176	1	110660706	110660888	+	0.0431909	0.0359262	0.0288311
Zm00001d030177	1	110786228	110786665	-	0.0447347	0.0359262	0.0288311
Zm00001d030180	1	110825776	110826168	+	0.0431909	0.0385404	0.0298617
Zm00001d030181	1	111081054	111082160	-	2.20896	2.13557	2.3131
Zm00001d030182	1	111116230	111116739	-	0.0431909	0.0359262	0.0288311
Zm00001d030183	1	111117851	111123916	+	0.0431909	0.0359262	0.0288311
Zm00001d030185	1	111904156	111905672	-	0.0431909	0.0359262	0.0288311
Zm00001d030189	1	112085095	112086411	+	0.0431909	0.0359262	0.0288311
Zm00001d030191	1	112126510	112127637	-	2.79772	3.13322	3.59622
Zm00001d030193	1	112389810	112390892	-	0.0431909	0.0359262	0.0288311
Zm00001d030194	1	112579612	112585829	-	1.54223	1.30699	2.56255
Zm00001d030198	1	112883089	112885115	-	0.0431909	0.0359262	0.0288311
Zm00001d030208	1	113122076	113123932	+	3.11409	2.66338	3.51766
Zm00001d030212	1	113399321	113402036	+	0.18139	0.0636288	0.253408
Zm00001d030213	1	113434640	113437947	+	1.51561	1.08401	1.95409
Zm00001d030214	1	113477288	113478763	+	0.0431909	0.0359262	0.0288311
Zm00001d030216	1	113613445	113617842	+	0.0431909	0.0359262	0.0288311
Zm00001d030220	1	113769855	113772451	-	13.6519	14.249	17.1146
Zm00001d030223	1	114094818	114096148	+	5.26298	5.72801	6.07804
Zm00001d030227	1	114445150	114445185	+	0.0431909	0.0359262	0.0288311
Zm00001d030228	1	114468826	114469290	-	0.0431909	0.0359262	0.0288311
Zm00001d030229	1	114513403	114514301	+	0.0431909	0.0359262	0.0288311
Zm00001d030232	1	114929169	114930791	-	0.0431909	0.0359262	0.0288311
Zm00001d030233	1	115105213	115107350	-	0.0431909	0.0359262	0.0288311
Zm00001d030234	1	115148363	115150637	-	0.0431909	0.0359262	0.0288311
Zm00001d030236	1	115306970	115307682	+	0.0431909	0.0359262	0.0288311
Zm00001d030240	1	115468270	115469593	+	0.0431909	0.0359262	0.0288311
Zm00001d030247	1	116368337	116370117	-	0.0431909	0.0359262	0.0288311
Zm00001d030248	1	116499583	116507606	-	0.0431909	0.0359262	0.0288311
Zm00001d030250	1	116774166	116777081	+	0.326528	0.20923	0.353524
Zm00001d030251	1	116811699	116813033	+	0.0431909	0.0372104	0.0288311
Zm00001d030252	1	116836630	116837165	-	0.0431909	0.0359262	0.0288311
Zm00001d030253	1	116931339	116932856	-	0.0447347	0.0359262	0.0298617
Zm00001d030255	1	116942840	116943186	+	0.0431909	0.0359262	0.0288311
Zm00001d030257	1	117094425	117095629	-	0.0431909	0.0359262	0.0288311
Zm00001d030261	1	117216448	117216960	+	0.109869	0.0917687	0.14409
Zm00001d030262	1	117245700	117246281	+	0.0563622	0.0359262	0.0727245
Zm00001d030264	1	117368825	117372418	-	0.0645186	0.0636288	0.0474024
Zm00001d030267	1	117873517	117874098	-	0.213457	0.225386	0.0597233
Zm00001d030269	1	118075789	118079335	-	0.0431909	0.0359262	0.0288311
Zm00001d030270	1	118102744	118125518	-	0.0431909	0.0359262	0.0288311
Zm00001d030274	1	118296820	118297026	+	0.084194	0.0385404	0.0288311
Zm00001d030275	1	118377067	118378946	+	0.0431909	0.0359262	0.0288311
Zm00001d030276	1	118395626	118397505	+	0.0431909	0.0359262	0.0298617
Zm00001d030277	1	118415047	118416852	+	0.0431909	0.0359262	0.0288311
Zm00001d030281	1	118779141	118780914	-	0.0431909	0.0359262	0.0288311
Zm00001d030289	1	119709431	119713184	-	0.0431909	0.0359262	0.0288311
Zm00001d030295	1	120059461	120060421	-	0.0431909	0.0372104	0.0389682
Zm00001d030297	1	120263198	120268194	+	0.0431909	0.0536666	0.0474024
Zm00001d030299	1	120674071	120686155	+	0.174407	0.172002	0.475192
Zm00001d030300	1	120740106	120741251	-	0.152358	0.150881	0.205504
Zm00001d030303	1	121006210	121008139	-	0.0431909	0.0536667	0.0490968
Zm00001d030304	1	121172362	121173911	+	0.222004	0.268407	0.684224
Zm00001d030305	1	121211885	121212749	+	0.0431909	0.0359262	0.0288311
Zm00001d030308	1	121352960	121354912	+	1.95819	1.52429	2.66261
Zm00001d030311	1	121484802	121486613	-	0.0431909	0.0359262	0.0288311
Zm00001d030314	1	121820828	121821814	-	0.0431909	0.0359262	0.0288311
Zm00001d030316	1	122018915	122020516	+	0.0431909	0.0372104	0.0288311
Zm00001d030317	1	122083284	122084027	-	0.264958	0.0971158	0.043068
Zm00001d030323	1	122199358	122202775	-	1.15109	1.09115	1.25835
Zm00001d030329	1	122753347	122753682	-	0.0926675	0.0711809	0.125411
Zm00001d030331	1	122787816	122789383	-	0.0431909	0.0359262	0.0288311
Zm00001d030334	1	122989123	122990057	+	0.0431909	0.0359262	0.0288311
Zm00001d030338	1	123276181	123277143	-	0.0431909	0.0359262	0.0510627
Zm00001d030339	1	123359112	123359663	-	1.16996	1.75795	1.9708
Zm00001d030341	1	123440640	123463706	+	0.0431909	0.0359262	0.0376233
Zm00001d030342	1	123465078	123467696	-	0.192756	0.148033	0.185765
Zm00001d030343	1	123707667	123709274	-	0.164804	0.263613	0.0961037
Zm00001d030345	1	123930548	123931310	-	0.381909	0.153625	0.227887
Zm00001d030346	1	124047488	124048274	-	0.330825	0.139086	0.0949023
Zm00001d030347	1	124330056	124347302	-	0.158459	0.145072	0.0591651
Zm00001d030350	1	124513774	124516163	-	0.0431909	0.0359262	0.0288311
Zm00001d030351	1	124516340	124517404	+	0.0431909	0.0359262	0.0288311
Zm00001d030353	1	125152519	125153237	-	0.0431909	0.0359262	0.0288311
Zm00001d030359	1	125680310	125683149	+	0.0431909	0.0359262	0.0288311
Zm00001d030361	1	126093298	126094591	+	0.0463337	0.0359262	0.0376233
Zm00001d030362	1	126245400	126246031	-	0.0431909	0.0359262	0.0288311
Zm00001d030363	1	126440844	126441344	-	0.299469	0.0770808	0.0591651
Zm00001d030364	1	126598008	126598830	+	0.0431909	0.0359262	0.0288311
Zm00001d030368	1	126765903	126766174	-	0.0431909	0.0359262	0.0288311
Zm00001d030369	1	126770594	126771011	-	0.0431909	0.0359262	0.0288311
Zm00001d030370	1	126799704	126800598	+	0.0710119	0.0372104	0.0462019
Zm00001d030372	1	126990779	126997580	+	1.49808	2.23395	1.33491
Zm00001d030374	1	127338725	127340047	+	0.0431909	0.0359262	0.0288311
Zm00001d030375	1	127342125	127343044	-	0.0431909	0.0359262	0.0288311
Zm00001d030376	1	127344674	127352913	+	0.0431909	0.0359262	0.0288311
Zm00001d030379	1	127539059	127540620	-	1.01834	1.08786	1.3313
Zm00001d030380	1	127550164	127552437	+	0.0431909	0.0536666	0.0708098
Zm00001d030381	1	127554235	127556602	-	9.59305	11.9262	9.16275
Zm00001d030382	1	127760090	127761695	-	0.0431909	0.0359262	0.0288311
Zm00001d030385	1	127956099	127967717	-	3.89356	4.6551	4.30666
Zm00001d030388	1	128511544	128512044	+	0.0431909	0.0359262	0.0288311
Zm00001d030391	1	128840620	128843472	+	0.0431909	0.0359262	0.0288311
Zm00001d030393	1	128962166	128962447	-	0.169549	0.0676157	0.0510627
Zm00001d030395	1	129144257	129145433	-	0.0431909	0.0359262	0.0288311
Zm00001d030396	1	129217208	129218937	-	0.0431909	0.0359262	0.0288311
Zm00001d030399	1	129316518	129317607	-	0.0431909	0.0359262	0.0288311
Zm00001d030400	1	129362697	129363188	+	0.0431909	0.0359262	0.0288311
Zm00001d030401	1	129740527	129740535	-	0.0431909	0.0359262	0.0288311
Zm00001d030402	1	129889303	129891523	+	0.0431909	0.0359262	0.0288311
Zm00001d030407	1	130108807	130109525	-	0.0431909	0.0359262	0.0288311
Zm00001d030408	1	130193874	130194316	-	0.0431909	0.0359262	0.0288311
Zm00001d030411	1	130366550	130366795	-	0.574542	0.409553	0.627056
Zm00001d030412	1	130367380	130370495	+	0.0431909	0.0359262	0.0288311
Zm00001d030414	1	130579680	130580006	-	0.0431909	0.0359262	0.0288311
Zm00001d030419	1	131265160	131265717	+	0.0431909	0.0359262	0.0298617
Zm00001d030420	1	131268224	131269577	+	0.0431909	0.0359262	0.0288311
Zm00001d030421	1	131282125	131300801	-	3.70404	2.83507	3.50403
Zm00001d030422	1	131288154	131288720	+	0.0431909	0.0359262	0.0288311
Zm00001d030423	1	131314758	131316465	+	0.0431909	0.0359262	0.0288311
Zm00001d030426	1	131875867	131877133	-	0.0431909	0.0359262	0.0288311
Zm00001d030429	1	132386406	132390789	-	0.0431909	0.0359262	0.0288311
Zm00001d030437	1	133021988	133022991	-	0.0431909	0.0359262	0.0288311
Zm00001d030443	1	133061834	133062349	+	0.0431909	0.0359262	0.0288311
Zm00001d030446	1	133177172	133177684	+	0.0431909	0.0359262	0.0288311
Zm00001d030453	1	133432614	133433038	-	0.0431909	0.0359262	0.0288311
Zm00001d030459	1	133984549	133985322	-	0.0431909	0.0359262	0.0288311
Zm00001d030464	1	134521017	134522624	+	0.0431909	0.0372104	0.0446074
Zm00001d030465	1	134570168	134570856	-	0.0431909	0.0359262	0.0288311
Zm00001d030468	1	134963133	134965559	-	0.0431909	0.0359262	0.0288311
Zm00001d030470	1	135199904	135200188	-	1.81121	1.38199	1.85238
Zm00001d030479	1	136610641	136612155	+	0.320186	0.0956783	1.2027
Zm00001d030482	1	136727726	136728310	-	0.0431909	0.0359262	0.0288311
Zm00001d030483	1	136728793	136729241	-	0.0431909	0.0359262	0.0288311
Zm00001d030484	1	136732357	136737502	-	0.0431909	0.0359262	0.0288311
Zm00001d030485	1	136738879	136739438	+	0.0431909	0.0359262	0.0288311
Zm00001d030486	1	136740696	136742050	-	0.0431909	0.0359262	0.0288311
Zm00001d030487	1	136744692	136749119	-	0.0431909	0.0359262	0.0288311
Zm00001d030489	1	136752111	136753465	-	0.0431909	0.0359262	0.0288311
Zm00001d030494	1	137947283	137948557	+	0.0431909	0.0359262	0.0288311
Zm00001d030496	1	138703356	138711734	+	4.51191	3.99517	9.21538
Zm00001d030498	1	139331871	139332113	+	0.526431	1.0116	1.3862
Zm00001d030500	1	139651718	139653346	-	7.30082	10.3714	6.18558
Zm00001d030501	1	139697429	139699434	+	0.0431909	0.0359262	0.0288311
Zm00001d030502	1	139699065	139701480	-	0.0431909	0.0359262	0.0288311
Zm00001d030503	1	139712900	139713866	-	0.0431909	0.0359262	0.0288311
Zm00001d030508	1	140235688	140243475	+	0.879527	0.785377	1.27316
Zm00001d030509	1	140364787	140375934	+	3.97159	5.7758	4.51839
Zm00001d030513	1	140679257	140680084	+	0.0855745	0.0636288	0.0298617
Zm00001d030515	1	140800022	140800758	-	0.0431909	0.0359262	0.0288311
Zm00001d030516	1	140849303	140851070	-	0.79112	1.09639	0.662773
Zm00001d030517	1	140850112	140850990	+	0.39556	0.494756	0.613324
Zm00001d030523	1	141152014	141160860	+	0.845047	0.797695	1.09971
Zm00001d030529	1	142030988	142031691	+	0.108946	0.110131	0.167909
Zm00001d030530	1	142031879	142032262	-	0.0886332	0.158836	0.0897622
Zm00001d030531	1	142157919	142158562	+	0.0431909	0.0359262	0.0288311
Zm00001d030532	1	142193266	142194668	+	1.44543	1.45233	0.291828
Zm00001d030535	1	142276716	142277048	+	0.0431909	0.0359262	0.0288311
Zm00001d030537	1	142487080	142487673	-	0.0431909	0.0359262	0.0288311
Zm00001d030540	1	142547117	142547938	-	0.0431909	0.0359262	0.0288311
Zm00001d030542	1	142569522	142571028	-	2.05543	4.3845	2.45266
Zm00001d030544	1	142961652	142965404	-	3.35563	5.88278	4.82297
Zm00001d030545	1	143042638	143043795	-	0.0431909	0.0359262	0.0288311
Zm00001d030548	1	143163572	143165202	+	0.0792296	0.100587	0.207279
Zm00001d030549	1	143230791	143232536	-	15.0296	9.18896	18.5081
Zm00001d030550	1	143283682	143284505	-	0.184365	0.0711809	2.38133
Zm00001d030553	1	143419484	143422380	+	0.0431909	0.0359262	0.0288311
Zm00001d030554_T015	1	143495955	143508948	-	6.41874	6.01581	5.86456
Zm00001d030555	1	143649093	143651483	+	0.271961	0.168341	0.113944
Zm00001d030556	1	143750330	143752080	+	6.72879	7.51668	4.30994
Zm00001d030557	1	143971382	143976269	+	127.523	147.673	46.8385
Zm00001d030558	1	143987036	143988209	-	0.0431909	0.0359262	0.0288311
Zm00001d030559	1	143991214	143994327	-	0.0431909	0.0359262	0.0288311
Zm00001d030562	1	144194068	144197159	+	0.0431909	0.0359262	0.0288311
Zm00001d030563	1	144321499	144322084	+	0.0431909	0.0372104	0.0288311
Zm00001d030566	1	144612612	144613223	+	0.0431909	0.0359262	0.0288311
Zm00001d030567	1	144615346	144615981	-	0.0431909	0.0359262	0.0288311
Zm00001d030572	1	144844137	144850901	+	1.35981	1.11597	1.02502
Zm00001d030574	1	144881344	144881965	-	0.0431909	0.0359262	0.0288311
Zm00001d030575	1	144967166	144967510	+	0.202919	0.0937643	0.0708098
Zm00001d030577	1	145544321	145545337	+	0.433091	0.336682	1.15443
Zm00001d030578	1	145680160	145680465	-	0.210173	0.288624	0.0972759
Zm00001d030579	1	145820645	145824305	+	10.5787	10.0789	11.2922
Zm00001d030581	1	146069915	146080106	-	15.5416	13.9219	13.055
Zm00001d030583	1	146258490	146259989	-	0.0431909	0.0359262	0.0288311
Zm00001d030584	1	146390098	146397246	+	2.19004	2.24086	2.81245
Zm00001d030587	1	146602242	146603737	-	0.190954	0.192416	0.416639
Zm00001d030588	1	146631961	146632707	-	0.34265	0.507669	0.556659
Zm00001d030590	1	146741769	146742539	+	0.0431909	0.0359262	0.0288311
Zm00001d030591	1	146989308	146991581	+	0.0431909	0.0359262	0.0288311
Zm00001d030593	1	147206233	147223505	-	25.4181	25.2938	25.418
Zm00001d030595	1	147275758	147279068	+	0.0431909	0.0359262	0.0288311
Zm00001d030601	1	147623354	147641371	-	2.64801	1.98123	2.68474
Zm00001d030602	1	147719849	147720334	-	0.121429	0.0536666	0.0562018
Zm00001d030603	1	147913923	147915811	-	0.0431909	0.0359262	0.0288311
Zm00001d030604	1	147996510	147997695	+	0.0431909	0.0359262	0.0288311
Zm00001d030606	1	148143722	148145126	-	0.0431909	0.0359262	0.0288311
Zm00001d030610	1	148359934	148360261	+	0.0431909	0.0359262	0.0288311
Zm00001d030612	1	148421402	148425706	-	6.69696	4.61197	6.55979
Zm00001d030617	1	148806692	148807147	+	19.4823	23.751	27.4793
Zm00001d030618	1	148823000	148823191	-	5.16427	6.81262	6.39844
Zm00001d030621	1	149022382	149023379	-	0.0431909	0.0359262	0.0288311
Zm00001d030622	1	149243614	149244294	-	0.0431909	0.0359262	0.0288311
Zm00001d030624	1	149518263	149521696	+	30.0061	21.0017	34.1371
Zm00001d030626	1	149605684	149616176	+	11.7965	13.4396	8.34844
Zm00001d030631	1	149836006	149838288	+	0.0431909	0.0359262	0.0288311
Zm00001d030642	1	150363399	150363758	+	0.0431909	0.0359262	0.0288311
Zm00001d030643	1	150363933	150365336	-	0.0431909	0.0359262	0.0288311
Zm00001d030644	1	150483571	150485290	-	0.291884	0.269579	0.133269
Zm00001d030645	1	150646257	150646604	-	0.0431909	0.0359262	0.0288311
Zm00001d030646	1	150647261	150653548	-	0.0431909	0.0359262	0.0288311
Zm00001d030647	1	150684776	150686547	-	0.0431909	0.0359262	0.0288311
Zm00001d030648	1	150689624	150690992	-	0.0431909	0.0359262	0.0288311
Zm00001d030654	1	151042616	151044907	-	0.0431909	0.0359262	0.0288311
Zm00001d030661	1	151627607	151633790	+	0.099823	0.104615	0.0866644
Zm00001d030662	1	151668249	151669645	+	0.0431909	0.0359262	0.0288311
Zm00001d030663	1	151766566	151768150	-	0.0431909	0.0359262	0.0288311
Zm00001d030665	1	151874865	151884560	+	3.30187	4.53272	4.10162
Zm00001d030667	1	152108172	152108531	+	0.0431909	0.0468821	0.0288311
Zm00001d030669	1	152133006	152134510	-	0.0431909	0.0359262	0.0288311
Zm00001d030670	1	152151059	152152991	-	0.357411	0.178889	0.0298617
Zm00001d030674	1	152392468	152394534	-	0.0431909	0.0359262	0.0288311
Zm00001d030675	1	152401175	152405121	-	14.2822	14.6065	9.04238
Zm00001d030676	1	152409706	152410174	-	1.40473	1.60521	0.620294
Zm00001d030680	1	152724550	152725205	-	0.0431909	0.0359262	0.0288311
Zm00001d030681	1	152749260	152752384	-	0.0431909	0.0359262	0.0288311
Zm00001d030682	1	152817120	152818589	-	0.11937	0.0555849	0.0640691
Zm00001d030683	1	152852803	152854489	+	0.624625	0.608144	0.900009
Zm00001d030684	1	152889881	152891452	+	0.0431909	0.0359262	0.0288311
Zm00001d030685	1	152957732	152961781	-	0.106078	0.164514	0.207049
Zm00001d030686	1	152962388	152962935	+	0.0431909	0.0359262	0.0288311
Zm00001d030687	1	152965275	152966705	+	0.0431909	0.0359262	0.0288311
Zm00001d030688	1	152992079	152995090	+	65.54	47.4913	61.0928
Zm00001d030690	1	153224102	153226896	+	8.71999	13.3584	13.4243
Zm00001d030691	1	153357469	153358974	+	25.6793	22.3118	27.6459
Zm00001d030693	1	153699766	153702057	+	0.0431909	0.0359262	0.0288311
Zm00001d030695	1	153850612	153851051	-	0.0431909	0.0359262	0.0288311
Zm00001d030696	1	154068957	154069460	-	0.0431909	0.0359262	0.0298617
Zm00001d030697	1	154090317	154092414	-	2.31132	2.32974	1.43942
Zm00001d030698	1	154144314	154144817	+	0.0645186	0.0536666	0.0288311
Zm00001d030703	1	154504135	154504762	+	0.0431909	0.0359262	0.0288311
Zm00001d030707	1	154854417	154856979	+	0.0431909	0.0359262	0.0288311
Zm00001d030710	1	154956468	154966567	+	0.0431909	0.0359262	0.0288311
Zm00001d030711	1	154987127	154989567	+	0.0431909	0.0359262	0.0288311
Zm00001d030712	1	155196697	155201297	+	0.0431909	0.0359262	0.0288311
Zm00001d030713	1	155202800	155203570	-	0.0431909	0.0359262	0.0288311
Zm00001d030717	1	155480625	155481275	-	0.0583768	0.0372104	0.0298617
Zm00001d030720	1	155599354	155601927	-	0.0431909	0.0359262	0.0288311
Zm00001d030724	1	155802410	155804784	-	0.0431909	0.0359262	0.0288311
Zm00001d030726	1	156047635	156049428	+	0.0431909	0.0359262	0.0288311
Zm00001d030727	1	156209395	156210722	+	0.854989	1.03736	1.62281
Zm00001d030733	1	156695170	156699903	+	0.0563622	0.0359262	0.0376233
Zm00001d030735	1	156787629	156788017	+	0.0431909	0.0359262	0.0288311
Zm00001d030736	1	156847086	156848554	-	0.0431909	0.0359262	0.0288311
Zm00001d030737	1	156875930	156877042	-	0.649931	0.174822	0.422122
Zm00001d030738	1	156958973	156962004	+	0.0431909	0.0359262	0.0288311
Zm00001d030741	1	157310856	157315669	-	0.0431909	0.0359262	0.0510627
Zm00001d030742	1	157507623	157511072	+	0.945344	0.782201	0.924243
Zm00001d030743	1	157518791	157519321	+	0.0431909	0.0359262	0.0288311
Zm00001d030744	1	157566433	157567911	+	10.7795	7.19263	10.3644
Zm00001d030745	1	157825175	157826488	-	0.0431909	0.0359262	0.0288311
Zm00001d030748	1	158031934	158032197	+	0.452803	0.504273	0.528095
Zm00001d030750	1	158117469	158117690	+	0.153929	0.281849	0.199078
Zm00001d030751	1	158118209	158120990	-	0.0431909	0.0359262	0.0288311
Zm00001d030752	1	158197528	158205036	-	0.0431909	0.0359262	0.0288311
Zm00001d030753	1	158207843	158208153	+	0.0431909	0.0359262	0.0288311
Zm00001d030754	1	158244365	158244529	-	0.0431909	0.0359262	0.0288311
Zm00001d030756	1	158277587	158277919	+	0.0431909	0.0359262	0.0288311
Zm00001d030757	1	158368525	158370268	-	0.0431909	0.0359262	0.0288311
Zm00001d030759	1	158390476	158392548	-	2.37679	1.27399	1.92651
Zm00001d030760	1	158436910	158444086	-	7.69274	6.72172	7.5911
Zm00001d030761	1	158663743	158664615	-	0.0431909	0.0359262	0.0288311
Zm00001d030762	1	158943350	158944010	-	88.7836	85.6462	88.0821
Zm00001d030766	1	159019142	159022790	+	6.43572	7.70876	2.58312
Zm00001d030767	1	159023195	159023774	-	2.47545	3.99113	3.12942
Zm00001d030772	1	159066629	159067242	-	0.158459	0.20923	0.0839543
Zm00001d030773	1	159067789	159069779	+	0.0431909	0.0536666	0.0446074
Zm00001d030775	1	159139619	159140641	+	0.125769	0.0857131	0.0376233
Zm00001d030777	1	159292559	159292954	+	0.0447347	0.0372104	0.0376233
Zm00001d030780	1	159379840	159381626	-	0.0431909	0.0611791	0.0298617
Zm00001d030781	1	159403323	159403928	-	0.0447347	0.0372104	0.0288311
Zm00001d030782	1	159423056	159433779	-	0.106078	0.0468821	0.113944
Zm00001d030785	1	159659111	159664402	-	0.0431909	0.0359262	0.0288311
Zm00001d030786	1	159716423	159727471	+	36.6664	37.3943	45.0361
Zm00001d030787	1	159805336	159826120	+	0.0431909	0.0468821	0.0288311
Zm00001d030791	1	159884826	159888157	-	0.0563622	0.0359262	0.0298617
Zm00001d030795	1	160029917	160033648	-	0.794403	0.47957	0.340418
Zm00001d030797	1	160156154	160157319	+	0.0431909	0.0372104	0.0708098
Zm00001d030801	1	160336863	160338460	-	0.0431909	0.0359262	0.0288311
Zm00001d030802	1	160339377	160341887	-	0.0431909	0.0359262	0.0288311
Zm00001d030803	1	160596383	160597405	-	0.0431909	0.0359262	0.0288311
Zm00001d030806	1	160783862	160786703	+	0.0563622	0.0372104	0.0474024
Zm00001d030809	1	161199365	161204016	+	0.0431909	0.0359262	0.0288311
Zm00001d030811	1	161322736	161323433	+	0.0431909	0.0359262	0.0288311
Zm00001d030812	1	161356525	161357539	-	0.0447347	0.039918	0.0542622
Zm00001d030813	1	161366020	161384948	-	0.0431909	0.0359262	0.0288311
Zm00001d030814	1	161427276	161429526	-	0.0431909	0.0359262	0.0288311
Zm00001d030815	1	161474185	161477407	+	0.0431909	0.0359262	0.0288311
Zm00001d030817	1	161681235	161682646	-	0.0431909	0.0359262	0.0474024
Zm00001d030818	1	161702147	161716527	+	0.0431909	0.0359262	0.0288311
Zm00001d030819	1	161754778	161777573	+	0.0431909	0.0359262	0.0288311
Zm00001d030821	1	161943548	161945134	-	0.0431909	0.0359262	0.0288311
Zm00001d030822	1	161969651	161977373	-	0.0431909	0.0359262	0.0288311
Zm00001d030824	1	162009144	162015624	-	0.0431909	0.0359262	0.0288311
Zm00001d030825	1	162018986	162019721	+	0.0431909	0.0359262	0.0288311
Zm00001d030828	1	162055479	162055671	+	0.0431909	0.0359262	0.0288311
Zm00001d030829	1	162069108	162071012	+	0.0431909	0.0359262	0.0288311
Zm00001d030830	1	162118114	162118647	-	0.0447347	0.0468821	0.0618581
Zm00001d030831	1	162193981	162195876	+	0.0431909	0.0359262	0.0288311
Zm00001d030832	1	162231820	162233415	+	6.08081	3.25106	7.51032
Zm00001d030833	1	162240102	162241109	+	0.260529	0.477905	0.392902
Zm00001d030834	1	162279832	162280676	+	0.0447347	0.0359262	0.0376233
Zm00001d030837	1	162455343	162457490	+	1.37498	1.24978	0.869842
Zm00001d030838	1	162461903	162463566	+	0.0431909	0.0359262	0.0288311
Zm00001d030841	1	162684489	162685834	+	0.0431909	0.0359262	0.0298617
Zm00001d030842	1	162684497	162685108	-	0.0431909	0.0359262	0.0288311
Zm00001d030843	1	162767841	162769398	-	0.351219	0.0887769	0.896096
Zm00001d030845	1	162878030	162879729	-	0.0431909	0.0359262	0.0288311
Zm00001d030847	1	163148820	163149491	-	0.0431909	0.0359262	0.0288311
Zm00001d030848	1	163149522	163151273	-	0.125769	0.0700326	0.407475
Zm00001d030849	1	163154793	163156662	+	1.5703	1.41744	1.14581
Zm00001d030850	1	163161092	163161700	-	2.6161	1.90624	3.32068
Zm00001d030851	1	163239273	163240916	-	0.972818	0.411064	1.02058
Zm00001d030855	1	163526102	163526827	+	0.0431909	0.0359262	0.0288311
Zm00001d030856	1	163638139	163639842	-	1.1237	0.513444	4.83573
Zm00001d030858	1	163697126	163697959	+	0.251538	0.0611791	0.0839543
Zm00001d030860	1	164017042	164030676	+	2.40507	1.47509	1.48921
Zm00001d030861	1	164018781	164019062	-	0.0431909	0.0372104	0.0298617
Zm00001d030862	1	164035614	164036858	+	0.0479899	0.0659032	0.251863
Zm00001d030863	1	164037399	164042083	-	2.82859	2.61645	2.63745
Zm00001d030864	1	164073125	164077042	-	0.0645186	0.119754	0.135095
Zm00001d030866	1	164103876	164108630	-	0.0431909	0.0359262	0.0298617
Zm00001d030867	1	164150182	164151267	-	0.401361	0.505023	0.146682
Zm00001d030870	1	164367574	164368149	+	0.0645186	0.0536666	0.0389682
Zm00001d030871	1	164371116	164373615	-	0.0431909	0.0359262	0.0288311
Zm00001d030874	1	164821940	164822455	+	0.0431909	0.0359262	0.0288311
Zm00001d030875	1	164824064	164824672	-	0.0431909	0.0359262	0.0288311
Zm00001d030877	1	164902050	164912870	-	0.0431909	0.0359262	0.0288311
Zm00001d030879	1	165078840	165083183	+	0.0431909	0.0359262	0.0288311
Zm00001d030881	1	165231926	165237486	-	0.0431909	0.0359262	0.0288311
Zm00001d030888	1	165741227	165745471	+	58.2562	58.6372	97.4733
Zm00001d030891	1	166010381	166011985	-	37.5332	35.134	22.3209
Zm00001d030892	1	166128832	166132405	+	9.08679	6.7448	9.23279
Zm00001d030897	1	166299983	166300456	-	0.0431909	0.0359262	0.0288311
Zm00001d030899	1	166439874	166440643	-	0.0431909	0.0359262	0.0288311
Zm00001d030900	1	166624511	166627207	+	2.00844	1.20809	1.14058
Zm00001d030901	1	166628878	166630410	-	0.47611	0.233442	1.34584
Zm00001d030902	1	166631137	166633179	+	2.30767	2.06655	3.74687
Zm00001d030906	1	166694466	166694789	-	0.0447347	0.0359262	0.0288311
Zm00001d030907	1	166741955	166744446	+	0.0431909	0.0468821	0.0298617
Zm00001d030908	1	166746762	166757307	+	0.0463337	0.0682589	0.0528879
Zm00001d030909	1	166747591	166749594	-	0.158459	0.225386	0.064335
Zm00001d030910	1	166757668	166766648	-	0.355934	0.263613	0.295387
Zm00001d030911	1	166811332	166812308	+	0.0431909	0.0359262	0.0298617
Zm00001d030914	1	166906816	166924697	-	0.0431909	0.0359262	0.0288311
Zm00001d030915	1	167087181	167087501	+	37.725	32.8252	17.4373
Zm00001d030916	1	167088750	167093709	-	13.046	10.0871	12.6056
Zm00001d030918	1	167326766	167327011	-	0.0431909	0.0359262	0.0288311
Zm00001d030919	1	167345432	167345677	-	0.0431909	0.0359262	0.0288311
Zm00001d030921	1	167488835	167489080	-	0.0431909	0.0359262	0.0288311
Zm00001d030923	1	167499546	167499791	-	0.0431909	0.0359262	0.0288311
Zm00001d030924	1	167503657	167503902	-	0.0431909	0.0359262	0.0288311
Zm00001d030926	1	167514045	167514290	-	0.0431909	0.0359262	0.0288311
Zm00001d030927	1	167518119	167519799	-	0.118353	0.104615	0.142489
Zm00001d030930	1	167554016	167554696	+	0.0431909	0.0359262	0.0288311
Zm00001d030932	1	167662991	167663236	-	0.0431909	0.0359262	0.0288311
Zm00001d030933	1	167677692	167677937	-	0.0604635	0.079836	0.0708098
Zm00001d030936	1	168183146	168185162	-	0.0431909	0.0359262	0.0288311
Zm00001d030937	1	168392071	168397057	+	10.5579	10.3386	6.53874
Zm00001d030938	1	168398650	168398928	+	0.0431909	0.0359262	0.0288311
Zm00001d030940	1	168453961	168457821	+	0.099823	0.0611791	0.0924037
Zm00001d030941	1	168487036	168487887	+	0.0583769	0.0385404	0.0666346
Zm00001d030942	1	168488339	168493533	+	0.46742	0.397845	0.378542
Zm00001d030944	1	168495691	168497353	-	3.39904	2.65671	3.72826
Zm00001d030945	1	168549311	168550507	+	0.106078	0.174822	0.0618581
Zm00001d030947	1	168612673	168630185	+	0.096378	0.0359262	0.0298617
[truncated: 26,970 more rows]
