# Supplementary material for: Sequence of the supernumerary B chromosome of maize provides insight into its drive mechanism and evolution
Source: Proc Natl Acad Sci U S A. 2021 Jun 4;118(23):e2104254118. doi: 10.1073/pnas.2104254118 (PMC8201846; doi:10.1073/pnas.2104254118)
Supplement: Supplementary File [file pnas.2104254118.sd05.xlsx]

## Sheet: Sheet1
Data S5. | Gene Onthology (GO) terms assigned to genes in the B chromosome sequence.
gene_ID	sequence name	start	end	CDS_length	description	GO_n	GO_ID	GO_name
Zm00044a000001	chrB	1137889	1139730	519	E3 ubiquitin-protein ligase MBR2	3	F:GO:0008417; C:GO:0016020; P:GO:0070085	F:fucosyltransferase activity; C:membrane; P:glycosylation
Zm00044a000002	chrB	1725067	1729400	2142	predicted protein	1	C:GO:0016021	C:integral component of membrane
Zm00044a000003	chrB	1733311	1738090	1533	Polynucleotidyl transferase ribonuclease H-like superfamily protein	2	F:GO:0003824; P:GO:0006139	F:catalytic activity; P:nucleobase-containing compound metabolic process
Zm00044a000004	chrB	1740564	1745954	1188	nestin isoform X2	1	C:GO:0016021	C:integral component of membrane
Zm00044a000005	chrB	1751342	1754670	2037	Polynucleotidyl transferase ribonuclease H-like superfamily protein	0
Zm00044a000006	chrB	2586691	2590006	2022	E3 ubiquitin-protein ligase MBR2	6	F:GO:0003676; F:GO:0004386; F:GO:0005524; P:GO:0016567; F:GO:0016874; F:GO:0061630	F:nucleic acid binding; F:helicase activity; F:ATP binding; P:protein ubiquitination; F:ligase activity; F:ubiquitin protein ligase activity
Zm00044a000007	chrB	3163021	3164646	315	Eukaryotic translation initiation factor 3 subunit E	4	F:GO:0003743; C:GO:0005634; C:GO:0005852; P:GO:0006413	F:translation initiation factor activity; C:nucleus; C:eukaryotic translation initiation factor 3 complex; P:translational initiation
Zm00044a000008	chrB	3180952	3188806	1086	Ptta/En/Spm family plant transposase	0
Zm00044a000009	chrB	3193105	3199442	3018	transposase-associated domain protein	0
Zm00044a000010	chrB	3232559	3238626	1335	Phosphatidylinositol 3-kinase, root isoform	11	F:GO:0003676; F:GO:0005524; P:GO:0006914; C:GO:0016021; F:GO:0016301; C:GO:0035032; C:GO:0043227; C:GO:0043229; C:GO:0044444; P:GO:0046854; P:GO:0048015	F:nucleic acid binding; F:ATP binding; P:autophagy; C:integral component of membrane; F:kinase activity; C:phosphatidylinositol 3-kinase complex, class III; C:membrane-bounded organelle; C:intracellular organelle; C:cytoplasmic part; P:phosphatidylinositol phosphorylation; P:phosphatidylinositol-mediated signaling
Zm00044a000011	chrB	3448733	3449763	327	Nodulin homeobox	6	F:GO:0003697; F:GO:0004363; F:GO:0005524; C:GO:0005634; P:GO:0006750; P:GO:0009908	F:single-stranded DNA binding; F:glutathione synthase activity; F:ATP binding; C:nucleus; P:glutathione biosynthetic process; P:flower development
Zm00044a000012	chrB	3465578	3481158	8541	ATP-dependent DNA helicase PIF1	16	P:GO:0000723; F:GO:0003678; F:GO:0004252; F:GO:0005524; P:GO:0006281; P:GO:0006310; P:GO:0006508; F:GO:0008234; F:GO:0010181; F:GO:0015297; C:GO:0016021; F:GO:0016740; P:GO:0032508; P:GO:0042908; F:GO:0042910; P:GO:0055085	P:telomere maintenance; F:DNA helicase activity; F:serine-type endopeptidase activity; F:ATP binding; P:DNA repair; P:DNA recombination; P:proteolysis; F:cysteine-type peptidase activity; F:FMN binding; F:antiporter activity; C:integral component of membrane; F:transferase activity; P:DNA duplex unwinding; P:xenobiotic transport; F:xenobiotic transmembrane transporter activity; P:transmembrane tr…
Zm00044a000013	chrB	3602858	3604423	315	protein CONSERVED IN THE GREEN LINEAGE AND DIATOMS 27, chloroplastic	1	C:GO:0016021	C:integral component of membrane
Zm00044a000014	chrB	4212444	4215753	1206	E3 ubiquitin-protein ligase MBR2	9	F:GO:0003676; F:GO:0003964; F:GO:0004523; P:GO:0006278; P:GO:0015074; P:GO:0016567; F:GO:0016874; F:GO:0061630; P:GO:0090502	F:nucleic acid binding; F:RNA-directed DNA polymerase activity; F:RNA-DNA hybrid ribonuclease activity; P:RNA-dependent DNA biosynthetic process; P:DNA integration; P:protein ubiquitination; F:ligase activity; F:ubiquitin protein ligase activity; P:RNA phosphodiester bond hydrolysis, endonucleolytic
Zm00044a000015	chrB	4370424	4371899	897	E3 ubiquitin-protein ligase MBR2	7	C:GO:0005794; C:GO:0016020; P:GO:0016567; F:GO:0016874; P:GO:0036065; F:GO:0046920; F:GO:0061630	C:Golgi apparatus; C:membrane; P:protein ubiquitination; F:ligase activity; P:fucosylation; F:alpha-(1->3)-fucosyltransferase activity; F:ubiquitin protein ligase activity
Zm00044a000016	chrB	4377035	4394852	9345	ATP-dependent DNA helicase PIF1	11	P:GO:0000723; F:GO:0003678; F:GO:0004252; F:GO:0005524; P:GO:0006281; P:GO:0006310; P:GO:0006508; F:GO:0008234; F:GO:0010181; C:GO:0016021; P:GO:0032508	P:telomere maintenance; F:DNA helicase activity; F:serine-type endopeptidase activity; F:ATP binding; P:DNA repair; P:DNA recombination; P:proteolysis; F:cysteine-type peptidase activity; F:FMN binding; C:integral component of membrane; P:DNA duplex unwinding
Zm00044a000017	chrB	4396261	4396665	405	Nodulin homeobox	6	F:GO:0003697; F:GO:0004363; F:GO:0005524; C:GO:0005634; P:GO:0006750; P:GO:0009908	F:single-stranded DNA binding; F:glutathione synthase activity; F:ATP binding; C:nucleus; P:glutathione biosynthetic process; P:flower development
Zm00044a000018	chrB	4470074	4470424	351	uncharacterized protein LOC109945119	0
Zm00044a000019	chrB	5051263	5052171	909	uncharacterized protein LOC111591337	0
Zm00044a000020	chrB	5204010	5206515	1029	E3 ubiquitin-protein ligase MBR2	2	P:GO:0006464; F:GO:0061630	P:cellular protein modification process; F:ubiquitin protein ligase activity
Zm00044a000021	chrB	5325516	5330027	384	lysine-specific demethylase JMJ25	0
Zm00044a000022	chrB	5401520	5403539	588	E3 ubiquitin-protein ligase MBR2	8	P:GO:0006486; C:GO:0016021; P:GO:0016567; F:GO:0016874; C:GO:0032580; P:GO:0036065; F:GO:0046920; F:GO:0061630	P:protein glycosylation; C:integral component of membrane; P:protein ubiquitination; F:ligase activity; C:Golgi cisterna membrane; P:fucosylation; F:alpha-(1->3)-fucosyltransferase activity; F:ubiquitin protein ligase activity
Zm00044a000023	chrB	5774734	5776276	492	Cinful1 polyprotein	3	F:GO:0003676; F:GO:0004386; F:GO:0005524	F:nucleic acid binding; F:helicase activity; F:ATP binding
Zm00044a000024	chrB	5968964	5974709	3177	retrotransposon protein, putative, Ty3-gypsy subclass	2	F:GO:0003676; F:GO:0008270	F:nucleic acid binding; F:zinc ion binding
Zm00044a000025	chrB	6196976	6197998	402	reverse transcriptase	0
Zm00044a000026	chrB	6241931	6243671	891	E3 ubiquitin-protein ligase MBR2	7	C:GO:0005794; C:GO:0016020; P:GO:0016567; F:GO:0016874; P:GO:0036065; F:GO:0046920; F:GO:0061630	C:Golgi apparatus; C:membrane; P:protein ubiquitination; F:ligase activity; P:fucosylation; F:alpha-(1->3)-fucosyltransferase activity; F:ubiquitin protein ligase activity
Zm00044a000027	chrB	6383726	6392663	8436	retrotransposon protein, putative, Ty3-gypsy subclass	7	F:GO:0003676; F:GO:0003964; F:GO:0004190; P:GO:0006278; P:GO:0006508; F:GO:0008270; P:GO:0015074	F:nucleic acid binding; F:RNA-directed DNA polymerase activity; F:aspartic-type endopeptidase activity; P:RNA-dependent DNA biosynthetic process; P:proteolysis; F:zinc ion binding; P:DNA integration
Zm00044a000028	chrB	6495617	6503237	1458	retrotransposon protein, putative, Ty3-gypsy subclass	5	F:GO:0003676; F:GO:0004190; P:GO:0006508; F:GO:0008270; P:GO:0015074	F:nucleic acid binding; F:aspartic-type endopeptidase activity; P:proteolysis; F:zinc ion binding; P:DNA integration
Zm00044a000029	chrB	6561941	6567691	1464	SWI/SNF complex subunit SWI3D	4	F:GO:0003677; C:GO:0005634; F:GO:0008270; C:GO:0016021	F:DNA binding; C:nucleus; F:zinc ion binding; C:integral component of membrane
Zm00044a000030	chrB	7602401	7607250	1203	Transcription initiation factor TFIID subunit 5	1	F:GO:0005515	F:protein binding
Zm00044a000031	chrB	7926599	7929108	561	Copper-transporting ATPase RAN1	13	F:GO:0005507; F:GO:0005524; C:GO:0005768; C:GO:0005802; P:GO:0009723; P:GO:0010119; F:GO:0015297; C:GO:0016021; P:GO:0035434; P:GO:0042908; F:GO:0042910; F:GO:0043682; P:GO:0072511	F:copper ion binding; F:ATP binding; C:endosome; C:trans-Golgi network; P:response to ethylene; P:regulation of stomatal movement; F:antiporter activity; C:integral component of membrane; P:copper ion transmembrane transport; P:xenobiotic transport; F:xenobiotic transmembrane transporter activity; F:copper transmembrane transporter activity, phosphorylative mechanism; P:divalent inorganic cation …
Zm00044a000032	chrB	7946488	7949850	660	AF466646_4putative gag protein	1	P:GO:0090304	P:nucleic acid metabolic process
Zm00044a000033	chrB	7985977	7988415	1242	Cinful1 polyprotein	0
Zm00044a000034	chrB	15425089	15427045	861	hypothetical protein Zm00014a_022684	0
Zm00044a000035	chrB	15396614	15399442	1296	Ubiquitin carboxyl-terminal hydrolase 17	6	F:GO:0004197; F:GO:0004843; P:GO:0006511; C:GO:0016021; P:GO:0016579; F:GO:0046872	F:cysteine-type endopeptidase activity; F:thiol-dependent ubiquitin-specific protease activity; P:ubiquitin-dependent protein catabolic process; C:integral component of membrane; P:protein deubiquitination; F:metal ion binding
Zm00044a000036	chrB	15357049	15368363	1080	hypothetical protein Zm00014a_026810	1	C:GO:0016021	C:integral component of membrane
Zm00044a000037	chrB	15314119	15319510	351	late embryogenesis abundant protein-related / LEA protein-related	0
Zm00044a000038	chrB	15254122	15254724	603	binding partner of ACD11 1	6	F:GO:0003723; F:GO:0004298; C:GO:0005839; F:GO:0016491; P:GO:0051603; P:GO:0055114	F:RNA binding; F:threonine-type endopeptidase activity; C:proteasome core complex; F:oxidoreductase activity; P:proteolysis involved in cellular protein catabolic process; P:oxidation-reduction process
Zm00044a000039	chrB	15127191	15143775	942	E3 ubiquitin-protein ligase KEG	8	F:GO:0004672; F:GO:0005524; P:GO:0006468; P:GO:0009704; C:GO:0010006; F:GO:0016874; C:GO:0031359; P:GO:1904216	F:protein kinase activity; F:ATP binding; P:protein phosphorylation; P:de-etiolation; C:Toc complex; F:ligase activity; C:integral component of chloroplast outer membrane; P:positive regulation of protein import into chloroplast stroma
Zm00044a000040	chrB	15102903	15108230	1320	CMP-sialic acid transporter 1	12	F:GO:0003906; F:GO:0004528; C:GO:0005634; P:GO:0006284; F:GO:0008311; F:GO:0015136; F:GO:0015165; P:GO:0015739; F:GO:0016829; C:GO:0030173; P:GO:0090305; P:GO:0090481	F:DNA-(apurinic or apyrimidinic site) endonuclease activity; F:phosphodiesterase I activity; C:nucleus; P:base-excision repair; F:double-stranded DNA 3'-5' exodeoxyribonuclease activity; F:sialic acid transmembrane transporter activity; F:pyrimidine nucleotide-sugar transmembrane transporter activity; P:sialic acid transport; F:lyase activity; C:integral component of Golgi membrane; P:nucleic aci…
Zm00044a000041	chrB	14973386	14975402	426	40S ribosomal protein S24	3	F:GO:0003735; C:GO:0005840; P:GO:0006412	F:structural constituent of ribosome; C:ribosome; P:translation
Zm00044a000042	chrB	14958939	14968067	669	putative serine/threonine-protein kinase	9	C:GO:0000307; C:GO:0000790; F:GO:0004693; F:GO:0005524; P:GO:0006886; F:GO:0008353; P:GO:0032968; P:GO:0051726; P:GO:0070816	C:cyclin-dependent protein kinase holoenzyme complex; C:nuclear chromatin; F:cyclin-dependent protein serine/threonine kinase activity; F:ATP binding; P:intracellular protein transport; F:RNA polymerase II CTD heptapeptide repeat kinase activity; P:positive regulation of transcription elongation from RNA polymerase II promoter; P:regulation of cell cycle; P:phosphorylation of RNA polymerase II C-…
Zm00044a000043	chrB	14960785	14961712	465	hypothetical protein Zm00014a_040224	1	P:GO:0032196	P:transposition
Zm00044a000044	chrB	14949943	14951242	198	Leucine-rich repeat protein kinase family protein	6	P:GO:0000469; F:GO:0004674; F:GO:0005524; C:GO:0016021; P:GO:0018105; P:GO:0018107	P:cleavage involved in rRNA processing; F:protein serine/threonine kinase activity; F:ATP binding; C:integral component of membrane; P:peptidyl-serine phosphorylation; P:peptidyl-threonine phosphorylation
Zm00044a000045	chrB	14896103	14900338	711	F1F0-ATPase inhibitor protein	5	C:GO:0005747; C:GO:0016021; F:GO:0030570; P:GO:0045490; F:GO:0046872	C:mitochondrial respiratory chain complex I; C:integral component of membrane; F:pectate lyase activity; P:pectin catabolic process; F:metal ion binding
Zm00044a000046	chrB	14712812	14716469	351	small nuclear ribonucleoprotein F	8	P:GO:0000387; F:GO:0003723; C:GO:0005685; C:GO:0005732; P:GO:0006886; P:GO:0016192; C:GO:0030131; C:GO:0071013	P:spliceosomal snRNP assembly; F:RNA binding; C:U1 snRNP; C:small nucleolar ribonucleoprotein complex; P:intracellular protein transport; P:vesicle-mediated transport; C:clathrin adaptor complex; C:catalytic step 2 spliceosome
Zm00044a000047	chrB	14624245	14660035	10854	ATP-dependent DNA helicase PIF1	11	P:GO:0000723; F:GO:0003678; F:GO:0003735; F:GO:0004190; F:GO:0005524; P:GO:0006281; P:GO:0006310; P:GO:0006508; F:GO:0008234; F:GO:0017070; P:GO:0032508	P:telomere maintenance; F:DNA helicase activity; F:structural constituent of ribosome; F:aspartic-type endopeptidase activity; F:ATP binding; P:DNA repair; P:DNA recombination; P:proteolysis; F:cysteine-type peptidase activity; F:U6 snRNA binding; P:DNA duplex unwinding
Zm00044a000048	chrB	14640128	14642822	342	Beta-galactosidase 1	8	F:GO:0004565; F:GO:0005375; C:GO:0005618; C:GO:0005773; P:GO:0005975; C:GO:0016021; F:GO:0030246; P:GO:0035434	F:beta-galactosidase activity; F:copper ion transmembrane transporter activity; C:cell wall; C:vacuole; P:carbohydrate metabolic process; C:integral component of membrane; F:carbohydrate binding; P:copper ion transmembrane transport
Zm00044a000049	chrB	14620811	14622504	639	Clathrin heavy chain 2	6	F:GO:0005515; P:GO:0006886; C:GO:0012505; P:GO:0016192; C:GO:0030118; C:GO:0031410	F:protein binding; P:intracellular protein transport; C:endomembrane system; P:vesicle-mediated transport; C:clathrin coat; C:cytoplasmic vesicle
Zm00044a000050	chrB	14617580	14620239	432	hypothetical protein Zm00014a_029092	0
Zm00044a000051	chrB	14574497	14578628	2712	P-loop containing nucleoside triphosphate hydrolase superfamily protein	7	F:GO:0003777; F:GO:0005524; C:GO:0005871; C:GO:0005874; P:GO:0007018; F:GO:0008017; F:GO:0016887	F:microtubule motor activity; F:ATP binding; C:kinesin complex; C:microtubule; P:microtubule-based movement; F:microtubule binding; F:ATPase activity
Zm00044a000052	chrB	14569595	14570182	588	P-loop containing nucleoside triphosphate hydrolase superfamily protein	7	F:GO:0003777; F:GO:0005524; C:GO:0005871; C:GO:0005874; P:GO:0007018; F:GO:0008017; F:GO:0016887	F:microtubule motor activity; F:ATP binding; C:kinesin complex; C:microtubule; P:microtubule-based movement; F:microtubule binding; F:ATPase activity
Zm00044a000053	chrB	14521037	14528024	1593	Cactin	7	F:GO:0004672; F:GO:0005524; C:GO:0005634; P:GO:0006468; P:GO:0006508; F:GO:0008234; P:GO:0009793	F:protein kinase activity; F:ATP binding; C:nucleus; P:protein phosphorylation; P:proteolysis; F:cysteine-type peptidase activity; P:embryo development ending in seed dormancy
Zm00044a000054	chrB	14021687	14028151	3510	Protein kinase domain superfamily protein	2	F:GO:0003824; P:GO:0090304	F:catalytic activity; P:nucleic acid metabolic process
Zm00044a000055	chrB	13864748	13869591	228	probable receptor-like protein kinase At1g11050	0
Zm00044a000056	chrB	13070239	13084188	4194	retrotransposon protein, putative, Ty3-gypsy subclass	5	F:GO:0003676; F:GO:0004190; P:GO:0006508; F:GO:0008270; P:GO:0015074	F:nucleic acid binding; F:aspartic-type endopeptidase activity; P:proteolysis; F:zinc ion binding; P:DNA integration
Zm00044a000057	chrB	12102677	12128485	645	transposase-associated domain protein	1	P:GO:0032196	P:transposition
Zm00044a000058	chrB	11725414	11728530	1053	AF466646_9putative gag-pol polyprotein	0
Zm00044a000059	chrB	11350221	11353198	1551	ARM repeat superfamily protein	0
Zm00044a000060	chrB	11159976	11160417	72	---NA---	0
Zm00044a000061	chrB	10885791	10891953	1992	UTP--glucose-1-phosphate uridylyltransferase	2	C:GO:0016021; F:GO:0070569	C:integral component of membrane; F:uridylyltransferase activity
Zm00044a000062	chrB	10676310	10679824	471	retrotransposon protein, putative, Ty3-gypsy subclass	7	F:GO:0003676; F:GO:0003964; F:GO:0004190; P:GO:0006278; P:GO:0006508; F:GO:0008270; P:GO:0015074	F:nucleic acid binding; F:RNA-directed DNA polymerase activity; F:aspartic-type endopeptidase activity; P:RNA-dependent DNA biosynthetic process; P:proteolysis; F:zinc ion binding; P:DNA integration
Zm00044a000063	chrB	10064773	10071349	546	putative transposase protein	1	P:GO:0032196	P:transposition
Zm00044a000064	chrB	9972912	9974370	435	pre-mRNA-splicing factor ISY1 homolog	7	P:GO:0000350; F:GO:0000384; P:GO:0000389; C:GO:0000974; C:GO:0071013; C:GO:0071014; C:GO:0071020	P:generation of catalytic spliceosome for second transesterification step; F:first spliceosomal transesterification activity; P:mRNA 3'-splice site recognition; C:Prp19 complex; C:catalytic step 2 spliceosome; C:post-mRNA release spliceosomal complex; C:post-spliceosomal complex
Zm00044a000065	chrB	9692264	9695016	984	retrotransposon protein, putative, Ty3-gypsy subclass	5	F:GO:0003676; P:GO:0006508; F:GO:0008233; F:GO:0008270; P:GO:0015074	F:nucleic acid binding; P:proteolysis; F:peptidase activity; F:zinc ion binding; P:DNA integration
Zm00044a000066	chrB	9459718	9461972	1476	uncharacterized protein LOC110433774	0
Zm00044a000067	chrB	9380546	9392243	1176	Pre-mRNA-processing-splicing factor 8A	3	P:GO:0000398; C:GO:0005681; C:GO:0016020	P:mRNA splicing, via spliceosome; C:spliceosomal complex; C:membrane
Zm00044a000068	chrB	8872549	8873281	246	midasin isoform X4	0
Zm00044a000069	chrB	8850850	8856385	1437	ABC transporter G family member 38	6	F:GO:0005524; C:GO:0005886; C:GO:0016021; F:GO:0016887; F:GO:0042626; P:GO:0055085	F:ATP binding; C:plasma membrane; C:integral component of membrane; F:ATPase activity; F:ATPase-coupled transmembrane transporter activity; P:transmembrane transport
Zm00044a000070	chrB	8416938	8422817	318	Polypyrimidine tract-binding protein homolog 2	6	P:GO:0000381; C:GO:0000932; F:GO:0003729; C:GO:0005634; P:GO:0006417; P:GO:0009845	P:regulation of alternative mRNA splicing, via spliceosome; C:P-body; F:mRNA binding; C:nucleus; P:regulation of translation; P:seed germination
Zm00044a000071	chrB	8289227	8290727	528	uncharacterized LOC100191515 isoform X2	2	F:GO:0016301; P:GO:0016310	F:kinase activity; P:phosphorylation
Zm00044a000072	chrB	15788699	15790215	495	peroxidase 4-like	4	F:GO:0004601; P:GO:0006979; F:GO:0020037; P:GO:0055114	F:peroxidase activity; P:response to oxidative stress; F:heme binding; P:oxidation-reduction process
Zm00044a000073	chrB	15933975	15934874	162	Hydroxyproline O-galactosyltransferase GALT2	11	P:GO:0000723; F:GO:0003678; F:GO:0005524; P:GO:0006281; P:GO:0006310; P:GO:0006486; P:GO:0006508; F:GO:0008234; F:GO:0008378; C:GO:0016020; P:GO:0032508	P:telomere maintenance; F:DNA helicase activity; F:ATP binding; P:DNA repair; P:DNA recombination; P:protein glycosylation; P:proteolysis; F:cysteine-type peptidase activity; F:galactosyltransferase activity; C:membrane; P:DNA duplex unwinding
Zm00044a000074	chrB	15960869	15961693	498	GDSL esterase/lipase	0
Zm00044a000075	chrB	15985463	15987016	708	SKP1-interacting partner 15	5	P:GO:0005978; F:GO:0008878; C:GO:0016021; F:GO:0022857; P:GO:0055085	P:glycogen biosynthetic process; F:glucose-1-phosphate adenylyltransferase activity; C:integral component of membrane; F:transmembrane transporter activity; P:transmembrane transport
Zm00044a000076	chrB	16071289	16075357	1545	NAC domain-containing protein 73	8	F:GO:0000285; F:GO:0005524; C:GO:0005634; P:GO:0006355; C:GO:0010008; F:GO:0043565; F:GO:0044212; P:GO:0046854	F:1-phosphatidylinositol-3-phosphate 5-kinase activity; F:ATP binding; C:nucleus; P:regulation of transcription, DNA-templated; C:endosome membrane; F:sequence-specific DNA binding; F:transcription regulatory region DNA binding; P:phosphatidylinositol phosphorylation
Zm00044a000077	chrB	16427657	16429031	255	ATP-dependent DNA helicase	7	F:GO:0003723; F:GO:0004386; F:GO:0005524; C:GO:0005634; P:GO:0006281; P:GO:0006364; C:GO:0016021	F:RNA binding; F:helicase activity; F:ATP binding; C:nucleus; P:DNA repair; P:rRNA processing; C:integral component of membrane
Zm00044a000078	chrB	16638223	16645903	372	Protein DEHYDRATION-INDUCED 19 5	2	C:GO:0005774; C:GO:0016021	C:vacuolar membrane; C:integral component of membrane
Zm00044a000079	chrB	16844401	16847524	510	phosphatase 2C 48	5	F:GO:0004724; P:GO:0006470; P:GO:0009058; F:GO:0016779; F:GO:0046872	F:magnesium-dependent protein serine/threonine phosphatase activity; P:protein dephosphorylation; P:biosynthetic process; F:nucleotidyltransferase activity; F:metal ion binding
Zm00044a000080	chrB	16892270	16900481	921	probable UDP-arabinopyranose mutase 2 isoform X1	6	F:GO:0005515; C:GO:0005794; C:GO:0005829; P:GO:0009832; P:GO:0033356; F:GO:0052691	F:protein binding; C:Golgi apparatus; C:cytosol; P:plant-type cell wall biogenesis; P:UDP-L-arabinose metabolic process; F:UDP-arabinopyranose mutase activity
Zm00044a000081	chrB	16925145	16936664	3426	transposon protein, putative, CACTA, En/Spm sub-class	1	P:GO:0032196	P:transposition
Zm00044a000082	chrB	17004980	17007125	828	RNA polymerase III RPC4	9	F:GO:0001056; F:GO:0003677; F:GO:0004066; F:GO:0004672; F:GO:0005524; C:GO:0005666; P:GO:0006383; P:GO:0006468; P:GO:0006529	F:RNA polymerase III activity; F:DNA binding; F:asparagine synthase (glutamine-hydrolyzing) activity; F:protein kinase activity; F:ATP binding; C:RNA polymerase III complex; P:transcription by RNA polymerase III; P:protein phosphorylation; P:asparagine biosynthetic process
Zm00044a000083	chrB	17206650	17212324	948	Protein ROOT HAIR DEFECTIVE 3	6	F:GO:0003924; F:GO:0005525; C:GO:0005789; P:GO:0007029; C:GO:0016021; P:GO:0016320	F:GTPase activity; F:GTP binding; C:endoplasmic reticulum membrane; P:endoplasmic reticulum organization; C:integral component of membrane; P:endoplasmic reticulum membrane fusion
Zm00044a000084	chrB	17251897	17256234	708	DnaJ protein	5	C:GO:0005829; P:GO:0006457; F:GO:0031072; F:GO:0046872; F:GO:0051082	C:cytosol; P:protein folding; F:heat shock protein binding; F:metal ion binding; F:unfolded protein binding
Zm00044a000085	chrB	17280908	17284094	2463	protein ALP1-like	0
Zm00044a000086	chrB	17296311	17297293	756	---NA---	0
Zm00044a000087	chrB	17314476	17324511	2454	RING/U-box superfamily protein	6	P:GO:0007059; F:GO:0008017; P:GO:0016567; F:GO:0016874; P:GO:0051301; F:GO:0061630	P:chromosome segregation; F:microtubule binding; P:protein ubiquitination; F:ligase activity; P:cell division; F:ubiquitin protein ligase activity
Zm00044a000088	chrB	17364217	17365505	951	pentatricopeptide repeat-containing protein At1g77360, mitochondrial	4	F:GO:0003735; F:GO:0005515; C:GO:0005840; P:GO:0006412	F:structural constituent of ribosome; F:protein binding; C:ribosome; P:translation
Zm00044a000089	chrB	17366193	17371872	3510	hypothetical protein Zm00014a_029153	2	F:GO:0003676; F:GO:0008270	F:nucleic acid binding; F:zinc ion binding
Zm00044a000090	chrB	17384286	17385603	933	putative polyprotein	0
Zm00044a000091	chrB	17386536	17390122	351	Inositol-3-phosphate synthase isozyme 1	4	F:GO:0004512; C:GO:0005737; P:GO:0006021; P:GO:0008654	F:inositol-3-phosphate synthase activity; C:cytoplasm; P:inositol biosynthetic process; P:phospholipid biosynthetic process
Zm00044a000092	chrB	17390179	17391948	693	Sucrose-phosphate synthase	9	P:GO:0000724; C:GO:0000784; F:GO:0003684; C:GO:0005662; P:GO:0006268; P:GO:0006289; P:GO:0007004; F:GO:0043047; P:GO:0051321	P:double-strand break repair via homologous recombination; C:nuclear chromosome, telomeric region; F:damaged DNA binding; C:DNA replication factor A complex; P:DNA unwinding involved in DNA replication; P:nucleotide-excision repair; P:telomere maintenance via telomerase; F:single-stranded telomeric DNA binding; P:meiotic cell cycle
Zm00044a000093	chrB	17400771	17406387	2388	hypothetical protein	2	P:GO:0006508; F:GO:0008234	P:proteolysis; F:cysteine-type peptidase activity
Zm00044a000094	chrB	17406717	17410682	2604	protein FAR1-RELATED SEQUENCE 5-like	2	P:GO:0006355; F:GO:0008270	P:regulation of transcription, DNA-templated; F:zinc ion binding
Zm00044a000095	chrB	17714376	17719861	1098	ADP glucose pyrophosphorylase2	6	F:GO:0005524; P:GO:0005978; F:GO:0008878; C:GO:0009501; C:GO:0009507; P:GO:0019252	F:ATP binding; P:glycogen biosynthetic process; F:glucose-1-phosphate adenylyltransferase activity; C:amyloplast; C:chloroplast; P:starch biosynthetic process
Zm00044a000096	chrB	17725962	17727834	750	protein ALP1-like	1	F:GO:0016788	F:hydrolase activity, acting on ester bonds
Zm00044a000097	chrB	17728636	17733145	1344	glutathione S-transferase T3-like	0
Zm00044a000098	chrB	17758061	17761170	1161	P-loop containing nucleoside triphosphate hydrolase superfamily protein	8	F:GO:0003777; F:GO:0005524; C:GO:0005871; C:GO:0005874; P:GO:0007018; F:GO:0008017; C:GO:0016021; F:GO:0016887	F:microtubule motor activity; F:ATP binding; C:kinesin complex; C:microtubule; P:microtubule-based movement; F:microtubule binding; C:integral component of membrane; F:ATPase activity
Zm00044a000099	chrB	18356347	18361809	693	skin secretory protein xP2-like	0
Zm00044a000100	chrB	18361933	18364885	870	AT-hook motif nuclear-localized protein 14	1	F:GO:0003680	F:AT DNA binding
Zm00044a000101	chrB	18423483	18424406	555	putative metal-nicotianamine transporter YSL7	8	F:GO:0003723; C:GO:0005886; P:GO:0010039; C:GO:0016021; P:GO:0033214; P:GO:0048316; F:GO:0051980; P:GO:0055085	F:RNA binding; C:plasma membrane; P:response to iron ion; C:integral component of membrane; P:siderophore-dependent iron import into cell; P:seed development; F:iron-nicotianamine transmembrane transporter activity; P:transmembrane transport
Zm00044a000102	chrB	18427215	18430381	357	CHL-CPN10	6	C:GO:0005759; C:GO:0009507; F:GO:0046872; F:GO:0051082; P:GO:0051085; F:GO:0051087	C:mitochondrial matrix; C:chloroplast; F:metal ion binding; F:unfolded protein binding; P:chaperone cofactor-dependent protein refolding; F:chaperone binding
Zm00044a000103	chrB	18516087	18517294	309	root hair specific 17	0
Zm00044a000104	chrB	18544208	18549077	546	Serine/threonine-protein kinase SAPK10	8	F:GO:0004674; F:GO:0005515; F:GO:0005524; C:GO:0005634; C:GO:0005737; P:GO:0006468; P:GO:0009738; P:GO:0035556	F:protein serine/threonine kinase activity; F:protein binding; F:ATP binding; C:nucleus; C:cytoplasm; P:protein phosphorylation; P:abscisic acid-activated signaling pathway; P:intracellular signal transduction
Zm00044a000105	chrB	18554617	18556725	756	40S ribosomal protein S4	6	F:GO:0004612; F:GO:0005524; C:GO:0005829; C:GO:0005840; P:GO:0006094; C:GO:0016021	F:phosphoenolpyruvate carboxykinase (ATP) activity; F:ATP binding; C:cytosol; C:ribosome; P:gluconeogenesis; C:integral component of membrane
Zm00044a000106	chrB	18574523	18577529	132	geranylgeranyl transferase type-1 subunit beta	8	C:GO:0005789; P:GO:0006633; C:GO:0016021; F:GO:0016740; F:GO:0102158; F:GO:0102343; F:GO:0102344; F:GO:0102345	C:endoplasmic reticulum membrane; P:fatty acid biosynthetic process; C:integral component of membrane; F:transferase activity; F:very-long-chain 3-hydroxyacyl-CoA dehydratase activity; F:3-hydroxy-arachidoyl-CoA dehydratase activity; F:3-hydroxy-behenoyl-CoA dehydratase activity; F:3-hydroxy-lignoceroyl-CoA dehydratase activity
Zm00044a000107	chrB	18580946	18582016	306	Putative jumonji-like transcription factor family protein	13	C:GO:0000785; F:GO:0000976; C:GO:0005634; F:GO:0008168; P:GO:0010628; P:GO:0016567; F:GO:0031490; P:GO:0032259; F:GO:0032454; P:GO:0033169; F:GO:0042393; F:GO:0061630; P:GO:2000616	C:chromatin; F:transcription regulatory region sequence-specific DNA binding; C:nucleus; F:methyltransferase activity; P:positive regulation of gene expression; P:protein ubiquitination; F:chromatin DNA binding; P:methylation; F:histone demethylase activity (H3-K9 specific); P:histone H3-K9 demethylation; F:histone binding; F:ubiquitin protein ligase activity; P:negative regulation of histone H3-…
Zm00044a000108	chrB	18604111	18629188	2868	pentatricopeptide repeat-containing protein At1g73400, mitochondrial	6	F:GO:0004386; F:GO:0005524; P:GO:0006355; C:GO:0016021; F:GO:0042393; F:GO:0046872	F:helicase activity; F:ATP binding; P:regulation of transcription, DNA-templated; C:integral component of membrane; F:histone binding; F:metal ion binding
Zm00044a000109	chrB	18681892	18683700	219	cyclic nucleotide-gated ion channel 2-like	6	F:GO:0005221; P:GO:0006816; C:GO:0016021; F:GO:0046873; P:GO:0051716; P:GO:0098662	F:intracellular cyclic nucleotide activated cation channel activity; P:calcium ion transport; C:integral component of membrane; F:metal ion transmembrane transporter activity; P:cellular response to stimulus; P:inorganic cation transmembrane transport
Zm00044a000110	chrB	18688608	18700903	1410	SLT1 protein	1	C:GO:0016021	C:integral component of membrane
Zm00044a000111	chrB	18720602	18724150	456	Replication protein A DNA-binding subunit B	9	P:GO:0000723; P:GO:0002183; F:GO:0003677; F:GO:0003678; F:GO:0005524; P:GO:0006281; P:GO:0006310; P:GO:0032508; C:GO:0070993	P:telomere maintenance; P:cytoplasmic translational initiation; F:DNA binding; F:DNA helicase activity; F:ATP binding; P:DNA repair; P:DNA recombination; P:DNA duplex unwinding; C:translation preinitiation complex
Zm00044a000112	chrB	18787227	18788170	798	Disease resistance RPP13-like protein 4	0
Zm00044a000113	chrB	18807725	18816587	2034	Putative peptidase C48 domain family protein	5	F:GO:0004042; C:GO:0005737; P:GO:0006406; P:GO:0006526; C:GO:0070390	F:acetyl-CoA:L-glutamate N-acetyltransferase activity; C:cytoplasm; P:mRNA export from nucleus; P:arginine biosynthetic process; C:transcription export complex 2
Zm00044a000114	chrB	18817962	18821912	1956	dnaJ protein homolog	7	F:GO:0005524; C:GO:0005829; P:GO:0006457; P:GO:0009408; F:GO:0031072; F:GO:0046872; F:GO:0051082	F:ATP binding; C:cytosol; P:protein folding; P:response to heat; F:heat shock protein binding; F:metal ion binding; F:unfolded protein binding
Zm00044a000115	chrB	18839655	18842030	582	putative esterase YitV	2	P:GO:0006508; F:GO:0008236	P:proteolysis; F:serine-type peptidase activity
Zm00044a000116	chrB	18908355	18912915	1194	Oxysterol-binding protein-related protein 3B	2	F:GO:0003677; C:GO:0016021	F:DNA binding; C:integral component of membrane
Zm00044a000117	chrB	19001833	19002465	105	---NA---	0
Zm00044a000118	chrB	19015448	19019795	873	auxin-like 1 protein	7	C:GO:0005737; F:GO:0016740; F:GO:0030276; C:GO:0031982; C:GO:0043231; P:GO:0072318; P:GO:0072583	C:cytoplasm; F:transferase activity; F:clathrin binding; C:vesicle; C:intracellular membrane-bounded organelle; P:clathrin coat disassembly; P:clathrin-dependent endocytosis
Zm00044a000119	chrB	19036544	19037807	273	putative SWI/SNF-related matrix-associated actin-dependent regulator of chromatin subfamily A member 3-like 1	6	F:GO:0000049; F:GO:0004694; P:GO:0006521; P:GO:0009635; P:GO:0010998; P:GO:0018105	F:tRNA binding; F:eukaryotic translation initiation factor 2alpha kinase activity; P:regulation of cellular amino acid metabolic process; P:response to herbicide; P:regulation of translational initiation by eIF2 alpha phosphorylation; P:peptidyl-serine phosphorylation
Zm00044a000120	chrB	19052960	19055160	894	---NA---	0
Zm00044a000121	chrB	19094831	19096056	723	E3 ubiquitin-protein ligase RFWD3	14	P:GO:0000723; F:GO:0003678; F:GO:0004842; F:GO:0005507; F:GO:0005524; C:GO:0005634; P:GO:0006310; P:GO:0006508; F:GO:0008234; F:GO:0016491; P:GO:0016567; P:GO:0032508; P:GO:0036297; P:GO:0055114	P:telomere maintenance; F:DNA helicase activity; F:ubiquitin-protein transferase activity; F:copper ion binding; F:ATP binding; C:nucleus; P:DNA recombination; P:proteolysis; F:cysteine-type peptidase activity; F:oxidoreductase activity; P:protein ubiquitination; P:DNA duplex unwinding; P:interstrand cross-link repair; P:oxidation-reduction process
Zm00044a000122	chrB	19124972	19126869	561	hypothetical protein E1A91_D02G076800v1	0
Zm00044a000123	chrB	19310206	19315254	2523	predicted protein	1	C:GO:0016021	C:integral component of membrane
Zm00044a000124	chrB	19330503	19334601	2826	protein PLASTID MOVEMENT IMPAIRED 1-RELATED 1	2	C:GO:0005623; P:GO:0009902	C:cell; P:chloroplast relocation
Zm00044a000125	chrB	19418147	19419067	531	isopropylmalate dehydrogenase3	5	F:GO:0000287; F:GO:0003862; P:GO:0009098; F:GO:0051287; P:GO:0055114	F:magnesium ion binding; F:3-isopropylmalate dehydrogenase activity; P:leucine biosynthetic process; F:NAD binding; P:oxidation-reduction process
Zm00044a000126	chrB	19419547	19421949	1593	RMUA	4	F:GO:0003677; F:GO:0004803; P:GO:0006313; F:GO:0008270	F:DNA binding; F:transposase activity; P:transposition, DNA-mediated; F:zinc ion binding
Zm00044a000127	chrB	19440860	19443095	306	BEACH domain-containing protein C2	15	C:GO:0005789; C:GO:0005829; C:GO:0005840; P:GO:0006415; P:GO:0006545; P:GO:0006567; P:GO:0006633; F:GO:0008732; C:GO:0009507; F:GO:0016149; F:GO:0043022; F:GO:0102158; F:GO:0102343; F:GO:0102344; F:GO:0102345	C:endoplasmic reticulum membrane; C:cytosol; C:ribosome; P:translational termination; P:glycine biosynthetic process; P:threonine catabolic process; P:fatty acid biosynthetic process; F:L-allo-threonine aldolase activity; C:chloroplast; F:translation release factor activity, codon specific; F:ribosome binding; F:very-long-chain 3-hydroxyacyl-CoA dehydratase activity; F:3-hydroxy-arachidoyl-CoA de…
Zm00044a000128	chrB	19478314	19485969	1275	MLO-like protein 4	5	F:GO:0003824; F:GO:0005516; P:GO:0006952; P:GO:0009607; C:GO:0016021	F:catalytic activity; F:calmodulin binding; P:defense response; P:response to biotic stimulus; C:integral component of membrane
Zm00044a000129	chrB	19884725	19889500	828	Polypyrimidine tract-binding protein homolog 3	13	C:GO:0000932; F:GO:0003729; F:GO:0003924; F:GO:0005525; C:GO:0005634; P:GO:0006397; P:GO:0006417; F:GO:0030276; C:GO:0031982; P:GO:0043484; F:GO:0047262; P:GO:0072318; P:GO:0072583	C:P-body; F:mRNA binding; F:GTPase activity; F:GTP binding; C:nucleus; P:mRNA processing; P:regulation of translation; F:clathrin binding; C:vesicle; P:regulation of RNA splicing; F:polygalacturonate 4-alpha-galacturonosyltransferase activity; P:clathrin coat disassembly; P:clathrin-dependent endocytosis
Zm00044a000130	chrB	19890452	19891660	540	Leukotriene A-4 hydrolase-like protein	8	F:GO:0000287; F:GO:0003924; F:GO:0005524; F:GO:0005525; P:GO:0015914; C:GO:0016021; F:GO:0047262; F:GO:0140326	F:magnesium ion binding; F:GTPase activity; F:ATP binding; F:GTP binding; P:phospholipid transport; C:integral component of membrane; F:polygalacturonate 4-alpha-galacturonosyltransferase activity; F:ATPase-coupled intramembrane lipid transporter activity
Zm00044a000131	chrB	19903446	19907045	945	Leukotriene A-4 hydrolase-like protein	14	F:GO:0000287; C:GO:0000932; F:GO:0003729; F:GO:0003924; F:GO:0005524; F:GO:0005525; C:GO:0005634; P:GO:0006397; P:GO:0006417; P:GO:0015914; C:GO:0016021; P:GO:0043484; F:GO:0047262; F:GO:0140326	F:magnesium ion binding; C:P-body; F:mRNA binding; F:GTPase activity; F:ATP binding; F:GTP binding; C:nucleus; P:mRNA processing; P:regulation of translation; P:phospholipid transport; C:integral component of membrane; P:regulation of RNA splicing; F:polygalacturonate 4-alpha-galacturonosyltransferase activity; F:ATPase-coupled intramembrane lipid transporter activity
Zm00044a000132	chrB	19998835	20000100	441	Sas10/Utp3/C1D family	21	C:GO:0000145; P:GO:0000462; F:GO:0004420; F:GO:0005504; F:GO:0005524; C:GO:0005730; P:GO:0006508; P:GO:0006887; F:GO:0008233; C:GO:0009570; P:GO:0009734; P:GO:0015936; C:GO:0016021; F:GO:0016872; F:GO:0030276; C:GO:0031982; C:GO:0032040; F:GO:0050662; P:GO:0055114; P:GO:0072318; P:GO:0072583	C:exocyst; P:maturation of SSU-rRNA from tricistronic rRNA transcript (SSU-rRNA, 5.8S rRNA, LSU-rRNA); F:hydroxymethylglutaryl-CoA reductase (NADPH) activity; F:fatty acid binding; F:ATP binding; C:nucleolus; P:proteolysis; P:exocytosis; F:peptidase activity; C:chloroplast stroma; P:auxin-activated signaling pathway; P:coenzyme A metabolic process; C:integral component of membrane; F:intramolecul…
Zm00044a000133	chrB	20356523	20361395	1449	hypothetical protein Zm00014a_022036	3	P:GO:0009987; F:GO:0016491; P:GO:0055114	P:cellular process; F:oxidoreductase activity; P:oxidation-reduction process
Zm00044a000134	chrB	20388467	20394697	2451	Purple acid phosphatase 3	9	F:GO:0003677; F:GO:0003700; F:GO:0003993; C:GO:0005634; C:GO:0005667; P:GO:0006355; F:GO:0008198; F:GO:0008199; P:GO:0016311	F:DNA binding; F:DNA-binding transcription factor activity; F:acid phosphatase activity; C:nucleus; C:transcription factor complex; P:regulation of transcription, DNA-templated; F:ferrous iron binding; F:ferric iron binding; P:dephosphorylation
Zm00044a000135	chrB	20901138	20903270	1833	Protein kinase domain superfamily protein	4	C:GO:0016020; F:GO:0016301; P:GO:0016310; P:GO:0090304	C:membrane; F:kinase activity; P:phosphorylation; P:nucleic acid metabolic process
Zm00044a000136	chrB	21347116	21358540	1545	Protein trichome birefringence-like 13	2	C:GO:0005794; F:GO:0016413	C:Golgi apparatus; F:O-acetyltransferase activity
Zm00044a000137	chrB	21397545	21410777	5868	reverse transcriptase	6	F:GO:0003676; F:GO:0003964; P:GO:0006278; F:GO:0008270; P:GO:0015074; C:GO:0016021	F:nucleic acid binding; F:RNA-directed DNA polymerase activity; P:RNA-dependent DNA biosynthetic process; F:zinc ion binding; P:DNA integration; C:integral component of membrane
Zm00044a000138	chrB	21432204	21438307	1356	AF187823_1transposase DOPA	1	P:GO:0032196	P:transposition
Zm00044a000139	chrB	21515317	21522123	1464	Histone deacetylase HDT3	1	C:GO:0005730	C:nucleolus
Zm00044a000140	chrB	21596054	21605882	1671	Sas10/Utp3/C1D family	24	C:GO:0000145; P:GO:0000462; P:GO:0002181; F:GO:0003735; F:GO:0004420; F:GO:0005504; F:GO:0005524; C:GO:0005730; P:GO:0006508; P:GO:0006887; F:GO:0008233; C:GO:0009570; P:GO:0009734; P:GO:0015936; C:GO:0016021; F:GO:0016872; C:GO:0022625; F:GO:0030276; C:GO:0031982; C:GO:0032040; F:GO:0050662; P:GO:0055114; P:GO:0072318; P:GO:0072583	C:exocyst; P:maturation of SSU-rRNA from tricistronic rRNA transcript (SSU-rRNA, 5.8S rRNA, LSU-rRNA); P:cytoplasmic translation; F:structural constituent of ribosome; F:hydroxymethylglutaryl-CoA reductase (NADPH) activity; F:fatty acid binding; F:ATP binding; C:nucleolus; P:proteolysis; P:exocytosis; F:peptidase activity; C:chloroplast stroma; P:auxin-activated signaling pathway; P:coenzyme A me…
Zm00044a000141	chrB	21600128	21601707	864	putative ADP-ribosylation factor GTPase-activating protein AGD5	4	F:GO:0005096; C:GO:0016021; P:GO:0043547; F:GO:0046872	F:GTPase activator activity; C:integral component of membrane; P:positive regulation of GTPase activity; F:metal ion binding
Zm00044a000142	chrB	21718570	21720637	573	Transmembrane protein 87A	1	C:GO:0016021	C:integral component of membrane
Zm00044a000143	chrB	21772712	21774251	483	hypothetical protein BAE44_0020239, partial	0
Zm00044a000144	chrB	21788027	21789733	954	F-box domain containing protein	0
Zm00044a000145	chrB	21804672	21806536	333	interferon-related developmental regulator family protein / IFRD protein family	1	C:GO:0016021	C:integral component of membrane
Zm00044a000146	chrB	21813185	21817917	558	Protein trichome birefringence-like 16	4	C:GO:0005794; P:GO:0005975; C:GO:0016021; F:GO:0016413	C:Golgi apparatus; P:carbohydrate metabolic process; C:integral component of membrane; F:O-acetyltransferase activity
Zm00044a000147	chrB	21867650	21871224	504	Protein trichome birefringence-like 16	4	C:GO:0005794; P:GO:0005975; C:GO:0016021; F:GO:0016413	C:Golgi apparatus; P:carbohydrate metabolic process; C:integral component of membrane; F:O-acetyltransferase activity
Zm00044a000148	chrB	21871698	21872273	228	Protein trichome birefringence-like 16	2	C:GO:0005794; F:GO:0016413	C:Golgi apparatus; F:O-acetyltransferase activity
Zm00044a000149	chrB	21873296	21875267	1323	Protein trichome birefringence-like 16	2	C:GO:0005794; F:GO:0016413	C:Golgi apparatus; F:O-acetyltransferase activity
Zm00044a000150	chrB	21877516	21879375	624	monodehydroascorbate reductase	9	C:GO:0005782; C:GO:0005886; C:GO:0009507; F:GO:0016656; P:GO:0046686; C:GO:0048046; F:GO:0050660; P:GO:0055114; P:GO:0098869	C:peroxisomal matrix; C:plasma membrane; C:chloroplast; F:monodehydroascorbate reductase (NADH) activity; P:response to cadmium ion; C:apoplast; F:flavin adenine dinucleotide binding; P:oxidation-reduction process; P:cellular oxidant detoxification
Zm00044a000151	chrB	21881839	21889519	573	lysine-specific histone demethylase 1 homolog 3	5	F:GO:0003677; F:GO:0008168; P:GO:0032259; F:GO:0046592; P:GO:0055114	F:DNA binding; F:methyltransferase activity; P:methylation; F:polyamine oxidase activity; P:oxidation-reduction process
Zm00044a000152	chrB	21885477	21888409	714	Protein DETOXIFICATION 42	8	C:GO:0005737; F:GO:0015297; C:GO:0016021; P:GO:0042908; F:GO:0042910; P:GO:0055085; P:GO:0120009; F:GO:0120013	C:cytoplasm; F:antiporter activity; C:integral component of membrane; P:xenobiotic transport; F:xenobiotic transmembrane transporter activity; P:transmembrane transport; P:intermembrane lipid transfer; F:lipid transfer activity
Zm00044a000153	chrB	21904864	21906460	762	DEA(D/H)-box RNA helicase family protein	5	P:GO:0000398; F:GO:0003723; F:GO:0004386; F:GO:0005524; C:GO:0005634	P:mRNA splicing, via spliceosome; F:RNA binding; F:helicase activity; F:ATP binding; C:nucleus
Zm00044a000154	chrB	21907687	21914337	1659	zinc finger BED domain-containing protein RICESLEEPER 2-like	4	F:GO:0003677; F:GO:0004185; F:GO:0046983; P:GO:0051603	F:DNA binding; F:serine-type carboxypeptidase activity; F:protein dimerization activity; P:proteolysis involved in cellular protein catabolic process
Zm00044a000155	chrB	21928219	21929328	54	---NA---	0
Zm00044a000156	chrB	21949666	21951400	402	Pollen-specific protein SF21	1	C:GO:0016021	C:integral component of membrane
Zm00044a000157	chrB	22155788	22157365	1578	ABC transporter F family member 4	1	F:GO:0005515	F:protein binding
Zm00044a000158	chrB	22157614	22159124	615	Mediator of RNA polymerase II transcription subunit 36a	6	P:GO:0000494; C:GO:0015030; F:GO:0030515; P:GO:0031167; C:GO:0031428; F:GO:1990259	P:box C/D snoRNA 3'-end processing; C:Cajal body; F:snoRNA binding; P:rRNA methylation; C:box C/D snoRNP complex; F:histone-glutamine methyltransferase activity
Zm00044a000159	chrB	22405755	22411857	1581	late embryogenesis abundant protein	1	P:GO:0019538	P:protein metabolic process
Zm00044a000160	chrB	22500849	22509445	1593	RNA polymerase2	4	F:GO:0003677; F:GO:0003899; P:GO:0006390; C:GO:0034245	F:DNA binding; F:DNA-directed 5'-3' RNA polymerase activity; P:mitochondrial transcription; C:mitochondrial DNA-directed RNA polymerase complex
Zm00044a000161	chrB	22538125	22540593	495	Early nodulin-like protein 1	0
Zm00044a000162	chrB	22539248	22540483	327	hypothetical protein ZEAMMB73_Zm00001d027958	0
Zm00044a000163	chrB	22566703	22570174	2385	Bzip transcription factor-like	1	P:GO:0071249	P:cellular response to nitrate
Zm00044a000164	chrB	22618262	22624360	1434	Aspartyl protease family protein 1	3	F:GO:0004190; P:GO:0006508; P:GO:0030163	F:aspartic-type endopeptidase activity; P:proteolysis; P:protein catabolic process
Zm00044a000165	chrB	22688686	22693311	828	Nuclear ribonuclease Z	0
Zm00044a000166	chrB	22691152	22692550	651	ABC transporter B family member 6	5	F:GO:0005524; C:GO:0016021; F:GO:0016887; F:GO:0042626; P:GO:0055085	F:ATP binding; C:integral component of membrane; F:ATPase activity; F:ATPase-coupled transmembrane transporter activity; P:transmembrane transport
Zm00044a000167	chrB	22694564	22698140	1125	TORTIFOLIA1-like protein 3	6	F:GO:0004842; C:GO:0005634; C:GO:0005737; C:GO:0005874; F:GO:0008017; P:GO:0016567	F:ubiquitin-protein transferase activity; C:nucleus; C:cytoplasm; C:microtubule; F:microtubule binding; P:protein ubiquitination
Zm00044a000168	chrB	22830996	22832621	639	PLATZ transcription factor family protein	0
Zm00044a000169	chrB	22833003	22837986	1092	Putative peptidase C48 domain family protein	3	C:GO:0005737; P:GO:0006406; C:GO:0070390	C:cytoplasm; P:mRNA export from nucleus; C:transcription export complex 2
Zm00044a000170	chrB	22841494	22847656	486	Mitogen-activated protein kinase kinase 2	8	F:GO:0003723; F:GO:0004674; F:GO:0004722; F:GO:0005524; C:GO:0005737; P:GO:0006470; P:GO:0023014; P:GO:0032147	F:RNA binding; F:protein serine/threonine kinase activity; F:protein serine/threonine phosphatase activity; F:ATP binding; C:cytoplasm; P:protein dephosphorylation; P:signal transduction by protein phosphorylation; P:activation of protein kinase activity
Zm00044a000171	chrB	22924164	22927131	2550	Chaperone DnaJ-domain superfamily protein	1	C:GO:0016021	C:integral component of membrane
Zm00044a000172	chrB	23277252	23288834	1017	Phosphatidylinositol/phosphatidylcholine transfer protein SFH13	0
Zm00044a000173	chrB	23400901	23407783	729	Condensin-2 complex subunit G2	1	C:GO:0005634	C:nucleus
Zm00044a000174	chrB	23484428	23485153	129	Casein kinase 1-like protein 6	7	F:GO:0004516; F:GO:0004674; F:GO:0005524; C:GO:0005634; C:GO:0005737; F:GO:0016757; P:GO:0018105	F:nicotinate phosphoribosyltransferase activity; F:protein serine/threonine kinase activity; F:ATP binding; C:nucleus; C:cytoplasm; F:transferase activity, transferring glycosyl groups; P:peptidyl-serine phosphorylation
Zm00044a000175	chrB	23531919	23537448	870	Transcription factor TFIIE alpha subunit	3	C:GO:0005789; C:GO:0016021; F:GO:0019904	C:endoplasmic reticulum membrane; C:integral component of membrane; F:protein domain specific binding
Zm00044a000176	chrB	23541358	23543940	201	IAA-amino acid hydrolase ILR1-like 9	3	C:GO:0005783; P:GO:0009850; F:GO:0010179	C:endoplasmic reticulum; P:auxin metabolic process; F:IAA-Ala conjugate hydrolase activity
Zm00044a000177	chrB	23551737	23554517	276	protein-S-isoprenylcysteine O-methyltransferase	4	F:GO:0004671; C:GO:0005789; P:GO:0006481; C:GO:0016021	F:protein C-terminal S-isoprenylcysteine carboxyl O-methyltransferase activity; C:endoplasmic reticulum membrane; P:C-terminal protein methylation; C:integral component of membrane
Zm00044a000178	chrB	23554731	23557517	567	mRNA-decapping enzyme subunit 2	11	P:GO:0000290; F:GO:0003723; F:GO:0004176; F:GO:0005524; C:GO:0005759; P:GO:0006457; P:GO:0006508; F:GO:0030145; P:GO:0030163; F:GO:0050072; F:GO:0051082	P:deadenylation-dependent decapping of nuclear-transcribed mRNA; F:RNA binding; F:ATP-dependent peptidase activity; F:ATP binding; C:mitochondrial matrix; P:protein folding; P:proteolysis; F:manganese ion binding; P:protein catabolic process; F:m7G(5')pppN diphosphatase activity; F:unfolded protein binding
Zm00044a000179	chrB	23569277	23572049	1239	CBL-interacting serine/threonine-protein kinase 9	5	F:GO:0004674; F:GO:0005524; P:GO:0006468; P:GO:0007165; C:GO:0016021	F:protein serine/threonine kinase activity; F:ATP binding; P:protein phosphorylation; P:signal transduction; C:integral component of membrane
Zm00044a000180	chrB	23595442	23600083	1374	Histone-lysine N-methyltransferase SUVR5	6	F:GO:0003676; C:GO:0005634; C:GO:0005694; F:GO:0008270; F:GO:0018024; P:GO:0034968	F:nucleic acid binding; C:nucleus; C:chromosome; F:zinc ion binding; F:histone-lysine N-methyltransferase activity; P:histone lysine methylation
Zm00044a000181	chrB	23600506	23602431	414	F-box protein	1	F:GO:0005515	F:protein binding
Zm00044a000182	chrB	23637455	23640256	588	Zinc finger BED domain-containing protein RICESLEEPER 2	2	F:GO:0003677; F:GO:0046983	F:DNA binding; F:protein dimerization activity
Zm00044a000183	chrB	23663144	23668493	1113	Zinc finger BED domain-containing protein RICESLEEPER 2	2	F:GO:0003677; F:GO:0046983	F:DNA binding; F:protein dimerization activity
Zm00044a000184	chrB	23746309	23750780	621	dihydrolipoyllysine-residue acetyltransferase component 4 of pyruvate dehydrogenase complex, chloroplastic	5	F:GO:0004652; F:GO:0005524; C:GO:0016021; F:GO:0016746; P:GO:0043631	F:polynucleotide adenylyltransferase activity; F:ATP binding; C:integral component of membrane; F:transferase activity, transferring acyl groups; P:RNA polyadenylation
Zm00044a000185	chrB	23986481	23987901	615	hypothetical protein ZEAMMB73_Zm00001d009860	0
Zm00044a000186	chrB	24049777	24050442	21	---NA---	0
Zm00044a000187	chrB	24053184	24057983	2727	transposase-associated domain protein	1	P:GO:0032196	P:transposition
Zm00044a000188	chrB	24147506	24159914	300	Coatomer subunit epsilon-1	7	C:GO:0000139; F:GO:0005198; P:GO:0006888; P:GO:0006890; P:GO:0006891; P:GO:0015031; C:GO:0030126	C:Golgi membrane; F:structural molecule activity; P:endoplasmic reticulum to Golgi vesicle-mediated transport; P:retrograde vesicle-mediated transport, Golgi to endoplasmic reticulum; P:intra-Golgi vesicle-mediated transport; P:protein transport; C:COPI vesicle coat
Zm00044a000189	chrB	24200454	24201075	285	prostaglandin E synthase 3	7	C:GO:0005634; C:GO:0005829; P:GO:0006457; C:GO:0016021; F:GO:0051087; P:GO:0051131; F:GO:0051879	C:nucleus; C:cytosol; P:protein folding; C:integral component of membrane; F:chaperone binding; P:chaperone-mediated protein complex assembly; F:Hsp90 protein binding
Zm00044a000190	chrB	24203797	24205605	1170	Nucleotide-diphospho-sugar transferase family protein	4	C:GO:0000139; C:GO:0016021; F:GO:0016757; P:GO:0071555	C:Golgi membrane; C:integral component of membrane; F:transferase activity, transferring glycosyl groups; P:cell wall organization
Zm00044a000191	chrB	24208964	24210648	564	predicted protein	1	C:GO:0016021	C:integral component of membrane
Zm00044a000192	chrB	24225440	24228573	810	hAT transposon superfamily protein	1	F:GO:0046983	F:protein dimerization activity
Zm00044a000193	chrB	24284794	24287567	1347	hAT transposon superfamily protein	3	F:GO:0003677; C:GO:0016021; F:GO:0046983	F:DNA binding; C:integral component of membrane; F:protein dimerization activity
Zm00044a000194	chrB	24434090	24435993	1080	ATP-dependent DNA helicase PIF1	11	P:GO:0000723; F:GO:0003678; F:GO:0003735; F:GO:0004190; F:GO:0005524; P:GO:0006281; P:GO:0006310; P:GO:0006508; F:GO:0008234; C:GO:0016021; P:GO:0032508	P:telomere maintenance; F:DNA helicase activity; F:structural constituent of ribosome; F:aspartic-type endopeptidase activity; F:ATP binding; P:DNA repair; P:DNA recombination; P:proteolysis; F:cysteine-type peptidase activity; C:integral component of membrane; P:DNA duplex unwinding
Zm00044a000195	chrB	24445694	24446986	732	ATP-dependent DNA helicase PIF1	10	P:GO:0000723; F:GO:0003678; F:GO:0003735; F:GO:0004190; F:GO:0005524; P:GO:0006281; P:GO:0006310; P:GO:0006508; F:GO:0008234; P:GO:0032508	P:telomere maintenance; F:DNA helicase activity; F:structural constituent of ribosome; F:aspartic-type endopeptidase activity; F:ATP binding; P:DNA repair; P:DNA recombination; P:proteolysis; F:cysteine-type peptidase activity; P:DNA duplex unwinding
Zm00044a000196	chrB	24529128	24537358	600	hypothetical protein Zm00014a_013463, partial	0
Zm00044a000197	chrB	24538454	24541518	1752	ATP-dependent DNA helicase PIF1	11	P:GO:0000723; F:GO:0003678; F:GO:0003735; F:GO:0004190; F:GO:0005524; P:GO:0006281; P:GO:0006310; P:GO:0006508; F:GO:0008234; C:GO:0016021; P:GO:0032508	P:telomere maintenance; F:DNA helicase activity; F:structural constituent of ribosome; F:aspartic-type endopeptidase activity; F:ATP binding; P:DNA repair; P:DNA recombination; P:proteolysis; F:cysteine-type peptidase activity; C:integral component of membrane; P:DNA duplex unwinding
Zm00044a000198	chrB	24563605	24564821	417	homeobox-leucine zipper protein HDG5	0
Zm00044a000199	chrB	24569611	24570698	450	hypothetical protein ZEAMMB73_Zm00001d034276	0
Zm00044a000200	chrB	24572334	24575002	1563	ATP-dependent DNA helicase PIF1	7	P:GO:0000723; F:GO:0003678; F:GO:0005524; P:GO:0006281; P:GO:0006310; P:GO:0032508; F:GO:0070011	P:telomere maintenance; F:DNA helicase activity; F:ATP binding; P:DNA repair; P:DNA recombination; P:DNA duplex unwinding; F:peptidase activity, acting on L-amino acid peptides
Zm00044a000201	chrB	24640242	24643517	618	hypothetical protein ZEAMMB73_Zm00001d019615	0
Zm00044a000202	chrB	24644601	24647899	1983	ATP-dependent DNA helicase PIF1	10	P:GO:0000723; F:GO:0003678; F:GO:0003735; F:GO:0004190; F:GO:0005524; P:GO:0006281; P:GO:0006310; P:GO:0006508; F:GO:0008234; P:GO:0032508	P:telomere maintenance; F:DNA helicase activity; F:structural constituent of ribosome; F:aspartic-type endopeptidase activity; F:ATP binding; P:DNA repair; P:DNA recombination; P:proteolysis; F:cysteine-type peptidase activity; P:DNA duplex unwinding
Zm00044a000203	chrB	24694025	24705096	2952	putative ubiquitin-like-specific protease 1B	14	P:GO:0000723; F:GO:0003678; F:GO:0003735; F:GO:0004190; F:GO:0005515; F:GO:0005524; P:GO:0006281; P:GO:0006310; P:GO:0006508; P:GO:0006886; F:GO:0008234; C:GO:0016021; P:GO:0016192; P:GO:0032508	P:telomere maintenance; F:DNA helicase activity; F:structural constituent of ribosome; F:aspartic-type endopeptidase activity; F:protein binding; F:ATP binding; P:DNA repair; P:DNA recombination; P:proteolysis; P:intracellular protein transport; F:cysteine-type peptidase activity; C:integral component of membrane; P:vesicle-mediated transport; P:DNA duplex unwinding
Zm00044a000204	chrB	24774460	24777005	318	probable trehalose-phosphate phosphatase 10	3	F:GO:0004805; P:GO:0005992; P:GO:0016311	F:trehalose-phosphatase activity; P:trehalose biosynthetic process; P:dephosphorylation
Zm00044a000205	chrB	25045968	25047688	534	putative transposon protein	0
Zm00044a000206	chrB	25055855	25061743	819	uncharacterized protein LOC103646385 isoform X2	0
Zm00044a000207	chrB	25400980	25411165	3738	transposon protein, putative, CACTA, En/Spm sub-class, expressed	0
Zm00044a000208	chrB	25559276	25560163	705	AF350346_1MURB-like protein hMURB7	0
Zm00044a000209	chrB	25562512	25565134	1335	terminal acidic SANT 1	3	F:GO:0003677; F:GO:0016491; P:GO:0055114	F:DNA binding; F:oxidoreductase activity; P:oxidation-reduction process
Zm00044a000210	chrB	25930796	25940030	5262	transposon protein, putative, CACTA, En/Spm sub-class, expressed	0
Zm00044a000211	chrB	26097780	26098548	243	hypothetical protein BRADI_5g08816v3	2	F:GO:0008270; C:GO:0016020	F:zinc ion binding; C:membrane
Zm00044a000212	chrB	26216172	26217329	660	hypothetical protein Zm00014a_042198	0
Zm00044a000213	chrB	26373166	26375327	699	40S ribosomal protein S4	5	F:GO:0004612; F:GO:0005524; C:GO:0005829; P:GO:0006094; C:GO:0016020	F:phosphoenolpyruvate carboxykinase (ATP) activity; F:ATP binding; C:cytosol; P:gluconeogenesis; C:membrane
Zm00044a000214	chrB	26393549	26404751	885	putative receptor-like protein kinase	8	F:GO:0003676; F:GO:0004675; C:GO:0005634; C:GO:0005829; C:GO:0005886; P:GO:0006468; F:GO:0008837; P:GO:0009089	F:nucleic acid binding; F:transmembrane receptor protein serine/threonine kinase activity; C:nucleus; C:cytosol; C:plasma membrane; P:protein phosphorylation; F:diaminopimelate epimerase activity; P:lysine biosynthetic process via diaminopimelate
Zm00044a000215	chrB	26725729	26726556	357	ADP-ribosylation factor 1 isoform X1	2	F:GO:0005525; P:GO:0006810	F:GTP binding; P:transport
Zm00044a000216	chrB	27059671	27060984	312	ubiquitin carrier protein 7	9	P:GO:0000160; F:GO:0004427; P:GO:0006355; F:GO:0009678; C:GO:0016021; F:GO:0030247; F:GO:0042393; F:GO:0046872; P:GO:1902600	P:phosphorelay signal transduction system; F:inorganic diphosphatase activity; P:regulation of transcription, DNA-templated; F:pyrophosphate hydrolysis-driven proton transmembrane transporter activity; C:integral component of membrane; F:polysaccharide binding; F:histone binding; F:metal ion binding; P:proton transmembrane transport
Zm00044a000217	chrB	27194213	27200522	4059	transposon protein, putative, CACTA, En/Spm sub-class	0
Zm00044a000218	chrB	27320144	27323097	801	EIN3-binding F-box protein 1	4	F:GO:0004842; P:GO:0016567; C:GO:0019005; P:GO:0031146	F:ubiquitin-protein transferase activity; P:protein ubiquitination; C:SCF ubiquitin ligase complex; P:SCF-dependent proteasomal ubiquitin-dependent protein catabolic process
Zm00044a000219	chrB	27460355	27462353	723	Mannose-1-phosphate guanylyltransferase 1	1	F:GO:0016740	F:transferase activity
Zm00044a000220	chrB	27493096	27503467	513	T-complex protein 1 subunit eta	4	F:GO:0005524; C:GO:0005832; P:GO:0006457; F:GO:0051082	F:ATP binding; C:chaperonin-containing T-complex; P:protein folding; F:unfolded protein binding
Zm00044a000221	chrB	27504321	27505314	216	MYB-related transcription factor	1	F:GO:0003677	F:DNA binding
Zm00044a000222	chrB	27668315	27670871	726	Calcium-transporting ATPase 9 plasma membrane-type	0
Zm00044a000223	chrB	27738187	27771290	2412	WD-40 repeat-containing protein MSI4	7	F:GO:0003852; F:GO:0005515; C:GO:0005634; P:GO:0006400; F:GO:0008176; P:GO:0009098; C:GO:0016021	F:2-isopropylmalate synthase activity; F:protein binding; C:nucleus; P:tRNA modification; F:tRNA (guanine-N7-)-methyltransferase activity; P:leucine biosynthetic process; C:integral component of membrane
Zm00044a000224	chrB	27894577	27897744	1419	prostatic spermine-binding protein-like	0
Zm00044a000225	chrB	28267268	28271043	618	NAC domain-containing protein 82	3	F:GO:0003677; C:GO:0005634; P:GO:0006355	F:DNA binding; C:nucleus; P:regulation of transcription, DNA-templated
Zm00044a000226	chrB	28324714	28326659	1605	hAT family dimerisation domain containing protein	2	F:GO:0003677; F:GO:0046983	F:DNA binding; F:protein dimerization activity
Zm00044a000227	chrB	28410691	28416072	1179	Serine/threonine-protein kinase PEPKR2	9	F:GO:0004683; F:GO:0005516; F:GO:0005524; C:GO:0005634; C:GO:0005737; F:GO:0009931; P:GO:0018105; P:GO:0035556; P:GO:0046777	F:calmodulin-dependent protein kinase activity; F:calmodulin binding; F:ATP binding; C:nucleus; C:cytoplasm; F:calcium-dependent protein serine/threonine kinase activity; P:peptidyl-serine phosphorylation; P:intracellular signal transduction; P:protein autophosphorylation
Zm00044a000228	chrB	28423677	28425094	636	Chaperone protein dnaJ 3	7	F:GO:0005524; C:GO:0005829; P:GO:0006457; P:GO:0009408; F:GO:0031072; F:GO:0046872; F:GO:0051082	F:ATP binding; C:cytosol; P:protein folding; P:response to heat; F:heat shock protein binding; F:metal ion binding; F:unfolded protein binding
Zm00044a000229	chrB	28769849	28770598	120	General transcription factor 2-related zinc finger protein	0
Zm00044a000230	chrB	28773316	28778291	2340	DExH-box ATP-dependent RNA helicase DExH17	4	F:GO:0003676; F:GO:0004386; F:GO:0005524; P:GO:0006401	F:nucleic acid binding; F:helicase activity; F:ATP binding; P:RNA catabolic process
Zm00044a000231	chrB	28803613	28809503	1677	ATP-dependent DNA helicase MER3 homolog	8	P:GO:0000712; F:GO:0003677; F:GO:0003678; F:GO:0005524; C:GO:0005634; C:GO:0005694; P:GO:0006401; P:GO:0032508	P:resolution of meiotic recombination intermediates; F:DNA binding; F:DNA helicase activity; F:ATP binding; C:nucleus; C:chromosome; P:RNA catabolic process; P:DNA duplex unwinding
Zm00044a000232	chrB	28818792	28821848	624	General transcription factor 2-related zinc finger protein	2	C:GO:0016020; F:GO:0046983	C:membrane; F:protein dimerization activity
Zm00044a000233	chrB	28822405	28827333	2331	DExH-box ATP-dependent RNA helicase DExH17	4	F:GO:0003676; F:GO:0004386; F:GO:0005524; P:GO:0006401	F:nucleic acid binding; F:helicase activity; F:ATP binding; P:RNA catabolic process
Zm00044a000234	chrB	28863400	28868861	1677	ATP-dependent DNA helicase MER3 homolog	8	P:GO:0000712; F:GO:0003677; F:GO:0003678; F:GO:0005524; C:GO:0005634; C:GO:0005694; P:GO:0006401; P:GO:0032508	P:resolution of meiotic recombination intermediates; F:DNA binding; F:DNA helicase activity; F:ATP binding; C:nucleus; C:chromosome; P:RNA catabolic process; P:DNA duplex unwinding
Zm00044a000235	chrB	28975745	28977308	711	Acetamidase/Formamidase family protein	1	F:GO:0016811	F:hydrolase activity, acting on carbon-nitrogen (but not peptide) bonds, in linear amides
Zm00044a000236	chrB	29187933	29191995	738	retrotransposon protein, putative, Ty1-copia subclass	4	F:GO:0003676; F:GO:0008270; P:GO:0015074; C:GO:0016020	F:nucleic acid binding; F:zinc ion binding; P:DNA integration; C:membrane
Zm00044a000237	chrB	29264545	29269966	861	9-cis-epoxycarotenoid dioxygenase 1, chloroplastic	10	P:GO:0000462; P:GO:0000469; C:GO:0005730; C:GO:0009570; C:GO:0016021; P:GO:0016121; C:GO:0030686; F:GO:0045549; F:GO:0046872; P:GO:0055114	P:maturation of SSU-rRNA from tricistronic rRNA transcript (SSU-rRNA, 5.8S rRNA, LSU-rRNA); P:cleavage involved in rRNA processing; C:nucleolus; C:chloroplast stroma; C:integral component of membrane; P:carotene catabolic process; C:90S preribosome; F:9-cis-epoxycarotenoid dioxygenase activity; F:metal ion binding; P:oxidation-reduction process
Zm00044a000238	chrB	29331929	29334656	1023	methyltransferase-like protein 5	6	F:GO:0003676; F:GO:0008168; F:GO:0016702; P:GO:0032259; F:GO:0046872; P:GO:0055114	F:nucleic acid binding; F:methyltransferase activity; F:oxidoreductase activity, acting on single donors with incorporation of molecular oxygen, incorporation of two atoms of oxygen; P:methylation; F:metal ion binding; P:oxidation-reduction process
Zm00044a000239	chrB	29612991	29622082	861	aldose reductase	9	F:GO:0000166; F:GO:0004032; F:GO:0004298; F:GO:0005515; C:GO:0005829; C:GO:0005839; F:GO:0035091; P:GO:0051603; P:GO:0055114	F:nucleotide binding; F:alditol:NADP+ 1-oxidoreductase activity; F:threonine-type endopeptidase activity; F:protein binding; C:cytosol; C:proteasome core complex; F:phosphatidylinositol binding; P:proteolysis involved in cellular protein catabolic process; P:oxidation-reduction process
Zm00044a000240	chrB	30319299	30325440	1725	Ribonuclease II chloroplastic/mitochondrial	22	F:GO:0000175; C:GO:0000178; P:GO:0000226; P:GO:0000278; F:GO:0003723; F:GO:0003924; F:GO:0005200; F:GO:0005515; F:GO:0005525; C:GO:0005739; C:GO:0005783; C:GO:0005794; C:GO:0005874; P:GO:0006355; P:GO:0006364; P:GO:0006612; C:GO:0009507; P:GO:0009658; C:GO:0016021; P:GO:0018230; F:GO:0019706; P:GO:0090503	F:3'-5'-exoribonuclease activity; C:exosome (RNase complex); P:microtubule cytoskeleton organization; P:mitotic cell cycle; F:RNA binding; F:GTPase activity; F:structural constituent of cytoskeleton; F:protein binding; F:GTP binding; C:mitochondrion; C:endoplasmic reticulum; C:Golgi apparatus; C:microtubule; P:regulation of transcription, DNA-templated; P:rRNA processing; P:protein targeting to m…
Zm00044a000241	chrB	30374025	30388930	2235	mRNA-decapping enzyme subunit 2	13	P:GO:0000290; F:GO:0003723; F:GO:0004176; F:GO:0005524; C:GO:0005759; P:GO:0006004; P:GO:0006457; P:GO:0006508; F:GO:0016757; F:GO:0030145; P:GO:0030163; F:GO:0050072; F:GO:0051082	P:deadenylation-dependent decapping of nuclear-transcribed mRNA; F:RNA binding; F:ATP-dependent peptidase activity; F:ATP binding; C:mitochondrial matrix; P:fucose metabolic process; P:protein folding; P:proteolysis; F:transferase activity, transferring glycosyl groups; F:manganese ion binding; P:protein catabolic process; F:m7G(5')pppN diphosphatase activity; F:unfolded protein binding
Zm00044a000242	chrB	30439853	30448126	1692	Monocopper oxidase-like protein SKU5	3	F:GO:0003700; P:GO:0006355; C:GO:0016021	F:DNA-binding transcription factor activity; P:regulation of transcription, DNA-templated; C:integral component of membrane
Zm00044a000243	chrB	30510218	30511761	681	Protein CELLULOSE SYNTHASE INTERACTIVE 1	7	P:GO:0003006; C:GO:0005737; P:GO:0007275; P:GO:0016043; C:GO:0043229; P:GO:0044085; C:GO:0071944	P:developmental process involved in reproduction; C:cytoplasm; P:multicellular organism development; P:cellular component organization; C:intracellular organelle; P:cellular component biogenesis; C:cell periphery
Zm00044a000244	chrB	30705742	30710820	570	Peroxisome biogenesis protein 5	4	F:GO:0005052; C:GO:0005778; C:GO:0005829; P:GO:0016560	F:peroxisome matrix targeting signal-1 binding; C:peroxisomal membrane; C:cytosol; P:protein import into peroxisome matrix, docking
Zm00044a000245	chrB	30727664	30735141	2319	Beta-galactosidase 11	9	F:GO:0004565; F:GO:0004672; F:GO:0005524; C:GO:0005618; C:GO:0005773; P:GO:0005975; P:GO:0006468; C:GO:0016021; F:GO:0030246	F:beta-galactosidase activity; F:protein kinase activity; F:ATP binding; C:cell wall; C:vacuole; P:carbohydrate metabolic process; P:protein phosphorylation; C:integral component of membrane; F:carbohydrate binding
Zm00044a000246	chrB	30785812	30786280	258	late embryogenesis abundant protein-related / LEA protein-related	0
Zm00044a000247	chrB	30854873	30863195	2802	Ubiquitin carboxyl-terminal hydrolase 17	8	F:GO:0003676; F:GO:0004197; F:GO:0004843; P:GO:0006511; F:GO:0008270; P:GO:0015074; C:GO:0016021; P:GO:0016579	F:nucleic acid binding; F:cysteine-type endopeptidase activity; F:thiol-dependent ubiquitin-specific protease activity; P:ubiquitin-dependent protein catabolic process; F:zinc ion binding; P:DNA integration; C:integral component of membrane; P:protein deubiquitination
Zm00044a000248	chrB	31204173	31208879	858	Nuclear ribonuclease Z	0
Zm00044a000249	chrB	31206553	31208034	651	ABC transporter B family member 6	5	F:GO:0005524; C:GO:0016021; F:GO:0016887; F:GO:0042626; P:GO:0055085	F:ATP binding; C:integral component of membrane; F:ATPase activity; F:ATPase-coupled transmembrane transporter activity; P:transmembrane transport
Zm00044a000250	chrB	31211875	31212547	573	alpha/beta-Hydrolases superfamily protein	1	F:GO:0016787	F:hydrolase activity
Zm00044a000251	chrB	31705389	31708919	318	alpha-N-acetylglucosaminidase-like isoform X2	0
Zm00044a000252	chrB	31930601	31932511	429	uncharacterized protein LOC100272348	0
Zm00044a000253	chrB	31934318	31941294	1332	DNA polymerase eta	6	F:GO:0003887; C:GO:0005634; C:GO:0005657; P:GO:0009314; C:GO:0035861; P:GO:0042276	F:DNA-directed DNA polymerase activity; C:nucleus; C:replication fork; P:response to radiation; C:site of double-strand break; P:error-prone translesion synthesis
Zm00044a000254	chrB	31975097	31975665	507	late embryogenesis abundant protein	0
Zm00044a000255	chrB	31979339	32003268	5904	E2F transcription factor-like E2FE	7	F:GO:0003677; F:GO:0003839; C:GO:0005634; C:GO:0005737; P:GO:0006751; F:GO:0008270; P:GO:0015074	F:DNA binding; F:gamma-glutamylcyclotransferase activity; C:nucleus; C:cytoplasm; P:glutathione catabolic process; F:zinc ion binding; P:DNA integration
Zm00044a000256	chrB	32101184	32105437	711	Ultraviolet-B receptor UVR8	8	C:GO:0000785; F:GO:0003682; C:GO:0005634; C:GO:0005829; P:GO:0009649; F:GO:0009881; P:GO:0010224; F:GO:0042803	C:chromatin; F:chromatin binding; C:nucleus; C:cytosol; P:entrainment of circadian clock; F:photoreceptor activity; P:response to UV-B; F:protein homodimerization activity
Zm00044a000257	chrB	32348318	32352972	1263	WD40, G-beta domain containing family protein, family	2	C:GO:0000932; P:GO:0031087	C:P-body; P:deadenylation-independent decapping of nuclear-transcribed mRNA
Zm00044a000258	chrB	32398729	32399298	465	---NA---	0
Zm00044a000259	chrB	32469220	32471938	837	Protein EARLY RESPONSIVE TO DEHYDRATION 15	10	F:GO:0004683; F:GO:0005516; F:GO:0005524; C:GO:0005634; C:GO:0005737; F:GO:0009931; C:GO:0016021; P:GO:0018105; P:GO:0035556; P:GO:0046777	F:calmodulin-dependent protein kinase activity; F:calmodulin binding; F:ATP binding; C:nucleus; C:cytoplasm; F:calcium-dependent protein serine/threonine kinase activity; C:integral component of membrane; P:peptidyl-serine phosphorylation; P:intracellular signal transduction; P:protein autophosphorylation
Zm00044a000260	chrB	32604134	32604472	339	protein IQ-DOMAIN 1-like	0
Zm00044a000261	chrB	32624809	32627102	978	Succinate-semialdehyde dehydrogenase (acetylating)	6	C:GO:0005739; F:GO:0008270; P:GO:0010033; F:GO:0016491; F:GO:0050897; P:GO:0055114	C:mitochondrion; F:zinc ion binding; P:response to organic substance; F:oxidoreductase activity; F:cobalt ion binding; P:oxidation-reduction process
Zm00044a000262	chrB	32629346	32633349	1590	DnaJ 2	7	F:GO:0005524; C:GO:0005829; P:GO:0006457; P:GO:0009408; F:GO:0031072; F:GO:0046872; F:GO:0051082	F:ATP binding; C:cytosol; P:protein folding; P:response to heat; F:heat shock protein binding; F:metal ion binding; F:unfolded protein binding
Zm00044a000263	chrB	32633643	32634329	336	pyrroline-5-carboxylate reductase	2	P:GO:0006561; F:GO:0016491	P:proline biosynthetic process; F:oxidoreductase activity
Zm00044a000264	chrB	32685018	32692740	3843	putative MuDR transposon protein	3	F:GO:0003676; F:GO:0008270; P:GO:0015074	F:nucleic acid binding; F:zinc ion binding; P:DNA integration
Zm00044a000265	chrB	32711694	32717520	1038	Enhancer of polycomb-like transcription factor protein	8	F:GO:0004402; P:GO:0006357; P:GO:0006508; F:GO:0008168; F:GO:0008234; P:GO:0016573; P:GO:0032259; C:GO:0032777	F:histone acetyltransferase activity; P:regulation of transcription by RNA polymerase II; P:proteolysis; F:methyltransferase activity; F:cysteine-type peptidase activity; P:histone acetylation; P:methylation; C:Piccolo NuA4 histone acetyltransferase complex
Zm00044a000266	chrB	32716036	32716686	255	Sterol 3-beta-glucosyltransferase UGT80A2	3	P:GO:0005975; F:GO:0016758; P:GO:0030259	P:carbohydrate metabolic process; F:transferase activity, transferring hexosyl groups; P:lipid glycosylation
Zm00044a000267	chrB	32717882	32733790	2217	Cryptochrome-1	4	P:GO:0009785; F:GO:0009882; C:GO:0016020; F:GO:0016747	P:blue light signaling pathway; F:blue light photoreceptor activity; C:membrane; F:transferase activity, transferring acyl groups other than amino-acyl groups
Zm00044a000268	chrB	32755498	32758102	1275	retrotransposon protein, putative, Ty1-copia subclass	3	F:GO:0003676; P:GO:0015074; C:GO:0016020	F:nucleic acid binding; P:DNA integration; C:membrane
Zm00044a000269	chrB	32889448	32890412	657	hypothetical protein ZEAMMB73_Zm00001d051029	2	F:GO:0003676; F:GO:0008270	F:nucleic acid binding; F:zinc ion binding
Zm00044a000270	chrB	32972920	32981045	918	zinc finger BED domain-containing protein RICESLEEPER 2-like	1	F:GO:0005488	F:binding
Zm00044a000271	chrB	32989262	32992669	609	putative galacturonosyltransferase-like 9	4	C:GO:0005794; P:GO:0005992; C:GO:0009579; F:GO:0016757	C:Golgi apparatus; P:trehalose biosynthetic process; C:thylakoid; F:transferase activity, transferring glycosyl groups
Zm00044a000272	chrB	33046251	33049223	669	U-box domain-containing protein 7	4	F:GO:0004842; C:GO:0005634; C:GO:0005737; P:GO:0016567	F:ubiquitin-protein transferase activity; C:nucleus; C:cytoplasm; P:protein ubiquitination
Zm00044a000273	chrB	33102372	33110625	1113	alpha/beta-Hydrolases superfamily protein	10	F:GO:0003677; F:GO:0004650; F:GO:0004672; C:GO:0005576; C:GO:0005634; P:GO:0005975; P:GO:0006468; C:GO:0009941; F:GO:0016788; P:GO:0071555	F:DNA binding; F:polygalacturonase activity; F:protein kinase activity; C:extracellular region; C:nucleus; P:carbohydrate metabolic process; P:protein phosphorylation; C:chloroplast envelope; F:hydrolase activity, acting on ester bonds; P:cell wall organization
Zm00044a000274	chrB	33119197	33122594	408	HVA22-like protein i	1	C:GO:0016020	C:membrane
Zm00044a000275	chrB	33189354	33199374	246	probable protein arginine N-methyltransferase 6.1	2	F:GO:0016740; P:GO:0032259	F:transferase activity; P:methylation
Zm00044a000276	chrB	33496762	33515230	3099	ATP-dependent DNA helicase PIF1	7	P:GO:0000723; F:GO:0003677; F:GO:0003678; F:GO:0005524; P:GO:0006281; P:GO:0006310; P:GO:0032508	P:telomere maintenance; F:DNA binding; F:DNA helicase activity; F:ATP binding; P:DNA repair; P:DNA recombination; P:DNA duplex unwinding
Zm00044a000277	chrB	33522948	33529373	1899	Protein ROOT PRIMORDIUM DEFECTIVE 1	1	F:GO:0016787	F:hydrolase activity
Zm00044a000278	chrB	33536299	33540939	729	La protein 1	5	F:GO:0003723; C:GO:0005634; P:GO:0006396; C:GO:0016021; C:GO:1990904	F:RNA binding; C:nucleus; P:RNA processing; C:integral component of membrane; C:ribonucleoprotein complex
Zm00044a000279	chrB	33785492	33790493	753	putative casein kinase II subunit beta-4 isoform X1	6	F:GO:0004674; C:GO:0005634; C:GO:0005737; C:GO:0005956; F:GO:0019887; P:GO:0045859	F:protein serine/threonine kinase activity; C:nucleus; C:cytoplasm; C:protein kinase CK2 complex; F:protein kinase regulator activity; P:regulation of protein kinase activity
Zm00044a000280	chrB	33926680	33941301	1437	uncharacterized protein LOC103646990	0
Zm00044a000281	chrB	34136862	34143743	897	pyrophosphatase	4	F:GO:0004427; F:GO:0009678; C:GO:0016020; P:GO:1902600	F:inorganic diphosphatase activity; F:pyrophosphate hydrolysis-driven proton transmembrane transporter activity; C:membrane; P:proton transmembrane transport
Zm00044a000282	chrB	34177627	34178618	363	DNA-binding protein	2	F:GO:0003677; C:GO:0005634	F:DNA binding; C:nucleus
Zm00044a000283	chrB	34183525	34185056	207	Peroxisomal isocitrate dehydrogenase [NADP]	8	F:GO:0000287; F:GO:0004450; C:GO:0005739; P:GO:0006099; P:GO:0006102; P:GO:0006739; C:GO:0016021; F:GO:0051287	F:magnesium ion binding; F:isocitrate dehydrogenase (NADP+) activity; C:mitochondrion; P:tricarboxylic acid cycle; P:isocitrate metabolic process; P:NADP metabolic process; C:integral component of membrane; F:NAD binding
Zm00044a000284	chrB	34220980	34228033	4536	ATP-dependent DNA helicase PIF1	11	P:GO:0000723; F:GO:0003678; F:GO:0004252; F:GO:0005524; P:GO:0006281; P:GO:0006310; P:GO:0006508; F:GO:0008234; F:GO:0010181; C:GO:0016021; P:GO:0032508	P:telomere maintenance; F:DNA helicase activity; F:serine-type endopeptidase activity; F:ATP binding; P:DNA repair; P:DNA recombination; P:proteolysis; F:cysteine-type peptidase activity; F:FMN binding; C:integral component of membrane; P:DNA duplex unwinding
Zm00044a000285	chrB	34228409	34234833	3009	ATP-dependent DNA helicase PIF1	15	P:GO:0000723; F:GO:0003678; F:GO:0004252; F:GO:0005524; P:GO:0006281; P:GO:0006310; P:GO:0006508; F:GO:0008234; F:GO:0010181; F:GO:0015297; C:GO:0016021; P:GO:0032508; P:GO:0042908; F:GO:0042910; P:GO:0055085	P:telomere maintenance; F:DNA helicase activity; F:serine-type endopeptidase activity; F:ATP binding; P:DNA repair; P:DNA recombination; P:proteolysis; F:cysteine-type peptidase activity; F:FMN binding; F:antiporter activity; C:integral component of membrane; P:DNA duplex unwinding; P:xenobiotic transport; F:xenobiotic transmembrane transporter activity; P:transmembrane transport
Zm00044a000286	chrB	34238927	34239601	465	cinnamoyl-CoA reductase-like SNL6	3	F:GO:0016616; F:GO:0050662; P:GO:0055114	F:oxidoreductase activity, acting on the CH-OH group of donors, NAD or NADP as acceptor; F:coenzyme binding; P:oxidation-reduction process
Zm00044a000287	chrB	34269383	34274011	489	Aspartic proteinase A1	5	F:GO:0003743; P:GO:0006413; C:GO:0016021; P:GO:0032790; F:GO:0043022	F:translation initiation factor activity; P:translational initiation; C:integral component of membrane; P:ribosome disassembly; F:ribosome binding
Zm00044a000288	chrB	34306569	34314233	1947	Apyrase 1	5	F:GO:0000166; F:GO:0005515; C:GO:0016020; F:GO:0016818; C:GO:0043231	F:nucleotide binding; F:protein binding; C:membrane; F:hydrolase activity, acting on acid anhydrides, in phosphorus-containing anhydrides; C:intracellular membrane-bounded organelle
Zm00044a000289	chrB	34324344	34325032	237	Protein TIFY 6B	4	C:GO:0005634; P:GO:0009611; P:GO:0031347; P:GO:2000022	C:nucleus; P:response to wounding; P:regulation of defense response; P:regulation of jasmonic acid mediated signaling pathway
Zm00044a000290	chrB	34949144	34950118	348	Late embryogenesis abundant (LEA) hydroxyproline-rich glycoprotein family	3	C:GO:0005886; P:GO:0009269; C:GO:0016021	C:plasma membrane; P:response to desiccation; C:integral component of membrane
Zm00044a000291	chrB	35274751	35275527	231	LOB domain-containing protein 13-like	1	P:GO:0032196	P:transposition
Zm00044a000292	chrB	35285546	35289576	1773	protein ANTAGONIST OF LIKE HETEROCHROMATIN PROTEIN 1-like isoform X1	0
Zm00044a000293	chrB	36102159	36103659	447	F-box protein At-B	7	F:GO:0003735; F:GO:0004842; C:GO:0005840; P:GO:0006412; P:GO:0016567; C:GO:0019005; P:GO:0031146	F:structural constituent of ribosome; F:ubiquitin-protein transferase activity; C:ribosome; P:translation; P:protein ubiquitination; C:SCF ubiquitin ligase complex; P:SCF-dependent proteasomal ubiquitin-dependent protein catabolic process
Zm00044a000294	chrB	36151266	36154878	3273	putative transposase protein	0
Zm00044a000295	chrB	36159317	36161104	885	uncharacterized protein LOC103652027	0
Zm00044a000296	chrB	37011270	37012061	309	Protein EMSY-LIKE like	0
Zm00044a000297	chrB	37326056	37328425	282	hypothetical protein ZEAMMB73_Zm00001d008211	0
Zm00044a000298	chrB	37432790	37440790	4959	retrotransposon protein, putative, Ty3-gypsy subclass	5	F:GO:0003676; F:GO:0004190; P:GO:0006508; F:GO:0008270; P:GO:0015074	F:nucleic acid binding; F:aspartic-type endopeptidase activity; P:proteolysis; F:zinc ion binding; P:DNA integration
Zm00044a000299	chrB	38201911	38217667	4287	retrotransposon protein, putative, unclassified	6	F:GO:0003676; F:GO:0004523; F:GO:0008408; P:GO:0015074; F:GO:0016740; P:GO:0090305	F:nucleic acid binding; F:RNA-DNA hybrid ribonuclease activity; F:3'-5' exonuclease activity; P:DNA integration; F:transferase activity; P:nucleic acid phosphodiester bond hydrolysis
Zm00044a000300	chrB	38579433	38580590	1086	hypothetical protein Zm00014a_010160	0
Zm00044a000301	chrB	38587564	38591771	1116	DNA-dependent RNA polymerase (mitochondrion)	4	F:GO:0003677; F:GO:0003899; P:GO:0006390; C:GO:0034245	F:DNA binding; F:DNA-directed 5'-3' RNA polymerase activity; P:mitochondrial transcription; C:mitochondrial DNA-directed RNA polymerase complex
Zm00044a000302	chrB	38736090	38740719	960	Protein TRAUCO	8	F:GO:0005524; P:GO:0016567; P:GO:0031145; F:GO:0042800; F:GO:0044212; C:GO:0048188; P:GO:0051568; F:GO:0061631	F:ATP binding; P:protein ubiquitination; P:anaphase-promoting complex-dependent catabolic process; F:histone methyltransferase activity (H3-K4 specific); F:transcription regulatory region DNA binding; C:Set1C/COMPASS complex; P:histone H3-K4 methylation; F:ubiquitin conjugating enzyme activity
Zm00044a000303	chrB	39077098	39080284	492	Transcription initiation factor TFIID subunit 5	2	F:GO:0005515; C:GO:0016021	F:protein binding; C:integral component of membrane
Zm00044a000304	chrB	39302497	39304628	1008	uncharacterized protein LOC103635282	0
Zm00044a000305	chrB	39490959	39493733	396	transcription factor PIF3-like	0
Zm00044a000306	chrB	39651329	39655679	1089	Ornithine carbamoyltransferase, chloroplastic	4	F:GO:0004585; F:GO:0016597; P:GO:0019240; P:GO:0042450	F:ornithine carbamoyltransferase activity; F:amino acid binding; P:citrulline biosynthetic process; P:arginine biosynthetic process via ornithine
Zm00044a000307	chrB	39873760	39877524	1029	disrupted meiotic cDNA 1 protein	10	F:GO:0000150; P:GO:0000730; C:GO:0000794; F:GO:0003690; F:GO:0003697; F:GO:0005524; P:GO:0006312; P:GO:0007131; F:GO:0008094; P:GO:0042148	F:recombinase activity; P:DNA recombinase assembly; C:condensed nuclear chromosome; F:double-stranded DNA binding; F:single-stranded DNA binding; F:ATP binding; P:mitotic recombination; P:reciprocal meiotic recombination; F:DNA-dependent ATPase activity; P:strand invasion
Zm00044a000308	chrB	40225322	40229998	564	translocation protein-related	6	F:GO:0003729; C:GO:0005685; C:GO:0005886; P:GO:0006376; C:GO:0030176; P:GO:0031204	F:mRNA binding; C:U1 snRNP; C:plasma membrane; P:mRNA splice site selection; C:integral component of endoplasmic reticulum membrane; P:posttranslational protein targeting to membrane, translocation
Zm00044a000309	chrB	40793075	40795098	1122	AF464738_3putative transposase	1	P:GO:0032196	P:transposition
Zm00044a000310	chrB	40862642	40871630	1104	DNA-directed DNA polymerases	6	F:GO:0003887; P:GO:0006271; P:GO:0006297; C:GO:0016021; C:GO:0043625; P:GO:1904161	F:DNA-directed DNA polymerase activity; P:DNA strand elongation involved in DNA replication; P:nucleotide-excision repair, DNA gap filling; C:integral component of membrane; C:delta DNA polymerase complex; P:DNA synthesis involved in UV-damage excision repair
Zm00044a000311	chrB	41143743	41154307	1224	putative ubiquitin-like-specific protease 1B	12	P:GO:0000723; F:GO:0003678; F:GO:0004820; F:GO:0005524; C:GO:0005634; C:GO:0005737; P:GO:0006281; P:GO:0006310; P:GO:0006426; F:GO:0008234; P:GO:0016926; P:GO:0032508	P:telomere maintenance; F:DNA helicase activity; F:glycine-tRNA ligase activity; F:ATP binding; C:nucleus; C:cytoplasm; P:DNA repair; P:DNA recombination; P:glycyl-tRNA aminoacylation; F:cysteine-type peptidase activity; P:protein desumoylation; P:DNA duplex unwinding
Zm00044a000312	chrB	41144387	41146593	504	Mediator of RNA polymerase II transcription subunit 36a	9	P:GO:0000494; F:GO:0003723; F:GO:0008649; C:GO:0015030; P:GO:0031167; C:GO:0031428; C:GO:0032040; P:GO:1990258; F:GO:1990259	P:box C/D snoRNA 3'-end processing; F:RNA binding; F:rRNA methyltransferase activity; C:Cajal body; P:rRNA methylation; C:box C/D snoRNP complex; C:small-subunit processome; P:histone glutamine methylation; F:histone-glutamine methyltransferase activity
Zm00044a000313	chrB	41228997	41249484	4908	ATP-dependent DNA helicase PIF1	13	P:GO:0000723; F:GO:0003678; F:GO:0004298; F:GO:0005524; C:GO:0005839; P:GO:0006281; P:GO:0006310; P:GO:0006886; P:GO:0006904; F:GO:0008641; C:GO:0030117; P:GO:0032508; P:GO:0051603	P:telomere maintenance; F:DNA helicase activity; F:threonine-type endopeptidase activity; F:ATP binding; C:proteasome core complex; P:DNA repair; P:DNA recombination; P:intracellular protein transport; P:vesicle docking involved in exocytosis; F:ubiquitin-like modifier activating enzyme activity; C:membrane coat; P:DNA duplex unwinding; P:proteolysis involved in cellular protein catabolic process
Zm00044a000314	chrB	41363827	41365085	351	target of rapamycin	0
Zm00044a000315	chrB	41697400	41700673	432	Ypt/Rab-GAP domain of gyp1p superfamily protein	5	F:GO:0005096; C:GO:0005623; P:GO:0006886; F:GO:0017137; P:GO:0090630	F:GTPase activator activity; C:cell; P:intracellular protein transport; F:Rab GTPase binding; P:activation of GTPase activity
Zm00044a000316	chrB	41842142	41860524	7458	ATP-dependent DNA helicase PIF1	17	P:GO:0000723; F:GO:0003677; F:GO:0003678; F:GO:0003700; F:GO:0004332; F:GO:0005524; P:GO:0006096; P:GO:0006281; P:GO:0006310; P:GO:0006355; P:GO:0006508; F:GO:0008234; F:GO:0009055; C:GO:0016021; F:GO:0016620; P:GO:0022900; P:GO:0032508	P:telomere maintenance; F:DNA binding; F:DNA helicase activity; F:DNA-binding transcription factor activity; F:fructose-bisphosphate aldolase activity; F:ATP binding; P:glycolytic process; P:DNA repair; P:DNA recombination; P:regulation of transcription, DNA-templated; P:proteolysis; F:cysteine-type peptidase activity; F:electron transfer activity; C:integral component of membrane; F:oxidoreducta…
Zm00044a000317	chrB	41945377	41947451	501	nitrate regulatory gene2 protein	0
Zm00044a000318	chrB	42358430	42362575	1200	putative ubiquitin-like-specific protease 1B	8	P:GO:0000723; F:GO:0003678; F:GO:0005524; P:GO:0006281; P:GO:0006310; P:GO:0006508; F:GO:0008234; P:GO:0032508	P:telomere maintenance; F:DNA helicase activity; F:ATP binding; P:DNA repair; P:DNA recombination; P:proteolysis; F:cysteine-type peptidase activity; P:DNA duplex unwinding
Zm00044a000319	chrB	42396305	42399085	480	---NA---	0
Zm00044a000320	chrB	42550277	42561332	864	polyadenylate-binding protein-interacting protein 7	0
Zm00044a000321	chrB	42866360	42870555	1713	CACTA TnpD transposase	0
Zm00044a000322	chrB	43330800	43346978	6681	ATP-dependent DNA helicase PIF1	10	P:GO:0000723; F:GO:0003678; F:GO:0003735; F:GO:0004190; F:GO:0005524; P:GO:0006281; P:GO:0006310; P:GO:0006508; F:GO:0008234; P:GO:0032508	P:telomere maintenance; F:DNA helicase activity; F:structural constituent of ribosome; F:aspartic-type endopeptidase activity; F:ATP binding; P:DNA repair; P:DNA recombination; P:proteolysis; F:cysteine-type peptidase activity; P:DNA duplex unwinding
Zm00044a000323	chrB	43349793	43354185	1311	Golgin candidate 6	14	C:GO:0000139; F:GO:0004300; F:GO:0005515; C:GO:0005739; C:GO:0005783; C:GO:0005795; P:GO:0006635; P:GO:0006886; P:GO:0006888; C:GO:0012507; F:GO:0016874; P:GO:0045056; P:GO:0048211; P:GO:0048280	C:Golgi membrane; F:enoyl-CoA hydratase activity; F:protein binding; C:mitochondrion; C:endoplasmic reticulum; C:Golgi stack; P:fatty acid beta-oxidation; P:intracellular protein transport; P:endoplasmic reticulum to Golgi vesicle-mediated transport; C:ER to Golgi transport vesicle membrane; F:ligase activity; P:transcytosis; P:Golgi vesicle docking; P:vesicle fusion with Golgi apparatus
Zm00044a000324	chrB	43350982	43352370	843	uncharacterized protein LOC103654146	0
Zm00044a000325	chrB	43360005	43366050	1362	Putative clathrin heavy chain family protein	9	F:GO:0003676; F:GO:0005198; P:GO:0006886; C:GO:0016021; P:GO:0016192; C:GO:0030130; C:GO:0030132; F:GO:0032051; C:GO:0071439	F:nucleic acid binding; F:structural molecule activity; P:intracellular protein transport; C:integral component of membrane; P:vesicle-mediated transport; C:clathrin coat of trans-Golgi network vesicle; C:clathrin coat of coated pit; F:clathrin light chain binding; C:clathrin complex
Zm00044a000326	chrB	43658864	43661805	354	uncharacterized protein LOC103644984	0
Zm00044a000327	chrB	43699554	43700674	282	sec23/sec24 transport family protein	4	P:GO:0006886; P:GO:0006888; F:GO:0008270; C:GO:0030127	P:intracellular protein transport; P:endoplasmic reticulum to Golgi vesicle-mediated transport; F:zinc ion binding; C:COPII vesicle coat
Zm00044a000328	chrB	43812242	43812802	396	imidazole glycerol phosphate synthase hisHF, chloroplastic	0
Zm00044a000329	chrB	44436490	44438284	444	NADH dehydrogenase [ubiquinone] flavoprotein 1, mitochondrial	9	C:GO:0005747; P:GO:0006120; P:GO:0006508; F:GO:0008137; F:GO:0008236; F:GO:0008270; F:GO:0010181; F:GO:0051287; F:GO:0051539	C:mitochondrial respiratory chain complex I; P:mitochondrial electron transport, NADH to ubiquinone; P:proteolysis; F:NADH dehydrogenase (ubiquinone) activity; F:serine-type peptidase activity; F:zinc ion binding; F:FMN binding; F:NAD binding; F:4 iron, 4 sulfur cluster binding
Zm00044a000330	chrB	44727728	44730511	522	AF187823_1transposase DOPA	1	P:GO:0032196	P:transposition
Zm00044a000331	chrB	45056954	45067550	1221	succinate dehydrogenase1	10	F:GO:0004672; F:GO:0005515; F:GO:0005524; C:GO:0005749; P:GO:0006099; P:GO:0006121; P:GO:0006468; F:GO:0008177; F:GO:0009055; F:GO:0050660	F:protein kinase activity; F:protein binding; F:ATP binding; C:mitochondrial respiratory chain complex II, succinate dehydrogenase complex (ubiquinone); P:tricarboxylic acid cycle; P:mitochondrial electron transport, succinate to ubiquinone; P:protein phosphorylation; F:succinate dehydrogenase (ubiquinone) activity; F:electron transfer activity; F:flavin adenine dinucleotide binding
Zm00044a000332	chrB	45646329	45648144	798	OSJNBa0089K21.9-like protein	0
Zm00044a000333	chrB	46008430	46013415	954	putative aldehyde dehydrogenase MIS1	0
Zm00044a000334	chrB	46634140	46644426	1740	hypothetical protein ZEAMMB73_Zm00001d025113	3	F:GO:0003924; C:GO:0005874; P:GO:0007017	F:GTPase activity; C:microtubule; P:microtubule-based process
Zm00044a000335	chrB	46667630	46669409	585	AF187823_1transposase DOPA	1	P:GO:0032196	P:transposition
Zm00044a000336	chrB	46677985	46684348	1626	ATP-dependent DNA helicase PIF1	9	P:GO:0000723; F:GO:0003678; F:GO:0005524; P:GO:0006281; P:GO:0006310; P:GO:0009165; F:GO:0016301; P:GO:0032508; P:GO:1901564	P:telomere maintenance; F:DNA helicase activity; F:ATP binding; P:DNA repair; P:DNA recombination; P:nucleotide biosynthetic process; F:kinase activity; P:DNA duplex unwinding; P:organonitrogen compound metabolic process
Zm00044a000337	chrB	46722898	46723835	336	ATP-dependent DNA helicase PIF1	6	P:GO:0000723; F:GO:0003678; F:GO:0005524; P:GO:0006281; P:GO:0006310; P:GO:0032508	P:telomere maintenance; F:DNA helicase activity; F:ATP binding; P:DNA repair; P:DNA recombination; P:DNA duplex unwinding
Zm00044a000338	chrB	47378317	47381510	1032	Putative DEAD-box ATP-dependent RNA helicase family protein	3	F:GO:0003723; F:GO:0005524; F:GO:0016787	F:RNA binding; F:ATP binding; F:hydrolase activity
Zm00044a000339	chrB	48011259	48012431	645	DEAD-box ATP-dependent RNA helicase 40	4	F:GO:0003723; F:GO:0004386; F:GO:0005524; C:GO:0005773	F:RNA binding; F:helicase activity; F:ATP binding; C:vacuole
Zm00044a000340	chrB	48258102	48260993	765	Nucleotide-diphospho-sugar transferase superfamily protein	4	C:GO:0016020; F:GO:0016740; C:GO:0043231; P:GO:0090304	C:membrane; F:transferase activity; C:intracellular membrane-bounded organelle; P:nucleic acid metabolic process
Zm00044a000341	chrB	48267008	48268047	426	2-oxoglutarate dehydrogenase E1 component	5	F:GO:0004591; C:GO:0005739; P:GO:0006099; F:GO:0030976; C:GO:0045252	F:oxoglutarate dehydrogenase (succinyl-transferring) activity; C:mitochondrion; P:tricarboxylic acid cycle; F:thiamine pyrophosphate binding; C:oxoglutarate dehydrogenase complex
Zm00044a000342	chrB	48438823	48440359	465	putative tRNA (cytidine(32)/guanosine(34)-2'-O)-methyltransferase	4	P:GO:0002128; P:GO:0002181; C:GO:0005737; F:GO:0008175	P:tRNA nucleoside ribose methylation; P:cytoplasmic translation; C:cytoplasm; F:tRNA methyltransferase activity
Zm00044a000343	chrB	48440728	48441766	495	Heparanase-like protein 3	3	F:GO:0004566; C:GO:0009505; C:GO:0016020	F:beta-glucuronidase activity; C:plant-type cell wall; C:membrane
Zm00044a000344	chrB	48683479	48686089	429	alpha-dioxygenase 1	0
Zm00044a000345	chrB	48803619	48812149	648	putative peptide/nitrate transporter	3	C:GO:0005887; F:GO:0022857; P:GO:0055085	C:integral component of plasma membrane; F:transmembrane transporter activity; P:transmembrane transport
Zm00044a000346	chrB	48949371	48950181	516	Early nodulin-like protein 1	2	F:GO:0009055; C:GO:0031224	F:electron transfer activity; C:intrinsic component of membrane
Zm00044a000347	chrB	49403304	49407212	849	Proton pump-interactor 1	1	F:GO:0016746	F:transferase activity, transferring acyl groups
Zm00044a000348	chrB	49744689	49746830	528	Sialyltransferase-like protein 5	0
Zm00044a000349	chrB	50488770	50490916	594	Sialyltransferase-like protein 5	0
Zm00044a000350	chrB	50680689	50686778	1542	hypothetical protein	0
Zm00044a000351	chrB	50702398	50707948	561	phosphofructose kinase2	11	F:GO:0003872; F:GO:0005524; C:GO:0005829; P:GO:0006002; P:GO:0009749; P:GO:0015979; C:GO:0016021; P:GO:0046835; F:GO:0046872; F:GO:0047334; P:GO:0061615	F:6-phosphofructokinase activity; F:ATP binding; C:cytosol; P:fructose 6-phosphate metabolic process; P:response to glucose; P:photosynthesis; C:integral component of membrane; P:carbohydrate phosphorylation; F:metal ion binding; F:diphosphate-fructose-6-phosphate 1-phosphotransferase activity; P:glycolytic process through fructose-6-phosphate
Zm00044a000352	chrB	51385887	51387129	381	casein kinase II subunit alpha-2-like	7	F:GO:0004674; C:GO:0005634; C:GO:0005829; C:GO:0005956; P:GO:0018105; P:GO:0018107; P:GO:0051726	F:protein serine/threonine kinase activity; C:nucleus; C:cytosol; C:protein kinase CK2 complex; P:peptidyl-serine phosphorylation; P:peptidyl-threonine phosphorylation; P:regulation of cell cycle
Zm00044a000353	chrB	51563591	51570257	2790	retrotransposon protein, putative, Ty3-gypsy subclass	7	F:GO:0003676; F:GO:0003964; F:GO:0004523; P:GO:0006278; P:GO:0015074; P:GO:0032196; P:GO:0090502	F:nucleic acid binding; F:RNA-directed DNA polymerase activity; F:RNA-DNA hybrid ribonuclease activity; P:RNA-dependent DNA biosynthetic process; P:DNA integration; P:transposition; P:RNA phosphodiester bond hydrolysis, endonucleolytic
Zm00044a000354	chrB	51933003	51939402	675	NADPH-dependent pterin aldehyde reductase	4	F:GO:0003677; F:GO:0016491; F:GO:0046983; P:GO:0055114	F:DNA binding; F:oxidoreductase activity; F:protein dimerization activity; P:oxidation-reduction process
Zm00044a000355	chrB	52241544	52242798	573	protein ZINC INDUCED FACILITATOR-LIKE 1	2	C:GO:0005887; P:GO:0055085	C:integral component of plasma membrane; P:transmembrane transport
Zm00044a000356	chrB	52262928	52264990	717	CBL-interacting protein kinase 9	5	F:GO:0004674; F:GO:0005524; P:GO:0006468; P:GO:0007165; C:GO:0016021	F:protein serine/threonine kinase activity; F:ATP binding; P:protein phosphorylation; P:signal transduction; C:integral component of membrane
Zm00044a000357	chrB	52419308	52420118	516	Early nodulin-like protein 1	2	F:GO:0009055; C:GO:0031224	F:electron transfer activity; C:intrinsic component of membrane
Zm00044a000358	chrB	52423954	52427029	489	cysteine protease inhibitor WSCP-like	0
Zm00044a000359	chrB	52657195	52668161	813	Protein arginine N-methyltransferase 1.5	6	C:GO:0005634; C:GO:0005829; F:GO:0008469; F:GO:0016747; P:GO:0034969; P:GO:0035246	C:nucleus; C:cytosol; F:histone-arginine N-methyltransferase activity; F:transferase activity, transferring acyl groups other than amino-acyl groups; P:histone arginine methylation; P:peptidyl-arginine N-methylation
Zm00044a000360	chrB	52676767	52692684	3453	transposon protein, putative, CACTA, En/Spm sub-class	0
Zm00044a000361	chrB	53071848	53072869	336	Sialyltransferase-like protein 5	6	C:GO:0005794; P:GO:0009856; P:GO:0009987; C:GO:0016020; F:GO:0016757; P:GO:0043412	C:Golgi apparatus; P:pollination; P:cellular process; C:membrane; F:transferase activity, transferring glycosyl groups; P:macromolecule modification
Zm00044a000362	chrB	53206555	53212939	339	forkhead-associated domain-containing protein / FHA domain-containing protein	14	P:GO:0000012; F:GO:0003690; F:GO:0003697; F:GO:0004672; F:GO:0005524; C:GO:0005634; P:GO:0006302; P:GO:0006468; P:GO:0006508; F:GO:0008233; F:GO:0008270; C:GO:0016021; F:GO:0016818; F:GO:0017005	P:single strand break repair; F:double-stranded DNA binding; F:single-stranded DNA binding; F:protein kinase activity; F:ATP binding; C:nucleus; P:double-strand break repair; P:protein phosphorylation; P:proteolysis; F:peptidase activity; F:zinc ion binding; C:integral component of membrane; F:hydrolase activity, acting on acid anhydrides, in phosphorus-containing anhydrides; F:3'-tyrosyl-DNA pho…
Zm00044a000363	chrB	53524500	53525948	171	protein UPSTREAM OF FLC	0
Zm00044a000364	chrB	53582404	53583815	282	Retrovirus-related Pol polyprotein from transposon RE2	0
Zm00044a000365	chrB	53702801	53707295	1242	putative methyltransferase At1g22800, mitochondrial	2	F:GO:0008168; P:GO:0032259	F:methyltransferase activity; P:methylation
Zm00044a000366	chrB	53987387	53995042	729	AUGMIN subunit 3	5	C:GO:0005813; P:GO:0007098; P:GO:0051225; C:GO:0070652; C:GO:0072686	C:centrosome; P:centrosome cycle; P:spindle assembly; C:HAUS complex; C:mitotic spindle
Zm00044a000367	chrB	54598662	54600317	759	Thiosulfate/3-mercaptopyruvate sulfurtransferase 1 mitochondrial	1	F:GO:0004792	F:thiosulfate sulfurtransferase activity
Zm00044a000368	chrB	54660858	54661809	546	3-hydroxy-3-methylglutaryl-coenzyme A reductase 3	10	F:GO:0004420; C:GO:0005778; C:GO:0005789; P:GO:0008299; P:GO:0015936; C:GO:0016021; P:GO:0016126; F:GO:0042282; F:GO:0050662; P:GO:0055114	F:hydroxymethylglutaryl-CoA reductase (NADPH) activity; C:peroxisomal membrane; C:endoplasmic reticulum membrane; P:isoprenoid biosynthetic process; P:coenzyme A metabolic process; C:integral component of membrane; P:sterol biosynthetic process; F:hydroxymethylglutaryl-CoA reductase activity; F:coenzyme binding; P:oxidation-reduction process
Zm00044a000369	chrB	54998916	54999504	345	tRNA (guanine(10)-N2)-methyltransferase homolog	6	F:GO:0003676; F:GO:0004809; C:GO:0005737; C:GO:0016021; P:GO:0030488; P:GO:0080180	F:nucleic acid binding; F:tRNA (guanine-N2-)-methyltransferase activity; C:cytoplasm; C:integral component of membrane; P:tRNA methylation; P:2-methylguanosine metabolic process
Zm00044a000370	chrB	55091255	55093669	471	ABC transporter G family member 39	7	F:GO:0003723; F:GO:0005524; C:GO:0005886; C:GO:0016021; F:GO:0016887; F:GO:0042626; P:GO:0055085	F:RNA binding; F:ATP binding; C:plasma membrane; C:integral component of membrane; F:ATPase activity; F:ATPase-coupled transmembrane transporter activity; P:transmembrane transport
Zm00044a000371	chrB	55106442	55107347	261	Remorin family protein	3	F:GO:0003676; F:GO:0003899; P:GO:0006351	F:nucleic acid binding; F:DNA-directed 5'-3' RNA polymerase activity; P:transcription, DNA-templated
Zm00044a000372	chrB	55437702	55441907	1299	Pseudouridine synthase family protein	3	F:GO:0003723; F:GO:0009982; P:GO:0031119	F:RNA binding; F:pseudouridine synthase activity; P:tRNA pseudouridine synthesis
Zm00044a000373	chrB	55512207	55512990	504	Kinesin-like protein KCA2	8	F:GO:0003777; F:GO:0005524; C:GO:0005871; C:GO:0005874; P:GO:0007018; F:GO:0008017; P:GO:0009904; F:GO:0016887	F:microtubule motor activity; F:ATP binding; C:kinesin complex; C:microtubule; P:microtubule-based movement; F:microtubule binding; P:chloroplast accumulation movement; F:ATPase activity
Zm00044a000374	chrB	55994662	55995383	498	pleiotropic drug resistance protein 1-like	0
Zm00044a000375	chrB	56017947	56018534	369	Potassium channel AKT1	0
Zm00044a000376	chrB	56118375	56121712	657	Polyadenylate-binding protein-interacting protein 10	4	F:GO:0003723; F:GO:0003735; P:GO:0006412; C:GO:0022627	F:RNA binding; F:structural constituent of ribosome; P:translation; C:cytosolic small ribosomal subunit
Zm00044a000377	chrB	56336852	56340760	810	40S ribosomal protein S4-3	4	F:GO:0003735; P:GO:0006412; C:GO:0016021; C:GO:0022627	F:structural constituent of ribosome; P:translation; C:integral component of membrane; C:cytosolic small ribosomal subunit
Zm00044a000378	chrB	56384014	56393605	933	uncharacterized protein LOC103638641 isoform X4	0
Zm00044a000379	chrB	56538298	56541683	2388	transposon protein, putative, CACTA, En/Spm sub-class	2	F:GO:0016301; P:GO:0016310	F:kinase activity; P:phosphorylation
Zm00044a000380	chrB	56832642	56844356	990	CBS domain-containing protein CBSCBSPB3	2	F:GO:0005515; C:GO:0016021	F:protein binding; C:integral component of membrane
Zm00044a000381	chrB	57180477	57185478	1443	hypothetical protein C2845_PM07G16380	0
Zm00044a000382	chrB	57347403	57350954	432	vegetative cell wall protein gp1-like	0
Zm00044a000383	chrB	57648384	57651448	654	Sas10/Utp3/C1D family	13	C:GO:0000306; P:GO:0000462; F:GO:0005524; C:GO:0005730; C:GO:0005871; C:GO:0005874; P:GO:0006661; P:GO:0007018; F:GO:0008017; F:GO:0008574; C:GO:0010008; C:GO:0032040; C:GO:0070772	C:extrinsic component of vacuolar membrane; P:maturation of SSU-rRNA from tricistronic rRNA transcript (SSU-rRNA, 5.8S rRNA, LSU-rRNA); F:ATP binding; C:nucleolus; C:kinesin complex; C:microtubule; P:phosphatidylinositol biosynthetic process; P:microtubule-based movement; F:microtubule binding; F:ATP-dependent microtubule motor activity, plus-end-directed; C:endosome membrane; C:small-subunit pro…
Zm00044a000384	chrB	57673110	57675231	321	AAA-type ATPase family protein	2	F:GO:0005524; C:GO:0016021	F:ATP binding; C:integral component of membrane
Zm00044a000385	chrB	57902587	57905151	303	protein STRUBBELIG-RECEPTOR FAMILY 5	5	F:GO:0004672; F:GO:0005515; F:GO:0005524; P:GO:0006468; C:GO:0016021	F:protein kinase activity; F:protein binding; F:ATP binding; P:protein phosphorylation; C:integral component of membrane
Zm00044a000386	chrB	58153840	58155191	390	predicted protein	0
Zm00044a000387	chrB	58171303	58177728	2331	transposon protein, putative, CACTA, En/Spm sub-class	1	P:GO:0032196	P:transposition
Zm00044a000388	chrB	58178861	58179442	288	hypothetical protein ZEAMMB73_Zm00001d031082	2	P:GO:0006508; F:GO:0008234	P:proteolysis; F:cysteine-type peptidase activity
Zm00044a000389	chrB	58222426	58224160	945	Ypt/Rab-GAP domain of gyp1p superfamily protein	4	F:GO:0005096; P:GO:0006886; F:GO:0017137; P:GO:0090630	F:GTPase activator activity; P:intracellular protein transport; F:Rab GTPase binding; P:activation of GTPase activity
Zm00044a000390	chrB	58277695	58280358	873	hypothetical protein ZEAMMB73_Zm00001d035347	0
Zm00044a000391	chrB	58399661	58400952	852	Cellulose synthase-like protein E2	10	P:GO:0000723; F:GO:0003678; F:GO:0005524; P:GO:0006281; P:GO:0006310; C:GO:0016020; F:GO:0016758; P:GO:0019538; P:GO:0032508; P:GO:0034645	P:telomere maintenance; F:DNA helicase activity; F:ATP binding; P:DNA repair; P:DNA recombination; C:membrane; F:transferase activity, transferring hexosyl groups; P:protein metabolic process; P:DNA duplex unwinding; P:cellular macromolecule biosynthetic process
Zm00044a000392	chrB	58585889	58591866	1209	transcription initiation factor TFIID subunit 5	1	F:GO:0005515	F:protein binding
Zm00044a000393	chrB	58754306	58759492	1449	ADP-ribosylation factor GTPase-activating protein AGD3	8	F:GO:0004672; F:GO:0005096; F:GO:0005524; C:GO:0005737; P:GO:0006468; C:GO:0016021; P:GO:0043547; F:GO:0046872	F:protein kinase activity; F:GTPase activator activity; F:ATP binding; C:cytoplasm; P:protein phosphorylation; C:integral component of membrane; P:positive regulation of GTPase activity; F:metal ion binding
Zm00044a000394	chrB	59499756	59509416	948	Core-2/I-branching beta-16-N-acetylglucosaminyltransferase family protein	7	C:GO:0000139; P:GO:0006508; F:GO:0008234; F:GO:0008375; P:GO:0009664; C:GO:0016021; P:GO:0030244	C:Golgi membrane; P:proteolysis; F:cysteine-type peptidase activity; F:acetylglucosaminyltransferase activity; P:plant-type cell wall organization; C:integral component of membrane; P:cellulose biosynthetic process
Zm00044a000395	chrB	59649633	59650919	573	calreticulin 3	5	F:GO:0005509; C:GO:0005789; P:GO:0006457; P:GO:0030968; F:GO:0051082	F:calcium ion binding; C:endoplasmic reticulum membrane; P:protein folding; P:endoplasmic reticulum unfolded protein response; F:unfolded protein binding
Zm00044a000396	chrB	59706423	59707209	42	---NA---	0
Zm00044a000397	chrB	59928008	59931292	579	Sialyltransferase-like protein 5	8	C:GO:0005768; C:GO:0005802; P:GO:0006486; F:GO:0008373; P:GO:0009846; P:GO:0009860; C:GO:0016021; P:GO:0097503	C:endosome; C:trans-Golgi network; P:protein glycosylation; F:sialyltransferase activity; P:pollen germination; P:pollen tube growth; C:integral component of membrane; P:sialylation
Zm00044a000398	chrB	60265090	60267323	933	transposase-associated domain protein	0
Zm00044a000399	chrB	60401493	60419239	3528	transposon protein, putative, CACTA, En/Spm sub-class, expressed	0
Zm00044a000400	chrB	60716860	60719674	900	Long chain base biosynthesis protein 1a	4	P:GO:0009058; C:GO:0016020; F:GO:0016740; F:GO:0030170	P:biosynthetic process; C:membrane; F:transferase activity; F:pyridoxal phosphate binding
Zm00044a000401	chrB	60819407	60824381	858	FAD/NAD(P)-binding oxidoreductase family protein	16	F:GO:0003677; F:GO:0004519; F:GO:0004528; C:GO:0005634; P:GO:0006284; P:GO:0006744; F:GO:0008311; C:GO:0016021; F:GO:0016709; F:GO:0016712; C:GO:0031314; F:GO:0046872; P:GO:0055114; F:GO:0071949; P:GO:0090305; F:GO:0140078	F:DNA binding; F:endonuclease activity; F:phosphodiesterase I activity; C:nucleus; P:base-excision repair; P:ubiquinone biosynthetic process; F:double-stranded DNA 3'-5' exodeoxyribonuclease activity; C:integral component of membrane; F:oxidoreductase activity, acting on paired donors, with incorporation or reduction of molecular oxygen, NAD(P)H as one donor, and incorporation of one atom of oxyg…
Zm00044a000402	chrB	61367262	61368942	597	putative nucleolar protein 5-1	3	F:GO:0030515; C:GO:0031428; C:GO:0032040	F:snoRNA binding; C:box C/D snoRNP complex; C:small-subunit processome
Zm00044a000403	chrB	61382771	61385122	285	DCN1-like protein 2	6	C:GO:0000151; F:GO:0031624; F:GO:0032182; P:GO:0045116; P:GO:0051443; F:GO:0097602	C:ubiquitin ligase complex; F:ubiquitin conjugating enzyme binding; F:ubiquitin-like protein binding; P:protein neddylation; P:positive regulation of ubiquitin-protein transferase activity; F:cullin family protein binding
Zm00044a000404	chrB	61397986	61398803	240	Glutathione synthetase, chloroplastic	10	F:GO:0000287; F:GO:0003697; F:GO:0004363; F:GO:0005524; C:GO:0005634; C:GO:0005829; P:GO:0006750; P:GO:0009908; F:GO:0042803; F:GO:0043295	F:magnesium ion binding; F:single-stranded DNA binding; F:glutathione synthase activity; F:ATP binding; C:nucleus; C:cytosol; P:glutathione biosynthetic process; P:flower development; F:protein homodimerization activity; F:glutathione binding
Zm00044a000405	chrB	61404522	61404854	219	major facilitator superfamily domain-containing protein 12	4	C:GO:0005887; P:GO:0008643; F:GO:0015293; P:GO:0055085	C:integral component of plasma membrane; P:carbohydrate transport; F:symporter activity; P:transmembrane transport
Zm00044a000406	chrB	61836823	61841778	2970	CACTA TnpD transposase	0
Zm00044a000407	chrB	61842703	61850555	1077	uncharacterized protein LOC103646385 isoform X2	0
Zm00044a000408	chrB	61955791	61959463	1446	Flowering locus K homology domain	1	F:GO:0003723	F:RNA binding
Zm00044a000409	chrB	62179705	62182046	783	nicotianamine aminotransferase1	4	P:GO:0006520; F:GO:0008483; P:GO:0009058; F:GO:0030170	P:cellular amino acid metabolic process; F:transaminase activity; P:biosynthetic process; F:pyridoxal phosphate binding
Zm00044a000410	chrB	62190510	62192608	1254	asparagine synthetase	6	F:GO:0000166; F:GO:0003677; F:GO:0004066; C:GO:0005634; C:GO:0005829; P:GO:0006529	F:nucleotide binding; F:DNA binding; F:asparagine synthase (glutamine-hydrolyzing) activity; C:nucleus; C:cytosol; P:asparagine biosynthetic process
Zm00044a000411	chrB	62203533	62206691	2175	Putative peptidase C48 domain family protein	3	C:GO:0005737; P:GO:0006406; C:GO:0070390	C:cytoplasm; P:mRNA export from nucleus; C:transcription export complex 2
Zm00044a000412	chrB	62414502	62415220	561	Cysteine/Histidine-rich C1 domain family protein	0
Zm00044a000413	chrB	63260572	63278348	3483	homogentisate geranylgeranyl transferase1	2	C:GO:0016021; F:GO:0016765	C:integral component of membrane; F:transferase activity, transferring alkyl or aryl (other than methyl) groups
Zm00044a000414	chrB	63283735	63287451	270	trehalose-6-phosphate synthase12	4	F:GO:0003825; F:GO:0004252; P:GO:0005992; P:GO:0006508	F:alpha,alpha-trehalose-phosphate synthase (UDP-forming) activity; F:serine-type endopeptidase activity; P:trehalose biosynthetic process; P:proteolysis
Zm00044a000415	chrB	63335571	63342722	2457	Protein RRP6-like 2	15	F:GO:0000166; F:GO:0000175; C:GO:0000176; P:GO:0000467; F:GO:0003727; C:GO:0005730; P:GO:0071035; P:GO:0071036; P:GO:0071037; P:GO:0071038; P:GO:0071039; P:GO:0071040; P:GO:0071044; P:GO:0071048; P:GO:0071051	F:nucleotide binding; F:3'-5'-exoribonuclease activity; C:nuclear exosome (RNase complex); P:exonucleolytic trimming to generate mature 3'-end of 5.8S rRNA from tricistronic rRNA transcript (SSU-rRNA, 5.8S rRNA, LSU-rRNA); F:single-stranded RNA binding; C:nucleolus; P:nuclear polyadenylation-dependent rRNA catabolic process; P:nuclear polyadenylation-dependent snoRNA catabolic process; P:nuclear …
Zm00044a000416	chrB	63456442	63457157	312	ABC transporter G family member 28 isoform X1	5	F:GO:0000977; F:GO:0003700; C:GO:0005634; P:GO:0045944; F:GO:0046983	F:RNA polymerase II regulatory region sequence-specific DNA binding; F:DNA-binding transcription factor activity; C:nucleus; P:positive regulation of transcription by RNA polymerase II; F:protein dimerization activity
Zm00044a000417	chrB	63806399	63811871	1359	DEAD-box ATP-dependent RNA helicase 7	13	F:GO:0003723; F:GO:0003735; F:GO:0003983; F:GO:0004386; F:GO:0004618; F:GO:0005524; C:GO:0005730; P:GO:0005977; P:GO:0006011; P:GO:0006096; P:GO:0006412; C:GO:0016021; C:GO:0022627	F:RNA binding; F:structural constituent of ribosome; F:UTP:glucose-1-phosphate uridylyltransferase activity; F:helicase activity; F:phosphoglycerate kinase activity; F:ATP binding; C:nucleolus; P:glycogen metabolic process; P:UDP-glucose metabolic process; P:glycolytic process; P:translation; C:integral component of membrane; C:cytosolic small ribosomal subunit
Zm00044a000418	chrB	63873833	63874995	291	valine--tRNA ligase, mitochondrial 1 isoform X2	0
Zm00044a000419	chrB	63973532	63979678	192	uncharacterized protein LOC109944025	0
Zm00044a000420	chrB	63981993	63985661	561	hypothetical protein ZEAMMB73_Zm00001d004748	0
Zm00044a000421	chrB	64228271	64228908	219	Colon cancer-associated Mic1-like protein	0
Zm00044a000422	chrB	64364562	64367130	684	Protein IQ-DOMAIN 32	0
Zm00044a000423	chrB	64367651	64370183	837	Mitotic checkpoint serine/threonine-protein kinase BUB1	5	C:GO:0000778; F:GO:0004672; P:GO:0007094; P:GO:0016310; P:GO:0051754	C:condensed nuclear chromosome kinetochore; F:protein kinase activity; P:mitotic spindle assembly checkpoint; P:phosphorylation; P:meiotic sister chromatid cohesion, centromeric
Zm00044a000424	chrB	64577290	64582163	1482	Serine hydroxymethyltransferase 4	12	F:GO:0004372; P:GO:0006565; F:GO:0008168; F:GO:0008270; P:GO:0019264; F:GO:0030170; P:GO:0032259; P:GO:0035999; P:GO:0046655; F:GO:0050897; F:GO:0070905; P:GO:1904482	F:glycine hydroxymethyltransferase activity; P:L-serine catabolic process; F:methyltransferase activity; F:zinc ion binding; P:glycine biosynthetic process from serine; F:pyridoxal phosphate binding; P:methylation; P:tetrahydrofolate interconversion; P:folic acid metabolic process; F:cobalt ion binding; F:serine binding; P:cellular response to tetrahydrofolate
Zm00044a000425	chrB	65393588	65394494	441	eukaryotic translation initiation factor 3 subunit A	0
Zm00044a000426	chrB	65702467	65705640	1332	AF466931_4unknown	2	P:GO:0006508; F:GO:0008234	P:proteolysis; F:cysteine-type peptidase activity
Zm00044a000427	chrB	65706441	65707599	903	DNA-directed DNA polymerases	6	F:GO:0003887; P:GO:0006271; P:GO:0006297; C:GO:0016020; C:GO:0043625; P:GO:1904161	F:DNA-directed DNA polymerase activity; P:DNA strand elongation involved in DNA replication; P:nucleotide-excision repair, DNA gap filling; C:membrane; C:delta DNA polymerase complex; P:DNA synthesis involved in UV-damage excision repair
Zm00044a000428	chrB	65718686	65722933	1974	protein FAR1-RELATED SEQUENCE 5-like	2	P:GO:0006355; F:GO:0008270	P:regulation of transcription, DNA-templated; F:zinc ion binding
Zm00044a000429	chrB	65895222	65896170	675	NSP (nuclear shuttle protein)-interacting GTPase	10	F:GO:0004372; F:GO:0005096; F:GO:0008168; C:GO:0009507; P:GO:0019264; F:GO:0030170; P:GO:0032259; P:GO:0035999; P:GO:0043547; F:GO:0046872	F:glycine hydroxymethyltransferase activity; F:GTPase activator activity; F:methyltransferase activity; C:chloroplast; P:glycine biosynthetic process from serine; F:pyridoxal phosphate binding; P:methylation; P:tetrahydrofolate interconversion; P:positive regulation of GTPase activity; F:metal ion binding
Zm00044a000430	chrB	66248438	66249843	204	argonaute1b	3	F:GO:0003676; F:GO:0005515; P:GO:0031047	F:nucleic acid binding; F:protein binding; P:gene silencing by RNA
Zm00044a000431	chrB	66266332	66268360	282	hypothetical protein ZEAMMB73_Zm00001d030100	0
Zm00044a000432	chrB	66396470	66410209	5568	retrotransposon protein, putative, Ty3-gypsy subclass	5	F:GO:0003676; F:GO:0004190; P:GO:0006508; F:GO:0008270; P:GO:0015074	F:nucleic acid binding; F:aspartic-type endopeptidase activity; P:proteolysis; F:zinc ion binding; P:DNA integration
Zm00044a000433	chrB	66699851	66700237	243	Pentatricopeptide repeat-containing protein	0
Zm00044a000434	chrB	66777403	66784155	1017	formin-like protein 7	9	F:GO:0030599; P:GO:0043981; P:GO:0043982; P:GO:0043984; F:GO:0043995; F:GO:0043996; C:GO:0044545; F:GO:0046910; F:GO:0046972	F:pectinesterase activity; P:histone H4-K5 acetylation; P:histone H4-K8 acetylation; P:histone H4-K16 acetylation; F:histone acetyltransferase activity (H4-K5 specific); F:histone acetyltransferase activity (H4-K8 specific); C:NSL complex; F:pectinesterase inhibitor activity; F:histone acetyltransferase activity (H4-K16 specific)
Zm00044a000435	chrB	67602206	67602701	285	proline-rich receptor-like protein kinase PERK14	0
Zm00044a000436	chrB	68014609	68015552	522	period circadian protein homolog 2	0
Zm00044a000437	chrB	68228952	68231778	273	40S ribosomal protein S5a-like	0
Zm00044a000438	chrB	68266317	68269294	1242	uncharacterized protein LOC100276797	5	F:GO:0001228; F:GO:0005515; C:GO:0005634; C:GO:0016021; P:GO:0045944	F:DNA-binding transcription activator activity, RNA polymerase II-specific; F:protein binding; C:nucleus; C:integral component of membrane; P:positive regulation of transcription by RNA polymerase II
Zm00044a000439	chrB	68290614	68295280	1248	Serine hydroxymethyltransferase 4	12	F:GO:0004372; P:GO:0006565; F:GO:0008168; F:GO:0008270; P:GO:0019264; F:GO:0030170; P:GO:0032259; P:GO:0035999; P:GO:0046655; F:GO:0050897; F:GO:0070905; P:GO:1904482	F:glycine hydroxymethyltransferase activity; P:L-serine catabolic process; F:methyltransferase activity; F:zinc ion binding; P:glycine biosynthetic process from serine; F:pyridoxal phosphate binding; P:methylation; P:tetrahydrofolate interconversion; P:folic acid metabolic process; F:cobalt ion binding; F:serine binding; P:cellular response to tetrahydrofolate
Zm00044a000440	chrB	68623499	68623931	348	S-formylglutathione hydrolase	4	C:GO:0005829; F:GO:0018738; P:GO:0046294; F:GO:0052689	C:cytosol; F:S-formylglutathione hydrolase activity; P:formaldehyde catabolic process; F:carboxylic ester hydrolase activity
Zm00044a000441	chrB	68624624	68625677	243	Stress-response A/B barrel domain-containing protein HS1	1	P:GO:0009865	P:pollen tube adhesion
Zm00044a000442	chrB	69370568	69372145	255	Abscisic acid 8'-hydroxylase 1	9	F:GO:0004497; F:GO:0005506; C:GO:0005789; C:GO:0016021; P:GO:0016125; F:GO:0016705; F:GO:0020037; P:GO:0046345; P:GO:0055114	F:monooxygenase activity; F:iron ion binding; C:endoplasmic reticulum membrane; C:integral component of membrane; P:sterol metabolic process; F:oxidoreductase activity, acting on paired donors, with incorporation or reduction of molecular oxygen; F:heme binding; P:abscisic acid catabolic process; P:oxidation-reduction process
Zm00044a000443	chrB	70088346	70094852	1836	Thioesterase superfamily protein	5	F:GO:0003676; C:GO:0016021; F:GO:0022857; F:GO:0047617; P:GO:0055085	F:nucleic acid binding; C:integral component of membrane; F:transmembrane transporter activity; F:acyl-CoA hydrolase activity; P:transmembrane transport
Zm00044a000444	chrB	70101582	70106002	558	silicon efflux transporter LSI2-like isoform X2	2	C:GO:0016021; P:GO:0055085	C:integral component of membrane; P:transmembrane transport
Zm00044a000445	chrB	70344212	70356378	528	Ras-related protein RABH1b	11	F:GO:0003924; F:GO:0005525; C:GO:0005768; C:GO:0005794; C:GO:0005829; P:GO:0006886; P:GO:0006890; P:GO:0006891; C:GO:0030139; P:GO:0032482; P:GO:0042147	F:GTPase activity; F:GTP binding; C:endosome; C:Golgi apparatus; C:cytosol; P:intracellular protein transport; P:retrograde vesicle-mediated transport, Golgi to endoplasmic reticulum; P:intra-Golgi vesicle-mediated transport; C:endocytic vesicle; P:Rab protein signal transduction; P:retrograde transport, endosome to Golgi
Zm00044a000446	chrB	70367262	70376046	1734	ATP-dependent DNA helicase PIF1	9	P:GO:0000723; F:GO:0003678; F:GO:0004298; F:GO:0005524; C:GO:0005839; P:GO:0006281; P:GO:0006310; P:GO:0032508; P:GO:0051603	P:telomere maintenance; F:DNA helicase activity; F:threonine-type endopeptidase activity; F:ATP binding; C:proteasome core complex; P:DNA repair; P:DNA recombination; P:DNA duplex unwinding; P:proteolysis involved in cellular protein catabolic process
Zm00044a000447	chrB	70651939	70654509	357	chromatin complex subunit A101	6	F:GO:0003677; F:GO:0004386; F:GO:0005524; C:GO:0005634; F:GO:0008094; P:GO:0044030	F:DNA binding; F:helicase activity; F:ATP binding; C:nucleus; F:DNA-dependent ATPase activity; P:regulation of DNA methylation
Zm00044a000448	chrB	70770119	70775892	2109	Leucine-rich repeat extensin-like protein 3	3	F:GO:0005515; F:GO:0016301; P:GO:0016310	F:protein binding; F:kinase activity; P:phosphorylation
Zm00044a000449	chrB	70775998	70777345	681	transposase-associated domain protein	1	P:GO:0032196	P:transposition
Zm00044a000450	chrB	70894586	70896574	258	uncharacterized zinc finger CCHC domain-containing protein At4g19190	6	F:GO:0003714; F:GO:0004665; P:GO:0006571; F:GO:0008977; P:GO:0055114; P:GO:1903507	F:transcription corepressor activity; F:prephenate dehydrogenase (NADP+) activity; P:tyrosine biosynthetic process; F:prephenate dehydrogenase (NAD+) activity; P:oxidation-reduction process; P:negative regulation of nucleic acid-templated transcription
Zm00044a000451	chrB	71444068	71448335	2247	zinc finger MYM-type protein 1-like	1	F:GO:0046983	F:protein dimerization activity
Zm00044a000452	chrB	71957609	71958202	354	mediator of RNA polymerase II transcription subunit 1.1	0
Zm00044a000453	chrB	72032167	72036033	2475	protein FAR1-RELATED SEQUENCE 5-like	1	P:GO:0006355	P:regulation of transcription, DNA-templated
Zm00044a000454	chrB	72091277	72093838	423	catalytic/ hydrolase	6	F:GO:0001664; F:GO:0003924; F:GO:0005525; C:GO:0005834; P:GO:0007188; F:GO:0031683	F:G protein-coupled receptor binding; F:GTPase activity; F:GTP binding; C:heterotrimeric G-protein complex; P:adenylate cyclase-modulating G protein-coupled receptor signaling pathway; F:G-protein beta/gamma-subunit complex binding
Zm00044a000455	chrB	72194064	72194658	246	WD repeat and HMG-box DNA-binding protein 1	0
Zm00044a000456	chrB	72393161	72394175	501	Peptidase M20/M25/M40 family protein	1	F:GO:0004046	F:aminoacylase activity
Zm00044a000457	chrB	72553192	72557555	2763	retrotransposon protein, putative, Ty1-copia subclass	3	F:GO:0003676; P:GO:0015074; C:GO:0016021	F:nucleic acid binding; P:DNA integration; C:integral component of membrane
Zm00044a000458	chrB	72916735	72919278	1029	Callose synthase 11	9	F:GO:0005524; C:GO:0005737; P:GO:0006406; P:GO:0009987; C:GO:0016021; F:GO:0016491; F:GO:0016740; P:GO:0050896; C:GO:0070390	F:ATP binding; C:cytoplasm; P:mRNA export from nucleus; P:cellular process; C:integral component of membrane; F:oxidoreductase activity; F:transferase activity; P:response to stimulus; C:transcription export complex 2
Zm00044a000459	chrB	72940758	72942708	357	Nucleobase-ascorbate transporter 12	4	C:GO:0005886; C:GO:0016021; F:GO:0022857; P:GO:0055085	C:plasma membrane; C:integral component of membrane; F:transmembrane transporter activity; P:transmembrane transport
Zm00044a000460	chrB	73176429	73179223	477	Sialyltransferase-like protein 5	8	C:GO:0005768; C:GO:0005802; P:GO:0006486; F:GO:0008373; P:GO:0009846; P:GO:0009860; C:GO:0016021; P:GO:0097503	C:endosome; C:trans-Golgi network; P:protein glycosylation; F:sialyltransferase activity; P:pollen germination; P:pollen tube growth; C:integral component of membrane; P:sialylation
Zm00044a000461	chrB	73466604	73474753	216	hypothetical protein	0
Zm00044a000462	chrB	73523021	73538224	5166	transposon protein, putative, CACTA, En/Spm sub-class, expressed	3	F:GO:0010309; P:GO:0019509; P:GO:0055114	F:acireductone dioxygenase [iron(II)-requiring] activity; P:L-methionine salvage from methylthioadenosine; P:oxidation-reduction process
Zm00044a000463	chrB	73556631	73558762	1572	transposon protein, putative, CACTA, En/Spm sub-class	0
Zm00044a000464	chrB	74716100	74717586	711	DNA-directed DNA polymerases	6	F:GO:0003887; P:GO:0006271; P:GO:0006297; C:GO:0016021; C:GO:0043625; P:GO:1904161	F:DNA-directed DNA polymerase activity; P:DNA strand elongation involved in DNA replication; P:nucleotide-excision repair, DNA gap filling; C:integral component of membrane; C:delta DNA polymerase complex; P:DNA synthesis involved in UV-damage excision repair
Zm00044a000465	chrB	75023763	75027638	2670	transposon protein, putative, CACTA, En/Spm sub-class	0
Zm00044a000466	chrB	75079986	75084350	1521	phosphatase 2C 48	0
Zm00044a000467	chrB	75106382	75113198	1275	DNA polymerase epsilon catalytic subunit A	17	P:GO:0000278; F:GO:0003677; F:GO:0003887; F:GO:0003899; P:GO:0006272; P:GO:0006287; P:GO:0006297; P:GO:0006351; F:GO:0008270; F:GO:0008310; C:GO:0008622; P:GO:0015074; C:GO:0016021; P:GO:0045004; F:GO:0051539; P:GO:0071897; P:GO:0090305	P:mitotic cell cycle; F:DNA binding; F:DNA-directed DNA polymerase activity; F:DNA-directed 5'-3' RNA polymerase activity; P:leading strand elongation; P:base-excision repair, gap-filling; P:nucleotide-excision repair, DNA gap filling; P:transcription, DNA-templated; F:zinc ion binding; F:single-stranded DNA 3'-5' exodeoxyribonuclease activity; C:epsilon DNA polymerase complex; P:DNA integration;…
Zm00044a000468	chrB	75152262	75156044	783	TIM-barrel signal transduction protein isoform 2	1	F:GO:0003824	F:catalytic activity
Zm00044a000469	chrB	75528353	75534072	3216	Cinful1 polyprotein	0
Zm00044a000470	chrB	76033734	76035111	321	Acetamidase/Formamidase family protein	2	C:GO:0016021; F:GO:0016811	C:integral component of membrane; F:hydrolase activity, acting on carbon-nitrogen (but not peptide) bonds, in linear amides
Zm00044a000471	chrB	76670039	76671918	360	RNA polymerase II second largest subunit	4	F:GO:0003677; F:GO:0003899; P:GO:0006351; F:GO:0032549	F:DNA binding; F:DNA-directed 5'-3' RNA polymerase activity; P:transcription, DNA-templated; F:ribonucleoside binding
Zm00044a000472	chrB	76673576	76675768	804	65-kDa microtubule-associated protein 3	11	P:GO:0000226; F:GO:0003677; F:GO:0003899; F:GO:0004177; C:GO:0005737; P:GO:0006351; P:GO:0006508; F:GO:0008017; F:GO:0008235; F:GO:0030145; F:GO:0070569	P:microtubule cytoskeleton organization; F:DNA binding; F:DNA-directed 5'-3' RNA polymerase activity; F:aminopeptidase activity; C:cytoplasm; P:transcription, DNA-templated; P:proteolysis; F:microtubule binding; F:metalloexopeptidase activity; F:manganese ion binding; F:uridylyltransferase activity
Zm00044a000473	chrB	76769393	76778747	3273	SEC14 cytosolic factor family protein / phosphoglyceride transfer family protein	6	F:GO:0003676; F:GO:0003964; P:GO:0006278; F:GO:0008270; P:GO:0015074; C:GO:0016021	F:nucleic acid binding; F:RNA-directed DNA polymerase activity; P:RNA-dependent DNA biosynthetic process; F:zinc ion binding; P:DNA integration; C:integral component of membrane
Zm00044a000474	chrB	77013370	77014075	267	ACT domain-containing protein ACR4	0
Zm00044a000475	chrB	77091307	77092214	561	hypothetical protein ZEAMMB73_Zm00001d004808	0
Zm00044a000476	chrB	77098335	77100744	615	transcription initiation factor TFIID subunit 7	11	F:GO:0003713; F:GO:0003743; C:GO:0005669; P:GO:0006357; P:GO:0006413; F:GO:0008134; C:GO:0016021; F:GO:0035035; F:GO:0044212; P:GO:0051123; P:GO:1903508	F:transcription coactivator activity; F:translation initiation factor activity; C:transcription factor TFIID complex; P:regulation of transcription by RNA polymerase II; P:translational initiation; F:transcription factor binding; C:integral component of membrane; F:histone acetyltransferase binding; F:transcription regulatory region DNA binding; P:RNA polymerase II preinitiation complex assembly;…
Zm00044a000477	chrB	77332598	77334311	669	putative trehalose-phosphate phosphatase 6	2	F:GO:0003824; P:GO:0005992	F:catalytic activity; P:trehalose biosynthetic process
Zm00044a000478	chrB	77402019	77404636	1281	Transcriptional repressor ILP1	4	P:GO:0000122; F:GO:0000978; F:GO:0003700; C:GO:0005634	P:negative regulation of transcription by RNA polymerase II; F:RNA polymerase II proximal promoter sequence-specific DNA binding; F:DNA-binding transcription factor activity; C:nucleus
Zm00044a000479	chrB	77431568	77434634	477	Zinc finger BED domain-containing protein RICESLEEPER 2	2	F:GO:0003677; F:GO:0046983	F:DNA binding; F:protein dimerization activity
Zm00044a000480	chrB	77456777	77461175	369	hypothetical protein EJB05_07188	0
Zm00044a000481	chrB	77486793	77491684	759	Ankyrin repeat family protein	5	P:GO:0000462; P:GO:0000469; C:GO:0005730; C:GO:0016021; C:GO:0030686	P:maturation of SSU-rRNA from tricistronic rRNA transcript (SSU-rRNA, 5.8S rRNA, LSU-rRNA); P:cleavage involved in rRNA processing; C:nucleolus; C:integral component of membrane; C:90S preribosome
Zm00044a000482	chrB	77595876	77596649	387	centromeric histone H3	6	C:GO:0000786; F:GO:0003677; C:GO:0005634; P:GO:0009987; P:GO:0022414; F:GO:0046982	C:nucleosome; F:DNA binding; C:nucleus; P:cellular process; P:reproductive process; F:protein heterodimerization activity
Zm00044a000483	chrB	77625763	77630445	1674	ATP-dependent DNA helicase PIF1	11	P:GO:0000723; F:GO:0003678; F:GO:0005524; P:GO:0006281; P:GO:0006310; P:GO:0006486; P:GO:0006508; F:GO:0008234; F:GO:0008378; C:GO:0016020; P:GO:0032508	P:telomere maintenance; F:DNA helicase activity; F:ATP binding; P:DNA repair; P:DNA recombination; P:protein glycosylation; P:proteolysis; F:cysteine-type peptidase activity; F:galactosyltransferase activity; C:membrane; P:DNA duplex unwinding
Zm00044a000484	chrB	77992335	77997908	933	Digalactosyldiacylglycerol synthase 1 chloroplastic	3	F:GO:0005515; C:GO:0009707; P:GO:0019375	F:protein binding; C:chloroplast outer membrane; P:galactolipid biosynthetic process
Zm00044a000485	chrB	78314660	78315435	333	unknown	0
Zm00044a000486	chrB	78348909	78349544	105	---NA---	0
Zm00044a000487	chrB	78349961	78350596	105	---NA---	0
Zm00044a000488	chrB	78440038	78443440	1569	transposon protein, putative, CACTA, En/Spm sub-class	0
Zm00044a000489	chrB	78817417	78822164	708	Lysosomal Pro-X carboxypeptidase	3	P:GO:0006508; F:GO:0008236; F:GO:0008239	P:proteolysis; F:serine-type peptidase activity; F:dipeptidyl-peptidase activity
Zm00044a000490	chrB	78887118	78888847	345	Ankyrin repeat family protein	5	P:GO:0000462; P:GO:0000469; C:GO:0005730; C:GO:0016021; C:GO:0030686	P:maturation of SSU-rRNA from tricistronic rRNA transcript (SSU-rRNA, 5.8S rRNA, LSU-rRNA); P:cleavage involved in rRNA processing; C:nucleolus; C:integral component of membrane; C:90S preribosome
Zm00044a000491	chrB	78995759	78996804	282	hypothetical protein COLO4_16861	0
Zm00044a000492	chrB	79110316	79112288	894	uncharacterized protein LOC103644030	0
Zm00044a000493	chrB	79181124	79181736	273	retrotransposon protein, putative, unclassified	0
Zm00044a000494	chrB	79185119	79192861	813	Protein TRAUCO	9	F:GO:0005524; P:GO:0006659; P:GO:0016567; P:GO:0031145; F:GO:0042800; F:GO:0044212; C:GO:0048188; P:GO:0051568; F:GO:0061631	F:ATP binding; P:phosphatidylserine biosynthetic process; P:protein ubiquitination; P:anaphase-promoting complex-dependent catabolic process; F:histone methyltransferase activity (H3-K4 specific); F:transcription regulatory region DNA binding; C:Set1C/COMPASS complex; P:histone H3-K4 methylation; F:ubiquitin conjugating enzyme activity
Zm00044a000495	chrB	79203670	79213112	1212	putative inactive leucine-rich repeat receptor-like protein kinase	8	F:GO:0003735; F:GO:0004672; F:GO:0005524; C:GO:0005840; P:GO:0006412; P:GO:0006468; C:GO:0016021; P:GO:0032196	F:structural constituent of ribosome; F:protein kinase activity; F:ATP binding; C:ribosome; P:translation; P:protein phosphorylation; C:integral component of membrane; P:transposition
Zm00044a000496	chrB	79235426	79240864	2676	hypothetical protein ZEAMMB73_Zm00001d028335	6	P:GO:0000723; F:GO:0003678; F:GO:0005524; P:GO:0006281; P:GO:0006310; P:GO:0032508	P:telomere maintenance; F:DNA helicase activity; F:ATP binding; P:DNA repair; P:DNA recombination; P:DNA duplex unwinding
Zm00044a000497	chrB	79266053	79267492	606	Coiled-coil domain-containing protein 25	5	P:GO:0000045; P:GO:0000422; P:GO:0006508; F:GO:0008234; C:GO:0016021	P:autophagosome assembly; P:autophagy of mitochondrion; P:proteolysis; F:cysteine-type peptidase activity; C:integral component of membrane
Zm00044a000498	chrB	79269670	79273177	345	teosinte branched1 protein	5	F:GO:0003700; C:GO:0005634; P:GO:0006355; F:GO:0043565; P:GO:2000032	F:DNA-binding transcription factor activity; C:nucleus; P:regulation of transcription, DNA-templated; F:sequence-specific DNA binding; P:regulation of secondary shoot formation
Zm00044a000499	chrB	79405461	79405733	273	calcium-dependent protein kinase 13	12	F:GO:0004683; F:GO:0005509; F:GO:0005516; F:GO:0005524; C:GO:0005634; C:GO:0005737; C:GO:0005886; F:GO:0009931; C:GO:0016021; P:GO:0018105; P:GO:0035556; P:GO:0046777	F:calmodulin-dependent protein kinase activity; F:calcium ion binding; F:calmodulin binding; F:ATP binding; C:nucleus; C:cytoplasm; C:plasma membrane; F:calcium-dependent protein serine/threonine kinase activity; C:integral component of membrane; P:peptidyl-serine phosphorylation; P:intracellular signal transduction; P:protein autophosphorylation
Zm00044a000500	chrB	79838093	79841488	657	SIT4 phosphatase-associated family protein	3	F:GO:0016866; F:GO:0019903; P:GO:0043666	F:intramolecular transferase activity; F:protein phosphatase binding; P:regulation of phosphoprotein phosphatase activity
Zm00044a000501	chrB	104029431	104031176	1149	Serine/threonine-protein kinase Aurora-3	16	C:GO:0000780; F:GO:0003676; F:GO:0004190; F:GO:0005524; C:GO:0005876; P:GO:0006508; P:GO:0007052; P:GO:0007059; P:GO:0015074; C:GO:0016021; C:GO:0031616; C:GO:0032133; P:GO:0032465; F:GO:0035174; P:GO:0035404; C:GO:0051233	C:condensed nuclear chromosome, centromeric region; F:nucleic acid binding; F:aspartic-type endopeptidase activity; F:ATP binding; C:spindle microtubule; P:proteolysis; P:mitotic spindle organization; P:chromosome segregation; P:DNA integration; C:integral component of membrane; C:spindle pole centrosome; C:chromosome passenger complex; P:regulation of cytokinesis; F:histone serine kinase activit…
Zm00044a000502	chrB	104008135	104009299	426	Serine/threonine-protein kinase Aurora-3	14	C:GO:0000780; F:GO:0005524; C:GO:0005876; P:GO:0007052; P:GO:0007059; C:GO:0016021; C:GO:0031616; C:GO:0032133; P:GO:0032465; F:GO:0035175; P:GO:0043987; P:GO:0043988; F:GO:0044022; C:GO:0051233	C:condensed nuclear chromosome, centromeric region; F:ATP binding; C:spindle microtubule; P:mitotic spindle organization; P:chromosome segregation; C:integral component of membrane; C:spindle pole centrosome; C:chromosome passenger complex; P:regulation of cytokinesis; F:histone kinase activity (H3-S10 specific); P:histone H3-S10 phosphorylation; P:histone H3-S28 phosphorylation; F:histone kinase…
Zm00044a000503	chrB	103994991	103996546	261	peptidase/ serine-type peptidase	5	F:GO:0004252; C:GO:0005887; P:GO:0006465; C:GO:0009535; P:GO:0010027	F:serine-type endopeptidase activity; C:integral component of plasma membrane; P:signal peptide processing; C:chloroplast thylakoid membrane; P:thylakoid membrane organization
Zm00044a000504	chrB	80151656	80178673	4527	ATP-dependent DNA helicase PIF1	16	P:GO:0000723; F:GO:0003678; F:GO:0004252; F:GO:0005524; P:GO:0006281; P:GO:0006310; P:GO:0006508; F:GO:0008234; F:GO:0010181; F:GO:0015297; C:GO:0016021; F:GO:0016740; P:GO:0032508; P:GO:0042908; F:GO:0042910; P:GO:0055085	P:telomere maintenance; F:DNA helicase activity; F:serine-type endopeptidase activity; F:ATP binding; P:DNA repair; P:DNA recombination; P:proteolysis; F:cysteine-type peptidase activity; F:FMN binding; F:antiporter activity; C:integral component of membrane; F:transferase activity; P:DNA duplex unwinding; P:xenobiotic transport; F:xenobiotic transmembrane transporter activity; P:transmembrane tr…
Zm00044a000505	chrB	80174683	80177581	891	DNA-directed RNA polymerase II subunit 1	7	F:GO:0001056; F:GO:0003677; C:GO:0005665; C:GO:0005666; P:GO:0006366; P:GO:0006383; C:GO:0016021	F:RNA polymerase III activity; F:DNA binding; C:RNA polymerase II, core complex; C:RNA polymerase III complex; P:transcription by RNA polymerase II; P:transcription by RNA polymerase III; C:integral component of membrane
Zm00044a000506	chrB	80333577	80334724	492	eukaryotic translation initiation factor 3 subunit E	6	P:GO:0001732; F:GO:0003743; C:GO:0005634; C:GO:0016282; C:GO:0033290; C:GO:0071540	P:formation of cytoplasmic translation initiation complex; F:translation initiation factor activity; C:nucleus; C:eukaryotic 43S preinitiation complex; C:eukaryotic 48S preinitiation complex; C:eukaryotic translation initiation factor 3 complex, eIF3e
Zm00044a000507	chrB	80698844	80702330	720	Serine/threonine-protein kinase SAPK3	6	F:GO:0004674; F:GO:0005524; C:GO:0005634; C:GO:0005737; P:GO:0006468; P:GO:0035556	F:protein serine/threonine kinase activity; F:ATP binding; C:nucleus; C:cytoplasm; P:protein phosphorylation; P:intracellular signal transduction
Zm00044a000508	chrB	80706266	80707208	369	UDP-glycosyltransferase 83A1	5	C:GO:0005887; F:GO:0008194; F:GO:0016758; C:GO:0043231; P:GO:0055085	C:integral component of plasma membrane; F:UDP-glycosyltransferase activity; F:transferase activity, transferring hexosyl groups; C:intracellular membrane-bounded organelle; P:transmembrane transport
Zm00044a000509	chrB	80945866	80955469	1983	zinc finger MYM-type protein 1-like	3	F:GO:0000166; F:GO:0003677; F:GO:0046983	F:nucleotide binding; F:DNA binding; F:protein dimerization activity
Zm00044a000510	chrB	81098612	81103901	2574	actin cytoskeleton-regulatory complex protein PAN1-like	0
Zm00044a000511	chrB	81141847	81145245	1143	Phosphatidylinositol/phosphatidylcholine transfer protein SFH13	5	C:GO:0005789; P:GO:0006457; C:GO:0016272; F:GO:0016758; F:GO:0051082	C:endoplasmic reticulum membrane; P:protein folding; C:prefoldin complex; F:transferase activity, transferring hexosyl groups; F:unfolded protein binding
Zm00044a000512	chrB	81145620	81146704	573	proteasome subunit beta type-1	6	F:GO:0004298; C:GO:0005634; C:GO:0005737; P:GO:0010499; C:GO:0019774; P:GO:0043161	F:threonine-type endopeptidase activity; C:nucleus; C:cytoplasm; P:proteasomal ubiquitin-independent protein catabolic process; C:proteasome core complex, beta-subunit complex; P:proteasome-mediated ubiquitin-dependent protein catabolic process
Zm00044a000513	chrB	81191360	81200502	4860	transposon protein, putative, CACTA, En/Spm sub-class	0
Zm00044a000514	chrB	81654520	81660887	1245	bile acid sodium symporter	1	C:GO:0016021	C:integral component of membrane
Zm00044a000515	chrB	81662472	81669508	1464	Phosphoenolpyruvate/phosphate translocator 3, chloroplastic	14	F:GO:0003723; F:GO:0003924; F:GO:0005200; F:GO:0005525; C:GO:0005730; C:GO:0005794; C:GO:0005874; P:GO:0007010; P:GO:0007017; F:GO:0015120; F:GO:0015121; P:GO:0015713; C:GO:0016021; P:GO:0089722	F:RNA binding; F:GTPase activity; F:structural constituent of cytoskeleton; F:GTP binding; C:nucleolus; C:Golgi apparatus; C:microtubule; P:cytoskeleton organization; P:microtubule-based process; F:phosphoglycerate transmembrane transporter activity; F:phosphoenolpyruvate:phosphate antiporter activity; P:phosphoglycerate transmembrane transport; C:integral component of membrane; P:phosphoenolpyru…
Zm00044a000516	chrB	81737343	81747648	2040	putative actin protein	7	F:GO:0005524; C:GO:0005737; C:GO:0005856; C:GO:0016021; F:GO:0016491; F:GO:0051537; P:GO:0055114	F:ATP binding; C:cytoplasm; C:cytoskeleton; C:integral component of membrane; F:oxidoreductase activity; F:2 iron, 2 sulfur cluster binding; P:oxidation-reduction process
Zm00044a000517	chrB	81921463	81921926	300	Peptidase M20/M25/M40 family protein	5	F:GO:0004046; C:GO:0005737; P:GO:0006508; P:GO:0006520; F:GO:0008237	F:aminoacylase activity; C:cytoplasm; P:proteolysis; P:cellular amino acid metabolic process; F:metallopeptidase activity
Zm00044a000518	chrB	82073594	82094313	6288	ATP-dependent DNA helicase PIF1	10	P:GO:0000723; F:GO:0003678; F:GO:0003735; F:GO:0004190; F:GO:0005524; P:GO:0006281; P:GO:0006310; P:GO:0006508; F:GO:0008234; P:GO:0032508	P:telomere maintenance; F:DNA helicase activity; F:structural constituent of ribosome; F:aspartic-type endopeptidase activity; F:ATP binding; P:DNA repair; P:DNA recombination; P:proteolysis; F:cysteine-type peptidase activity; P:DNA duplex unwinding
Zm00044a000519	chrB	82808099	82819118	369	hypothetical protein ZEAMMB73_Zm00001d012112	0
Zm00044a000520	chrB	82850681	82852821	879	ATP-dependent DNA helicase PIF1	13	P:GO:0000723; F:GO:0003678; F:GO:0004332; F:GO:0005524; P:GO:0006096; P:GO:0006281; P:GO:0006310; P:GO:0006508; F:GO:0008234; C:GO:0016021; F:GO:0016620; P:GO:0032508; P:GO:0055114	P:telomere maintenance; F:DNA helicase activity; F:fructose-bisphosphate aldolase activity; F:ATP binding; P:glycolytic process; P:DNA repair; P:DNA recombination; P:proteolysis; F:cysteine-type peptidase activity; C:integral component of membrane; F:oxidoreductase activity, acting on the aldehyde or oxo group of donors, NAD or NADP as acceptor; P:DNA duplex unwinding; P:oxidation-reduction proce…
Zm00044a000521	chrB	83133586	83139986	645	Sucrose nonfermenting 4-like protein	0
Zm00044a000522	chrB	83141998	83143703	486	RING/U-box superfamily protein	1	F:GO:0016491	F:oxidoreductase activity
Zm00044a000523	chrB	83270551	83274998	1413	protein FAR1-RELATED SEQUENCE 5-like	2	F:GO:0003951; P:GO:0016310	F:NAD+ kinase activity; P:phosphorylation
Zm00044a000524	chrB	83279220	83282863	1545	uncharacterized protein LOC109941034	2	P:GO:0006508; F:GO:0008234	P:proteolysis; F:cysteine-type peptidase activity
Zm00044a000525	chrB	83283026	83284519	975	uncharacterized protein LOC103655638	2	P:GO:0006508; F:GO:0008234	P:proteolysis; F:cysteine-type peptidase activity
Zm00044a000526	chrB	83662712	83665913	633	myosin tail region-interacting protein MTI1-like	0
Zm00044a000527	chrB	83911507	83912230	420	Sister chromatid cohesion protein PDS5 B-B	4	C:GO:0000785; C:GO:0005634; P:GO:0006281; P:GO:0007064	C:chromatin; C:nucleus; P:DNA repair; P:mitotic sister chromatid cohesion
Zm00044a000528	chrB	84006499	84008386	618	(+)-neomenthol dehydrogenase	0
Zm00044a000529	chrB	84152635	84157828	1545	transcription regulator	5	P:GO:0000288; C:GO:0000932; C:GO:0016021; P:GO:0017148; C:GO:0030015	P:nuclear-transcribed mRNA catabolic process, deadenylation-dependent decay; C:P-body; C:integral component of membrane; P:negative regulation of translation; C:CCR4-NOT core complex
Zm00044a000530	chrB	84356178	84363076	411	mechanosensitive ion channel protein 6	2	P:GO:0006810; C:GO:0016020	P:transport; C:membrane
Zm00044a000531	chrB	84451228	84461245	3342	retrotransposon protein, putative, Ty3-gypsy subclass	6	F:GO:0003676; F:GO:0004190; P:GO:0006508; F:GO:0008270; P:GO:0015074; C:GO:0016020	F:nucleic acid binding; F:aspartic-type endopeptidase activity; P:proteolysis; F:zinc ion binding; P:DNA integration; C:membrane
Zm00044a000532	chrB	84569960	84570583	222	Protein ALWAYS EARLY 3	7	P:GO:0000003; F:GO:0003677; C:GO:0005654; P:GO:0006351; C:GO:0016021; C:GO:0017053; P:GO:0051726	P:reproduction; F:DNA binding; C:nucleoplasm; P:transcription, DNA-templated; C:integral component of membrane; C:transcriptional repressor complex; P:regulation of cell cycle
Zm00044a000533	chrB	84681544	84682499	609	Peroxidase 3	10	F:GO:0004601; C:GO:0005576; P:GO:0006979; C:GO:0009505; C:GO:0009506; F:GO:0020037; P:GO:0042744; F:GO:0046872; P:GO:0055114; P:GO:0098869	F:peroxidase activity; C:extracellular region; P:response to oxidative stress; C:plant-type cell wall; C:plasmodesma; F:heme binding; P:hydrogen peroxide catabolic process; F:metal ion binding; P:oxidation-reduction process; P:cellular oxidant detoxification
Zm00044a000534	chrB	84702061	84703825	843	transposase-associated domain protein	0
Zm00044a000535	chrB	84711108	84711998	417	uncharacterized protein LOC103655638	2	P:GO:0006508; F:GO:0008234	P:proteolysis; F:cysteine-type peptidase activity
Zm00044a000536	chrB	84720098	84721003	573	transposon protein, putative, CACTA, En/Spm sub-class	2	P:GO:0006508; F:GO:0008234	P:proteolysis; F:cysteine-type peptidase activity
Zm00044a000537	chrB	49023060	49030029	1233	Phosphoenolpyruvate/phosphate translocator 3, chloroplastic	10	F:GO:0003682; F:GO:0003735; C:GO:0005794; P:GO:0006412; P:GO:0010468; F:GO:0015297; C:GO:0016020; C:GO:0022627; F:GO:0097159; F:GO:1901363	F:chromatin binding; F:structural constituent of ribosome; C:Golgi apparatus; P:translation; P:regulation of gene expression; F:antiporter activity; C:membrane; C:cytosolic small ribosomal subunit; F:organic cyclic compound binding; F:heterocyclic compound binding
Zm00044a000538	chrB	84749168	84754979	438	Biopterin transport-related protein BT1	3	F:GO:0003924; F:GO:0005525; C:GO:0016021	F:GTPase activity; F:GTP binding; C:integral component of membrane
Zm00044a000539	chrB	84963619	84969293	1503	Trypsin family protein	0
Zm00044a000540	chrB	85099258	85101954	1374	ATP-dependent DNA helicase PIF1	14	P:GO:0000723; F:GO:0003678; F:GO:0005524; P:GO:0006281; P:GO:0006310; P:GO:0006508; F:GO:0008234; F:GO:0009055; C:GO:0016021; F:GO:0016620; F:GO:0020037; P:GO:0022900; P:GO:0032508; F:GO:0046872	P:telomere maintenance; F:DNA helicase activity; F:ATP binding; P:DNA repair; P:DNA recombination; P:proteolysis; F:cysteine-type peptidase activity; F:electron transfer activity; C:integral component of membrane; F:oxidoreductase activity, acting on the aldehyde or oxo group of donors, NAD or NADP as acceptor; F:heme binding; P:electron transport chain; P:DNA duplex unwinding; F:metal ion binding
Zm00044a000541	chrB	85529445	85530969	645	Cyclin-A1-1	10	P:GO:0000079; C:GO:0000307; F:GO:0004672; F:GO:0005524; C:GO:0005634; C:GO:0005737; F:GO:0016538; F:GO:0019901; P:GO:0044772; P:GO:0051301	P:regulation of cyclin-dependent protein serine/threonine kinase activity; C:cyclin-dependent protein kinase holoenzyme complex; F:protein kinase activity; F:ATP binding; C:nucleus; C:cytoplasm; F:cyclin-dependent protein serine/threonine kinase regulator activity; F:protein kinase binding; P:mitotic cell cycle phase transition; P:cell division
Zm00044a000542	chrB	85908873	85911336	726	protein GUCD1	2	F:GO:0004383; P:GO:0006182	F:guanylate cyclase activity; P:cGMP biosynthetic process
Zm00044a000543	chrB	85929191	85933221	1503	putative ubiquitin-like-specific protease 1B	18	P:GO:0000045; P:GO:0000422; P:GO:0001934; F:GO:0005085; P:GO:0006508; P:GO:0007264; F:GO:0008234; P:GO:0009143; C:GO:0016021; C:GO:0019898; F:GO:0019901; P:GO:0030242; C:GO:0034045; P:GO:0034727; F:GO:0047429; P:GO:0061709; P:GO:0061723; C:GO:1990316	P:autophagosome assembly; P:autophagy of mitochondrion; P:positive regulation of protein phosphorylation; F:guanyl-nucleotide exchange factor activity; P:proteolysis; P:small GTPase mediated signal transduction; F:cysteine-type peptidase activity; P:nucleoside triphosphate catabolic process; C:integral component of membrane; C:extrinsic component of membrane; F:protein kinase binding; P:autophagy…
Zm00044a000544	chrB	85944872	85956813	5298	ATP-dependent DNA helicase PIF1	10	P:GO:0000723; F:GO:0003678; F:GO:0003735; F:GO:0004190; F:GO:0005524; P:GO:0006281; P:GO:0006310; P:GO:0006508; F:GO:0008234; P:GO:0032508	P:telomere maintenance; F:DNA helicase activity; F:structural constituent of ribosome; F:aspartic-type endopeptidase activity; F:ATP binding; P:DNA repair; P:DNA recombination; P:proteolysis; F:cysteine-type peptidase activity; P:DNA duplex unwinding
Zm00044a000545	chrB	85985881	85991364	2037	SBP-transcription factor16	6	F:GO:0003700; F:GO:0005488; P:GO:0006355; P:GO:0006886; C:GO:0016020; P:GO:0016192	F:DNA-binding transcription factor activity; F:binding; P:regulation of transcription, DNA-templated; P:intracellular protein transport; C:membrane; P:vesicle-mediated transport
Zm00044a000546	chrB	86067244	86071343	837	hypothetical protein ZEAMMB73_Zm00001d043635	0
Zm00044a000547	chrB	86163712	86164842	888	hypothetical protein ZEAMMB73_Zm00001d009980	0
Zm00044a000548	chrB	86962396	86967587	1131	callose synthase 5	3	C:GO:0000148; F:GO:0003843; P:GO:0006075	C:1,3-beta-D-glucan synthase complex; F:1,3-beta-D-glucan synthase activity; P:(1->3)-beta-D-glucan biosynthetic process
Zm00044a000549	chrB	87004427	87005241	720	DNA-dependent RNA polymerase (mitochondrion)	4	F:GO:0003677; F:GO:0003899; P:GO:0006390; C:GO:0034245	F:DNA binding; F:DNA-directed 5'-3' RNA polymerase activity; P:mitochondrial transcription; C:mitochondrial DNA-directed RNA polymerase complex
Zm00044a000550	chrB	87053146	87056037	525	Protein DEFECTIVE IN EXINE FORMATION 1	3	C:GO:0005783; P:GO:0010584; C:GO:0016021	C:endoplasmic reticulum; P:pollen exine formation; C:integral component of membrane
Zm00044a000551	chrB	87296353	87298678	120	uncharacterized protein C2845_PM03G15150	0
Zm00044a000552	chrB	87510678	87514946	657	kinetochore protein NDC80 homolog	4	P:GO:0006508; F:GO:0008234; C:GO:0031262; P:GO:0051315	P:proteolysis; F:cysteine-type peptidase activity; C:Ndc80 complex; P:attachment of mitotic spindle microtubules to kinetochore
Zm00044a000553	chrB	87848663	87859568	606	Protein ORANGE, chloroplastic	15	F:GO:0000979; F:GO:0001139; P:GO:0001174; F:GO:0003743; C:GO:0005634; P:GO:0006355; P:GO:0006413; C:GO:0016021; F:GO:0017025; F:GO:0017040; P:GO:0046514; F:GO:0046872; P:GO:0051123; C:GO:0097550; F:GO:0102121	F:RNA polymerase II core promoter sequence-specific DNA binding; F:RNA polymerase II complex recruiting activity; P:transcriptional start site selection at RNA polymerase II promoter; F:translation initiation factor activity; C:nucleus; P:regulation of transcription, DNA-templated; P:translational initiation; C:integral component of membrane; F:TBP-class protein binding; F:N-acylsphingosine amido…
Zm00044a000554	chrB	87862726	87865434	213	probable LRR receptor-like serine/threonine-protein kinase At3g47570	0
Zm00044a000555	chrB	88201100	88202241	477	ATPase 4 plasma membrane-type	5	F:GO:0005524; C:GO:0005886; F:GO:0008553; C:GO:0016021; P:GO:0120029	F:ATP binding; C:plasma membrane; F:proton-exporting ATPase activity, phosphorylative mechanism; C:integral component of membrane; P:proton export across plasma membrane
Zm00044a000556	chrB	88354643	88361421	4785	transposon protein, putative, CACTA, En/Spm sub-class	0
Zm00044a000557	chrB	88417885	88422600	930	HVA22-like protein i	1	C:GO:0016020	C:membrane
Zm00044a000558	chrB	88831741	88834462	813	probable methyltransferase PMT23	8	C:GO:0005768; C:GO:0005802; F:GO:0008168; P:GO:0010038; F:GO:0016756; P:GO:0032259; F:GO:0046872; P:GO:0046938	C:endosome; C:trans-Golgi network; F:methyltransferase activity; P:response to metal ion; F:glutathione gamma-glutamylcysteinyltransferase activity; P:methylation; F:metal ion binding; P:phytochelatin biosynthetic process
Zm00044a000559	chrB	88955032	88957366	723	Annexin D7	6	F:GO:0005509; F:GO:0005544; P:GO:0009408; P:GO:0009409; P:GO:0009414; P:GO:0009651	F:calcium ion binding; F:calcium-dependent phospholipid binding; P:response to heat; P:response to cold; P:response to water deprivation; P:response to salt stress
Zm00044a000560	chrB	88958501	88959101	294	annexin D7-like	6	F:GO:0005509; F:GO:0005544; P:GO:0009408; P:GO:0009409; P:GO:0009414; P:GO:0009651	F:calcium ion binding; F:calcium-dependent phospholipid binding; P:response to heat; P:response to cold; P:response to water deprivation; P:response to salt stress
Zm00044a000561	chrB	89979387	89982848	1371	hypothetical protein ZEAMMB73_Zm00001d004225	0
Zm00044a000562	chrB	90396988	90398940	1509	putative unclassified retrotransposon protein	1	F:GO:0004518	F:nuclease activity
Zm00044a000563	chrB	90399803	90403261	1272	Cullin-associated NEDD8-dissociated protein 1	10	C:GO:0005618; C:GO:0005634; C:GO:0005829; C:GO:0005886; P:GO:0009733; P:GO:0010051; P:GO:0010228; P:GO:0010265; C:GO:0016021; P:GO:0016567	C:cell wall; C:nucleus; C:cytosol; C:plasma membrane; P:response to auxin; P:xylem and phloem pattern formation; P:vegetative to reproductive phase transition of meristem; P:SCF complex assembly; C:integral component of membrane; P:protein ubiquitination
Zm00044a000564	chrB	90454206	90456872	1011	Two-component response regulator ORR23	6	P:GO:0000160; F:GO:0003700; C:GO:0005634; P:GO:0009736; F:GO:0043565; P:GO:0045893	P:phosphorelay signal transduction system; F:DNA-binding transcription factor activity; C:nucleus; P:cytokinin-activated signaling pathway; F:sequence-specific DNA binding; P:positive regulation of transcription, DNA-templated
Zm00044a000565	chrB	90493420	90500810	1506	bZIP transcription factor 16	7	F:GO:0003677; F:GO:0003700; P:GO:0006355; P:GO:0006388; C:GO:0016021; F:GO:0016301; P:GO:0016310	F:DNA binding; F:DNA-binding transcription factor activity; P:regulation of transcription, DNA-templated; P:tRNA splicing, via endonucleolytic cleavage and ligation; C:integral component of membrane; F:kinase activity; P:phosphorylation
Zm00044a000566	chrB	90557878	90559735	468	uncharacterized protein LOC109941319	1	C:GO:0016020	C:membrane
Zm00044a000567	chrB	90610944	90612852	102	---NA---	0
Zm00044a000568	chrB	90660581	90662238	528	mRNA cap guanine-N7 methyltransferase 2	4	F:GO:0004482; C:GO:0005634; C:GO:0005845; P:GO:0006370	F:mRNA (guanine-N7-)-methyltransferase activity; C:nucleus; C:mRNA cap binding complex; P:7-methylguanosine mRNA capping
Zm00044a000569	chrB	90685512	90685853	342	protein IQ-DOMAIN 14-like isoform X2	0
Zm00044a000570	chrB	90741891	90745826	909	transducin family protein / WD-40 repeat family protein	0
Zm00044a000571	chrB	90772412	90773989	1578	ABC transporter F family member 4	1	F:GO:0005515	F:protein binding
Zm00044a000572	chrB	90775812	90779271	1920	putative ubiquitin-like-specific protease 1B	10	F:GO:0000166; F:GO:0004386; F:GO:0004672; P:GO:0006259; P:GO:0006468; P:GO:0006508; P:GO:0006974; F:GO:0008234; C:GO:0016021; P:GO:0051276	F:nucleotide binding; F:helicase activity; F:protein kinase activity; P:DNA metabolic process; P:protein phosphorylation; P:proteolysis; P:cellular response to DNA damage stimulus; F:cysteine-type peptidase activity; C:integral component of membrane; P:chromosome organization
Zm00044a000573	chrB	90814804	90820139	1779	Enhancer of mRNA-decapping protein 4	10	P:GO:0000723; F:GO:0003678; F:GO:0005524; P:GO:0006281; P:GO:0006310; P:GO:0006508; F:GO:0008234; C:GO:0016020; F:GO:0016829; P:GO:0032508	P:telomere maintenance; F:DNA helicase activity; F:ATP binding; P:DNA repair; P:DNA recombination; P:proteolysis; F:cysteine-type peptidase activity; C:membrane; F:lyase activity; P:DNA duplex unwinding
Zm00044a000574	chrB	90850687	90854741	1035	putative ubiquitin-like-specific protease 1B	9	P:GO:0000723; F:GO:0003678; F:GO:0005524; P:GO:0006281; P:GO:0006310; P:GO:0006508; F:GO:0008234; P:GO:0015031; P:GO:0032508	P:telomere maintenance; F:DNA helicase activity; F:ATP binding; P:DNA repair; P:DNA recombination; P:proteolysis; F:cysteine-type peptidase activity; P:protein transport; P:DNA duplex unwinding
Zm00044a000575	chrB	90854536	90856997	636	Mediator of RNA polymerase II transcription subunit 36a	5	F:GO:0003723; P:GO:0006364; P:GO:0006397; F:GO:0008168; P:GO:0032259	F:RNA binding; P:rRNA processing; P:mRNA processing; F:methyltransferase activity; P:methylation
Zm00044a000576	chrB	90881394	90886027	1134	Cinnamoyl-CoA reductase-like SNL6	3	P:GO:0009733; F:GO:0016616; P:GO:0055114	P:response to auxin; F:oxidoreductase activity, acting on the CH-OH group of donors, NAD or NADP as acceptor; P:oxidation-reduction process
Zm00044a000577	chrB	90889157	90892059	276	Ubiquitin carboxyl-terminal hydrolase 13	6	F:GO:0004197; F:GO:0004843; C:GO:0005829; P:GO:0006511; P:GO:0016579; P:GO:0031647	F:cysteine-type endopeptidase activity; F:thiol-dependent ubiquitin-specific protease activity; C:cytosol; P:ubiquitin-dependent protein catabolic process; P:protein deubiquitination; P:regulation of protein stability
Zm00044a000578	chrB	91040857	91042296	720	nitrate and chloride transporter	1	C:GO:0016021	C:integral component of membrane
Zm00044a000579	chrB	91087063	91089943	252	mitochondrial RNA-splicing protein MRS3	0
Zm00044a000580	chrB	91128757	91135215	4911	transposon protein, putative, CACTA, En/Spm sub-class	0
Zm00044a000581	chrB	91135840	91136756	564	glutathione transferase GST 23	3	F:GO:0004364; C:GO:0005737; P:GO:0006749	F:glutathione transferase activity; C:cytoplasm; P:glutathione metabolic process
Zm00044a000582	chrB	91141637	91147011	909	alpha/beta-Hydrolases superfamily protein	2	C:GO:0016020; F:GO:0016787	C:membrane; F:hydrolase activity
Zm00044a000583	chrB	91211623	91212311	219	---NA---	0
Zm00044a000584	chrB	91356207	91357130	465	hypothetical protein Zm00014a_040224	1	P:GO:0032196	P:transposition
Zm00044a000585	chrB	91448145	91454003	1962	ATP-dependent DNA helicase PIF1	13	P:GO:0000723; F:GO:0003678; F:GO:0004332; F:GO:0005524; P:GO:0006096; P:GO:0006281; P:GO:0006310; P:GO:0006508; F:GO:0008234; C:GO:0016021; F:GO:0016620; P:GO:0032508; P:GO:0055114	P:telomere maintenance; F:DNA helicase activity; F:fructose-bisphosphate aldolase activity; F:ATP binding; P:glycolytic process; P:DNA repair; P:DNA recombination; P:proteolysis; F:cysteine-type peptidase activity; C:integral component of membrane; F:oxidoreductase activity, acting on the aldehyde or oxo group of donors, NAD or NADP as acceptor; P:DNA duplex unwinding; P:oxidation-reduction proce…
Zm00044a000586	chrB	91455262	91460452	366	Myosin heavy chain-related protein	7	C:GO:0005634; C:GO:0005829; P:GO:0006879; F:GO:0009055; F:GO:0015035; P:GO:0022900; P:GO:0045454	C:nucleus; C:cytosol; P:cellular iron ion homeostasis; F:electron transfer activity; F:protein disulfide oxidoreductase activity; P:electron transport chain; P:cell redox homeostasis
Zm00044a000587	chrB	91461504	91462995	333	cyclin-dependent kinase inhibitor 1	2	P:GO:0000413; F:GO:0003755	P:protein peptidyl-prolyl isomerization; F:peptidyl-prolyl cis-trans isomerase activity
Zm00044a000588	chrB	92042224	92042984	348	putative amidohydrolase YtcJ	6	P:GO:0009704; P:GO:0009845; P:GO:0010218; C:GO:0016021; F:GO:0016810; C:GO:0048471	P:de-etiolation; P:seed germination; P:response to far red light; C:integral component of membrane; F:hydrolase activity, acting on carbon-nitrogen (but not peptide) bonds; C:perinuclear region of cytoplasm
Zm00044a000589	chrB	92747176	92757968	3183	hypothetical protein ZEAMMB73_Zm00001d025113	3	F:GO:0010309; P:GO:0019509; P:GO:0055114	F:acireductone dioxygenase [iron(II)-requiring] activity; P:L-methionine salvage from methylthioadenosine; P:oxidation-reduction process
Zm00044a000590	chrB	93060418	93064392	1014	Cactin	17	F:GO:0003677; F:GO:0004683; F:GO:0005516; F:GO:0005524; C:GO:0005634; C:GO:0005737; P:GO:0006281; P:GO:0006355; F:GO:0008081; F:GO:0008270; P:GO:0009725; P:GO:0009793; F:GO:0009931; F:GO:0016818; P:GO:0018105; P:GO:0035556; P:GO:0046777	F:DNA binding; F:calmodulin-dependent protein kinase activity; F:calmodulin binding; F:ATP binding; C:nucleus; C:cytoplasm; P:DNA repair; P:regulation of transcription, DNA-templated; F:phosphoric diester hydrolase activity; F:zinc ion binding; P:response to hormone; P:embryo development ending in seed dormancy; F:calcium-dependent protein serine/threonine kinase activity; F:hydrolase activity, a…
Zm00044a000591	chrB	93956877	93961274	2124	Putative peptidase C48 domain family protein	5	F:GO:0004042; C:GO:0005737; P:GO:0006406; P:GO:0006526; C:GO:0070390	F:acetyl-CoA:L-glutamate N-acetyltransferase activity; C:cytoplasm; P:mRNA export from nucleus; P:arginine biosynthetic process; C:transcription export complex 2
Zm00044a000592	chrB	94092050	94104878	4233	regulator of nonsense transcripts 1 homolog	1	F:GO:0016787	F:hydrolase activity
Zm00044a000593	chrB	94112169	94121512	1314	putative TPR repeat-containing protein	4	F:GO:0005509; C:GO:0005886; F:GO:0008270; F:GO:0016757	F:calcium ion binding; C:plasma membrane; F:zinc ion binding; F:transferase activity, transferring glycosyl groups
Zm00044a000594	chrB	94199657	94201749	300	glycosyltransferase family 64 protein	1	F:GO:0008270	F:zinc ion binding
Zm00044a000595	chrB	94220833	94225425	1017	Rab3 GTPase-activating protein non-catalytic subunit	3	C:GO:0016021; F:GO:0017112; P:GO:0043087	C:integral component of membrane; F:Rab guanyl-nucleotide exchange factor activity; P:regulation of GTPase activity
Zm00044a000596	chrB	95598443	95600326	504	unknown	0
Zm00044a000597	chrB	95613115	95616648	882	Protein CHROMATIN REMODELING 24	5	F:GO:0005524; F:GO:0015616; C:GO:0016021; P:GO:0045951; P:GO:0046686	F:ATP binding; F:DNA translocase activity; C:integral component of membrane; P:positive regulation of mitotic recombination; P:response to cadmium ion
Zm00044a000598	chrB	95719957	95727015	3921	transposon protein, putative, CACTA, En/Spm sub-class, expressed	0
Zm00044a000599	chrB	95767805	95770084	609	hypothetical protein ZEAMMB73_Zm00001d034092	0
Zm00044a000600	chrB	95884184	95884804	297	retrotransposon protein, putative, unclassified	8	F:GO:0004672; P:GO:0006468; P:GO:0006950; P:GO:0031323; P:GO:0051171; P:GO:0080090; F:GO:0097159; F:GO:1901363	F:protein kinase activity; P:protein phosphorylation; P:response to stress; P:regulation of cellular metabolic process; P:regulation of nitrogen compound metabolic process; P:regulation of primary metabolic process; F:organic cyclic compound binding; F:heterocyclic compound binding
Zm00044a000601	chrB	95887139	95891936	1488	serine/threonine-protein kinase WAG1	9	F:GO:0004674; F:GO:0005524; C:GO:0005634; C:GO:0005737; C:GO:0005886; P:GO:0006468; P:GO:0015986; C:GO:0045261; F:GO:0046933	F:protein serine/threonine kinase activity; F:ATP binding; C:nucleus; C:cytoplasm; C:plasma membrane; P:protein phosphorylation; P:ATP synthesis coupled proton transport; C:proton-transporting ATP synthase complex, catalytic core F(1); F:proton-transporting ATP synthase activity, rotational mechanism
Zm00044a000602	chrB	95927426	95929746	1272	uncharacterized protein LOC111590850	1	F:GO:0008270	F:zinc ion binding
Zm00044a000603	chrB	96575136	96584676	4287	transposon protein, putative, CACTA, En/Spm sub-class	0
Zm00044a000604	chrB	96943538	96947807	2949	protein MAIN-LIKE 1-like	1	F:GO:0005488	F:binding
Zm00044a000605	chrB	96947900	96966803	3390	DUF724 domain-containing protein 2	0
Zm00044a000606	chrB	97361378	97368140	3351	DUF724 domain-containing protein 2	0
Zm00044a000607	chrB	98146979	98148704	342	protein phosphatase 2C and cyclic nucleotide-binding/kinase domain-containing protein	9	F:GO:0004691; F:GO:0004721; F:GO:0005524; C:GO:0005886; C:GO:0005952; P:GO:0006470; P:GO:0007165; P:GO:0018105; F:GO:0046872	F:cAMP-dependent protein kinase activity; F:phosphoprotein phosphatase activity; F:ATP binding; C:plasma membrane; C:cAMP-dependent protein kinase complex; P:protein dephosphorylation; P:signal transduction; P:peptidyl-serine phosphorylation; F:metal ion binding
Zm00044a000608	chrB	98176100	98180194	747	hypothetical protein ZEAMMB73_Zm00001d028082	0
Zm00044a000609	chrB	98180391	98183605	972	SBP-transcription factor16	6	F:GO:0003677; F:GO:0003700; C:GO:0005634; P:GO:0006355; C:GO:0016021; F:GO:0046872	F:DNA binding; F:DNA-binding transcription factor activity; C:nucleus; P:regulation of transcription, DNA-templated; C:integral component of membrane; F:metal ion binding
Zm00044a000610	chrB	98186204	98202085	3534	ATP-dependent DNA helicase PIF1	6	P:GO:0000723; F:GO:0003678; F:GO:0005524; P:GO:0006281; P:GO:0006310; P:GO:0032508	P:telomere maintenance; F:DNA helicase activity; F:ATP binding; P:DNA repair; P:DNA recombination; P:DNA duplex unwinding
Zm00044a000611	chrB	98203692	98204362	423	Coiled-coil domain-containing protein 25	2	P:GO:0006508; F:GO:0008234	P:proteolysis; F:cysteine-type peptidase activity
Zm00044a000612	chrB	98230708	98247978	2748	Vesicle-fusing ATPase	24	P:GO:0000045; P:GO:0000422; P:GO:0000723; P:GO:0001934; F:GO:0003678; F:GO:0005085; F:GO:0005524; C:GO:0005960; P:GO:0006281; P:GO:0006310; P:GO:0006508; P:GO:0007264; F:GO:0008234; P:GO:0016480; P:GO:0019464; C:GO:0019898; F:GO:0019901; P:GO:0030242; P:GO:0032508; C:GO:0034045; P:GO:0034727; P:GO:0061709; P:GO:0061723; C:GO:1990316	P:autophagosome assembly; P:autophagy of mitochondrion; P:telomere maintenance; P:positive regulation of protein phosphorylation; F:DNA helicase activity; F:guanyl-nucleotide exchange factor activity; F:ATP binding; C:glycine cleavage complex; P:DNA repair; P:DNA recombination; P:proteolysis; P:small GTPase mediated signal transduction; F:cysteine-type peptidase activity; P:negative regulation of…
Zm00044a000613	chrB	98753361	98754426	300	Remorin family protein	8	F:GO:0003676; F:GO:0003899; F:GO:0004675; F:GO:0005524; C:GO:0005886; P:GO:0006351; P:GO:0006468; P:GO:0007178	F:nucleic acid binding; F:DNA-directed 5'-3' RNA polymerase activity; F:transmembrane receptor protein serine/threonine kinase activity; F:ATP binding; C:plasma membrane; P:transcription, DNA-templated; P:protein phosphorylation; P:transmembrane receptor protein serine/threonine kinase signaling pathway
Zm00044a000614	chrB	98880309	98882741	216	retrotransposon protein, putative, Ty1-copia subclass	0
Zm00044a000615	chrB	99377121	99382109	258	Acid phosphatase/vanadium-dependent haloperoxidase protein	1	C:GO:0016021	C:integral component of membrane
Zm00044a000616	chrB	100085556	100090126	687	Purple acid phosphatase 3	4	F:GO:0003993; F:GO:0008198; F:GO:0008199; P:GO:0016311	F:acid phosphatase activity; F:ferrous iron binding; F:ferric iron binding; P:dephosphorylation
Zm00044a000617	chrB	100193781	100199557	3363	ATP-dependent DNA helicase PIF1	7	P:GO:0000723; F:GO:0003678; F:GO:0005524; P:GO:0006281; P:GO:0006310; P:GO:0006796; P:GO:0032508	P:telomere maintenance; F:DNA helicase activity; F:ATP binding; P:DNA repair; P:DNA recombination; P:phosphate-containing compound metabolic process; P:DNA duplex unwinding
Zm00044a000618	chrB	100217802	100242489	3432	putative ubiquitin-like-specific protease 1B	8	P:GO:0000723; F:GO:0003678; F:GO:0005524; P:GO:0006281; P:GO:0006310; P:GO:0006508; F:GO:0008234; P:GO:0032508	P:telomere maintenance; F:DNA helicase activity; F:ATP binding; P:DNA repair; P:DNA recombination; P:proteolysis; F:cysteine-type peptidase activity; P:DNA duplex unwinding
Zm00044a000619	chrB	100463612	100467029	1503	armadillo repeat only 1	1	F:GO:0005515	F:protein binding
Zm00044a000620	chrB	100607159	100617613	6591	retrotransposon protein, putative, Ty3-gypsy subclass	5	F:GO:0003676; F:GO:0004190; P:GO:0006508; F:GO:0008270; P:GO:0015074	F:nucleic acid binding; F:aspartic-type endopeptidase activity; P:proteolysis; F:zinc ion binding; P:DNA integration
Zm00044a000621	chrB	100805469	100814092	597	E3 ubiquitin-protein ligase MBR2	6	P:GO:0006952; C:GO:0016021; P:GO:0016567; F:GO:0016874; F:GO:0019148; F:GO:0061630	P:defense response; C:integral component of membrane; P:protein ubiquitination; F:ligase activity; F:D-cysteine desulfhydrase activity; F:ubiquitin protein ligase activity
Zm00044a000622	chrB	100813126	100819613	4605	ATP-dependent DNA helicase PIF1	12	P:GO:0000723; F:GO:0003678; F:GO:0005524; C:GO:0005623; P:GO:0006281; P:GO:0006310; F:GO:0009055; F:GO:0015035; C:GO:0016020; P:GO:0022900; P:GO:0032508; P:GO:0045454	P:telomere maintenance; F:DNA helicase activity; F:ATP binding; C:cell; P:DNA repair; P:DNA recombination; F:electron transfer activity; F:protein disulfide oxidoreductase activity; C:membrane; P:electron transport chain; P:DNA duplex unwinding; P:cell redox homeostasis
Zm00044a000623	chrB	100821005	100824641	1476	Tetratricopeptide repeat-like superfamily protein	4	C:GO:0000408; P:GO:0002949; F:GO:0005515; F:GO:0016740	C:EKC/KEOPS complex; P:tRNA threonylcarbamoyladenosine modification; F:protein binding; F:transferase activity
Zm00044a000624	chrB	100824719	100833919	3144	putative ubiquitin-like-specific protease 1B	12	P:GO:0000723; F:GO:0003678; F:GO:0003735; F:GO:0004190; F:GO:0005524; P:GO:0006281; P:GO:0006310; P:GO:0006508; F:GO:0008234; C:GO:0016021; P:GO:0016192; P:GO:0032508	P:telomere maintenance; F:DNA helicase activity; F:structural constituent of ribosome; F:aspartic-type endopeptidase activity; F:ATP binding; P:DNA repair; P:DNA recombination; P:proteolysis; F:cysteine-type peptidase activity; C:integral component of membrane; P:vesicle-mediated transport; P:DNA duplex unwinding
Zm00044a000625	chrB	100834318	100840349	555	guanosine deaminase isoform X1	0
Zm00044a000626	chrB	100873316	100874483	270	Telomere-associated protein RIF1	6	P:GO:0000723; F:GO:0005351; C:GO:0005634; C:GO:0005887; P:GO:0034219; P:GO:1902600	P:telomere maintenance; F:carbohydrate:proton symporter activity; C:nucleus; C:integral component of plasma membrane; P:carbohydrate transmembrane transport; P:proton transmembrane transport
Zm00044a000627	chrB	100885854	100892662	1593	E3 ubiquitin protein ligase RIE1	5	C:GO:0005774; C:GO:0016021; F:GO:0016301; P:GO:0016310; F:GO:0016874	C:vacuolar membrane; C:integral component of membrane; F:kinase activity; P:phosphorylation; F:ligase activity
Zm00044a000628	chrB	100893069	100897374	921	Microtubule-associated protein RP/EB family member 1A	9	C:GO:0005815; C:GO:0005881; P:GO:0009652; P:GO:0031110; C:GO:0035371; F:GO:0051010; P:GO:0051225; C:GO:0051233; P:GO:1904825	C:microtubule organizing center; C:cytoplasmic microtubule; P:thigmotropism; P:regulation of microtubule polymerization or depolymerization; C:microtubule plus-end; F:microtubule plus-end binding; P:spindle assembly; C:spindle midzone; P:protein localization to microtubule plus-end
Zm00044a000629	chrB	100899302	100900529	645	probable acyl-activating enzyme 1, peroxisomal	3	F:GO:0003824; P:GO:0030001; F:GO:0046872	F:catalytic activity; P:metal ion transport; F:metal ion binding
Zm00044a000630	chrB	100932004	100940157	4134	retrotransposon protein, putative, unclassified	0
Zm00044a000631	chrB	100950744	100957119	2388	shortage in chiasmata 1	2	P:GO:0007131; C:GO:0016021	P:reciprocal meiotic recombination; C:integral component of membrane
Zm00044a000632	chrB	100954135	100955961	1827	retrotransposon protein, putative, unclassified	0
Zm00044a000633	chrB	100957710	100965917	5577	Protein kinase domain superfamily protein	5	F:GO:0003676; P:GO:0015074; C:GO:0016020; F:GO:0016301; P:GO:0016310	F:nucleic acid binding; P:DNA integration; C:membrane; F:kinase activity; P:phosphorylation
Zm00044a000634	chrB	100966984	100976534	2814	shortage in chiasmata 1	2	P:GO:0007131; C:GO:0016021	P:reciprocal meiotic recombination; C:integral component of membrane
Zm00044a000635	chrB	101073774	101081379	357	Vesicle-associated protein 1-2	0
Zm00044a000636	chrB	101192184	101194047	420	protein YABBY 4	6	C:GO:0005634; P:GO:0009944; P:GO:0010154; P:GO:0010158; P:GO:1902183; P:GO:2000024	C:nucleus; P:polarity specification of adaxial/abaxial axis; P:fruit development; P:abaxial cell fate specification; P:regulation of shoot apical meristem development; P:regulation of leaf development
Zm00044a000637	chrB	101330863	101337257	858	Guanosine nucleotide diphosphate dissociation inhibitor 2	7	F:GO:0005093; C:GO:0005737; P:GO:0007264; P:GO:0015031; P:GO:0016192; F:GO:0017137; P:GO:0050790	F:Rab GDP-dissociation inhibitor activity; C:cytoplasm; P:small GTPase mediated signal transduction; P:protein transport; P:vesicle-mediated transport; F:Rab GTPase binding; P:regulation of catalytic activity
Zm00044a000638	chrB	101415928	101418163	1254	Lysosomal Pro-X carboxypeptidase	2	P:GO:0006508; F:GO:0008236	P:proteolysis; F:serine-type peptidase activity
Zm00044a000639	chrB	101587016	101591573	585	peptidyl-prolyl cis-trans isomerase FKBP16-1, chloroplastic	0
Zm00044a000640	chrB	101595717	101596071	186	Chaperone protein dnaJ 10	0
Zm00044a000641	chrB	101994328	102000130	591	Protein DEHYDRATION-INDUCED 19 5	0
Zm00044a000642	chrB	102192240	102199097	519	Magnesium/proton exchanger 1	2	C:GO:0016021; P:GO:0055085	C:integral component of membrane; P:transmembrane transport
Zm00044a000643	chrB	103951479	103953245	675	putative thylakoidal processing peptidase 2, chloroplastic	5	F:GO:0004252; C:GO:0005887; P:GO:0006465; C:GO:0009535; P:GO:0010027	F:serine-type endopeptidase activity; C:integral component of plasma membrane; P:signal peptide processing; C:chloroplast thylakoid membrane; P:thylakoid membrane organization
Zm00044a000644	chrB	103888816	103896961	2115	ribonuclease II, chloroplastic/mitochondrial	19	F:GO:0000175; C:GO:0000178; P:GO:0000226; P:GO:0000278; P:GO:0000469; F:GO:0003723; F:GO:0003924; F:GO:0005200; F:GO:0005524; F:GO:0005525; C:GO:0005730; C:GO:0005739; C:GO:0005874; C:GO:0005886; P:GO:0006457; C:GO:0009507; P:GO:0009658; F:GO:0051082; P:GO:0090503	F:3'-5'-exoribonuclease activity; C:exosome (RNase complex); P:microtubule cytoskeleton organization; P:mitotic cell cycle; P:cleavage involved in rRNA processing; F:RNA binding; F:GTPase activity; F:structural constituent of cytoskeleton; F:ATP binding; F:GTP binding; C:nucleolus; C:mitochondrion; C:microtubule; C:plasma membrane; P:protein folding; C:chloroplast; P:chloroplast organization; F:u…
Zm00044a000645	chrB	103870908	103872414	693	Serine/threonine-protein kinase SAPK10	8	F:GO:0004674; F:GO:0005515; F:GO:0005524; C:GO:0005634; C:GO:0005829; P:GO:0006468; P:GO:0009738; P:GO:0035556	F:protein serine/threonine kinase activity; F:protein binding; F:ATP binding; C:nucleus; C:cytosol; P:protein phosphorylation; P:abscisic acid-activated signaling pathway; P:intracellular signal transduction
Zm00044a000646	chrB	103774335	103775131	303	DNA repair metallo-beta-lactamase family protein	11	C:GO:0000784; F:GO:0003684; F:GO:0003924; F:GO:0005525; P:GO:0006303; P:GO:0008380; P:GO:0031848; C:GO:0035145; F:GO:0035312; P:GO:0036297; P:GO:0090305	C:nuclear chromosome, telomeric region; F:damaged DNA binding; F:GTPase activity; F:GTP binding; P:double-strand break repair via nonhomologous end joining; P:RNA splicing; P:protection from non-homologous end joining at telomere; C:exon-exon junction complex; F:5'-3' exodeoxyribonuclease activity; P:interstrand cross-link repair; P:nucleic acid phosphodiester bond hydrolysis
Zm00044a000647	chrB	103734394	103740167	1758	Ankyrin repeat protein SKIP35	8	C:GO:0000145; F:GO:0004420; C:GO:0005634; P:GO:0006887; P:GO:0009734; P:GO:0015936; F:GO:0050662; P:GO:0055114	C:exocyst; F:hydroxymethylglutaryl-CoA reductase (NADPH) activity; C:nucleus; P:exocytosis; P:auxin-activated signaling pathway; P:coenzyme A metabolic process; F:coenzyme binding; P:oxidation-reduction process
Zm00044a000648	chrB	103723578	103730373	1521	Auxin-responsive protein IAA5	15	C:GO:0000145; F:GO:0004165; F:GO:0004300; F:GO:0004420; F:GO:0005524; C:GO:0005634; C:GO:0005777; P:GO:0006355; P:GO:0006635; P:GO:0006887; P:GO:0009734; P:GO:0015936; C:GO:0016021; F:GO:0016887; F:GO:0050662	C:exocyst; F:dodecenoyl-CoA delta-isomerase activity; F:enoyl-CoA hydratase activity; F:hydroxymethylglutaryl-CoA reductase (NADPH) activity; F:ATP binding; C:nucleus; C:peroxisome; P:regulation of transcription, DNA-templated; P:fatty acid beta-oxidation; P:exocytosis; P:auxin-activated signaling pathway; P:coenzyme A metabolic process; C:integral component of membrane; F:ATPase activity; F:coen…
Zm00044a000649	chrB	103714548	103718983	1632	Ankyrin repeat protein SKIP35	0
Zm00044a000650	chrB	103658078	103659945	570	CCG-binding protein 1	4	C:GO:0005634; C:GO:0005829; P:GO:0010183; F:GO:0036033	C:nucleus; C:cytosol; P:pollen tube guidance; F:mediator complex binding
Zm00044a000651	chrB	103617900	103621562	837	pentatricopeptide repeat-containing protein At1g59720, chloroplastic/mitochondrial	5	F:GO:0005515; F:GO:0005524; F:GO:0008270; P:GO:0009451; C:GO:0016021	F:protein binding; F:ATP binding; F:zinc ion binding; P:RNA modification; C:integral component of membrane
Zm00044a000652	chrB	103487767	103489403	402	plastoquinol-plastocyanin reductase	2	C:GO:0009512; C:GO:0016021	C:cytochrome b6f complex; C:integral component of membrane
Zm00044a000653	chrB	103429120	103435499	4224	transposon protein, putative, CACTA, En/Spm sub-class	0
Zm00044a000654	chrB	103368870	103371480	2331	RMUA	4	F:GO:0003677; F:GO:0004803; P:GO:0006313; F:GO:0008270	F:DNA binding; F:transposase activity; P:transposition, DNA-mediated; F:zinc ion binding
Zm00044a000655	chrB	103367278	103368234	600	transport inhibitor response 1	0
Zm00044a000656	chrB	103355293	103359643	1599	coleoptile phototropism protein 1	0
Zm00044a000657	chrB	102915732	102919336	906	copper-transporting ATPase PAA2, chloroplastic	3	P:GO:0035434; F:GO:0043682; P:GO:0072511	P:copper ion transmembrane transport; F:copper transmembrane transporter activity, phosphorylative mechanism; P:divalent inorganic cation transport
Zm00044a000658	chrB	102909103	102913176	141	unknown	0
Zm00044a000659	chrB	102879694	102881956	849	putative expressed centromere protein c	6	C:GO:0000778; C:GO:0005840; F:GO:0019237; P:GO:0051315; P:GO:0051382; P:GO:0051455	C:condensed nuclear chromosome kinetochore; C:ribosome; F:centromeric DNA binding; P:attachment of mitotic spindle microtubules to kinetochore; P:kinetochore assembly; P:attachment of spindle microtubules to kinetochore involved in homologous chromosome segregation
Zm00044a000660	chrB	102863224	102864530	546	Ubiquitin-like-specific protease ESD4	8	P:GO:0000723; F:GO:0003678; F:GO:0005524; P:GO:0006281; P:GO:0006310; P:GO:0006508; F:GO:0008234; P:GO:0032508	P:telomere maintenance; F:DNA helicase activity; F:ATP binding; P:DNA repair; P:DNA recombination; P:proteolysis; F:cysteine-type peptidase activity; P:DNA duplex unwinding
Zm00044a000661	chrB	102662400	102665215	1245	Peroxisome biogenesis protein 6	3	F:GO:0003735; C:GO:0005840; P:GO:0006412	F:structural constituent of ribosome; C:ribosome; P:translation
Zm00044a000662	chrB	102413937	102416753	798	protein XRI1-like	0
Zm00044a000663	chrB	106149488	106158111	3969	probable helicase MAGATAMA 3	1	F:GO:0016787	F:hydrolase activity
Zm00044a000664	chrB	105868343	105869262	570	transposase-associated domain protein	0
Zm00044a000665	chrB	105844042	105849639	1770	uncharacterized protein LOC103645298 isoform X2	0
Zm00044a000666	chrB	105834730	105836278	1107	F-box protein At5g49610	0
Zm00044a000667	chrB	105793779	105806007	3066	putative gag-pol polyprotein	6	F:GO:0003676; F:GO:0003964; P:GO:0006278; F:GO:0008270; P:GO:0015074; C:GO:0016021	F:nucleic acid binding; F:RNA-directed DNA polymerase activity; P:RNA-dependent DNA biosynthetic process; F:zinc ion binding; P:DNA integration; C:integral component of membrane
Zm00044a000668	chrB	105303867	105310450	1197	Aspartyl protease family protein 1	3	F:GO:0004190; P:GO:0006508; P:GO:0030163	F:aspartic-type endopeptidase activity; P:proteolysis; P:protein catabolic process
Zm00044a000669	chrB	105253605	105255251	1305	Bzip transcription factor-like	1	P:GO:0071249	P:cellular response to nitrate
Zm00044a000670	chrB	105219378	105221069	540	serine/threonine-protein kinase EDR1-like isoform X1	0
Zm00044a000671	chrB	105212501	105213824	1074	RMUA	4	F:GO:0003677; F:GO:0004803; P:GO:0006313; F:GO:0008270	F:DNA binding; F:transposase activity; P:transposition, DNA-mediated; F:zinc ion binding
Zm00044a000672	chrB	105166736	105176430	1749	RNA polymerase2	5	F:GO:0003677; F:GO:0003899; P:GO:0006390; C:GO:0016020; C:GO:0034245	F:DNA binding; F:DNA-directed 5'-3' RNA polymerase activity; P:mitochondrial transcription; C:membrane; C:mitochondrial DNA-directed RNA polymerase complex
Zm00044a000673	chrB	105154547	105165072	6639	retrotransposon protein, putative, unclassified	5	C:GO:0000145; F:GO:0003964; F:GO:0005488; P:GO:0006278; P:GO:0006887	C:exocyst; F:RNA-directed DNA polymerase activity; F:binding; P:RNA-dependent DNA biosynthetic process; P:exocytosis
Zm00044a000674	chrB	104863213	104866079	774	putative clathrin assembly protein	10	F:GO:0000149; F:GO:0005545; F:GO:0005546; C:GO:0005886; C:GO:0005905; P:GO:0006900; C:GO:0030136; F:GO:0032050; P:GO:0048268; P:GO:0072583	F:SNARE binding; F:1-phosphatidylinositol binding; F:phosphatidylinositol-4,5-bisphosphate binding; C:plasma membrane; C:clathrin-coated pit; P:vesicle budding from membrane; C:clathrin-coated vesicle; F:clathrin heavy chain binding; P:clathrin coat assembly; P:clathrin-dependent endocytosis
Zm00044a000675	chrB	104607429	104608071	117	---NA---	0
Zm00044a000676	chrB	104595237	104595880	117	---NA---	0
Zm00044a000677	chrB	104579383	104579609	93	---NA---	0
Zm00044a000678	chrB	104544832	104545490	201	cystinosin homolog isoform X1	0
Zm00044a000679	chrB	104517818	104524411	1137	Oxysterol-binding protein-related protein 3B	7	F:GO:0003735; C:GO:0005829; C:GO:0005840; P:GO:0006412; C:GO:0016021; F:GO:0032934; C:GO:0043231	F:structural constituent of ribosome; C:cytosol; C:ribosome; P:translation; C:integral component of membrane; F:sterol binding; C:intracellular membrane-bounded organelle
Zm00044a000680	chrB	104480814	104481497	684	probable serine acetyltransferase 5	3	C:GO:0005829; P:GO:0006535; F:GO:0009001	C:cytosol; P:cysteine biosynthetic process from serine; F:serine O-acetyltransferase activity
Zm00044a000681	chrB	104372228	104377911	822	putative glucuronosyltransferase	2	C:GO:0016021; F:GO:0016740	C:integral component of membrane; F:transferase activity
Zm00044a000682	chrB	104347002	104350133	822	beta-glucuronosyltransferase GlcAT14A	11	P:GO:0000079; C:GO:0000307; F:GO:0004672; C:GO:0005634; C:GO:0005737; C:GO:0005813; F:GO:0008375; C:GO:0016020; F:GO:0016538; F:GO:0019901; P:GO:0044772	P:regulation of cyclin-dependent protein serine/threonine kinase activity; C:cyclin-dependent protein kinase holoenzyme complex; F:protein kinase activity; C:nucleus; C:cytoplasm; C:centrosome; F:acetylglucosaminyltransferase activity; C:membrane; F:cyclin-dependent protein serine/threonine kinase regulator activity; F:protein kinase binding; P:mitotic cell cycle phase transition
Zm00044a000683	chrB	104340200	104346458	2952	putative ubiquitin-like-specific protease 1B	12	P:GO:0000723; F:GO:0003678; F:GO:0003735; F:GO:0004190; F:GO:0005524; P:GO:0006281; P:GO:0006310; P:GO:0006355; P:GO:0006508; F:GO:0008234; P:GO:0032508; F:GO:0043565	P:telomere maintenance; F:DNA helicase activity; F:structural constituent of ribosome; F:aspartic-type endopeptidase activity; F:ATP binding; P:DNA repair; P:DNA recombination; P:regulation of transcription, DNA-templated; P:proteolysis; F:cysteine-type peptidase activity; P:DNA duplex unwinding; F:sequence-specific DNA binding
Zm00044a000684	chrB	104154889	104156678	264	Putative receptor protein kinase ZmPK1	0
Zm00044a000685	chrB	106401599	106407347	594	60S ribosomal protein L11	9	P:GO:0000027; F:GO:0003735; F:GO:0004842; P:GO:0006412; C:GO:0009507; P:GO:0009816; C:GO:0016021; P:GO:0016567; C:GO:0022625	P:ribosomal large subunit assembly; F:structural constituent of ribosome; F:ubiquitin-protein transferase activity; P:translation; C:chloroplast; P:defense response to bacterium, incompatible interaction; C:integral component of membrane; P:protein ubiquitination; C:cytosolic large ribosomal subunit
Zm00044a000686	chrB	106586773	106591885	987	Chaperone protein ClpB1	12	F:GO:0004197; F:GO:0004672; F:GO:0005524; C:GO:0005615; C:GO:0005634; C:GO:0005764; C:GO:0005829; P:GO:0006355; P:GO:0006468; F:GO:0030246; P:GO:0034605; P:GO:0051603	F:cysteine-type endopeptidase activity; F:protein kinase activity; F:ATP binding; C:extracellular space; C:nucleus; C:lysosome; C:cytosol; P:regulation of transcription, DNA-templated; P:protein phosphorylation; F:carbohydrate binding; P:cellular response to heat; P:proteolysis involved in cellular protein catabolic process
Zm00044a000687	scaffold43066	11565	15140	1743	putative ubiquitin-like-specific protease 1B	9	P:GO:0000723; F:GO:0003678; F:GO:0005524; P:GO:0006281; P:GO:0006310; P:GO:0006508; F:GO:0008234; F:GO:0010181; P:GO:0032508	P:telomere maintenance; F:DNA helicase activity; F:ATP binding; P:DNA repair; P:DNA recombination; P:proteolysis; F:cysteine-type peptidase activity; F:FMN binding; P:DNA duplex unwinding
Zm00044a000688	scaffold43066	15559	16595	444	Transcription factor bHLH13	3	F:GO:0003677; C:GO:0016021; F:GO:0046983	F:DNA binding; C:integral component of membrane; F:protein dimerization activity
Zm00044a000689	scaffold43066	16892	19593	708	E3 ubiquitin-protein ligase SINAT2	6	C:GO:0005634; P:GO:0006511; P:GO:0007275; F:GO:0008270; F:GO:0016874; F:GO:0046983	C:nucleus; P:ubiquitin-dependent protein catabolic process; P:multicellular organism development; F:zinc ion binding; F:ligase activity; F:protein dimerization activity
Zm00044a000690	scaffold43066	20030	33568	9195	ATP-dependent DNA helicase PIF1	16	P:GO:0000723; F:GO:0003678; F:GO:0004252; F:GO:0005524; P:GO:0006281; P:GO:0006310; P:GO:0006508; F:GO:0008234; F:GO:0010181; F:GO:0015297; C:GO:0016021; F:GO:0016740; P:GO:0032508; P:GO:0042908; F:GO:0042910; P:GO:0055085	P:telomere maintenance; F:DNA helicase activity; F:serine-type endopeptidase activity; F:ATP binding; P:DNA repair; P:DNA recombination; P:proteolysis; F:cysteine-type peptidase activity; F:FMN binding; F:antiporter activity; C:integral component of membrane; F:transferase activity; P:DNA duplex unwinding; P:xenobiotic transport; F:xenobiotic transmembrane transporter activity; P:transmembrane tr…
Zm00044a000691	scaffold49456	15350	21179	1539	putative ubiquitin-like-specific protease 1B	8	P:GO:0000723; F:GO:0003678; F:GO:0005524; P:GO:0006281; P:GO:0006310; P:GO:0006508; F:GO:0008234; P:GO:0032508	P:telomere maintenance; F:DNA helicase activity; F:ATP binding; P:DNA repair; P:DNA recombination; P:proteolysis; F:cysteine-type peptidase activity; P:DNA duplex unwinding
Zm00044a000692	scaffold49456	65742	77149	1407	WD-40 repeat-containing protein MSI4	3	F:GO:0005515; C:GO:0005634; C:GO:0017119	F:protein binding; C:nucleus; C:Golgi transport complex
Zm00044a000693	scaffold49456	99292	101818	1266	hAT transposon superfamily protein	2	F:GO:0003677; F:GO:0046983	F:DNA binding; F:protein dimerization activity
Zm00044a000694	scaffold729	18747	21130	1284	putative ubiquitin-like-specific protease 1B	13	P:GO:0000723; F:GO:0003678; F:GO:0005524; P:GO:0006281; P:GO:0006310; P:GO:0006457; P:GO:0006508; F:GO:0008234; C:GO:0016021; F:GO:0031072; P:GO:0032508; F:GO:0046872; F:GO:0051082	P:telomere maintenance; F:DNA helicase activity; F:ATP binding; P:DNA repair; P:DNA recombination; P:protein folding; P:proteolysis; F:cysteine-type peptidase activity; C:integral component of membrane; F:heat shock protein binding; P:DNA duplex unwinding; F:metal ion binding; F:unfolded protein binding
Zm00044a000695	scaffold729	25285	26073	354	uncharacterized protein LOC103650688	0
Zm00044a000696	scaffold729	38926	40434	609	uncharacterized protein LOC103639395	0
Zm00044a000697	scaffold729	47754	52585	1539	putative ubiquitin-like-specific protease 1B	6	C:GO:0005960; P:GO:0006508; F:GO:0008234; C:GO:0016021; P:GO:0016480; P:GO:0019464	C:glycine cleavage complex; P:proteolysis; F:cysteine-type peptidase activity; C:integral component of membrane; P:negative regulation of transcription by RNA polymerase III; P:glycine decarboxylation via glycine cleavage system
Zm00044a000698	scaffold14741	8	906	627	ATP-dependent DNA helicase PIF1	6	P:GO:0000723; F:GO:0003678; F:GO:0005524; P:GO:0006281; P:GO:0006310; P:GO:0032508	P:telomere maintenance; F:DNA helicase activity; F:ATP binding; P:DNA repair; P:DNA recombination; P:DNA duplex unwinding
Zm00044a000699	scaffold14741	3725	8117	1311	Golgin candidate 6	14	C:GO:0000139; F:GO:0004300; F:GO:0005515; C:GO:0005739; C:GO:0005783; C:GO:0005795; P:GO:0006635; P:GO:0006886; P:GO:0006888; C:GO:0012507; F:GO:0016874; P:GO:0045056; P:GO:0048211; P:GO:0048280	C:Golgi membrane; F:enoyl-CoA hydratase activity; F:protein binding; C:mitochondrion; C:endoplasmic reticulum; C:Golgi stack; P:fatty acid beta-oxidation; P:intracellular protein transport; P:endoplasmic reticulum to Golgi vesicle-mediated transport; C:ER to Golgi transport vesicle membrane; F:ligase activity; P:transcytosis; P:Golgi vesicle docking; P:vesicle fusion with Golgi apparatus
Zm00044a000700	scaffold14741	4914	6302	843	uncharacterized protein LOC103654146	0
Zm00044a000701	scaffold14022	22354	26941	828	uncharacterized vacuolar membrane protein YML018C	3	C:GO:0016021; F:GO:0022857; P:GO:0055085	C:integral component of membrane; F:transmembrane transporter activity; P:transmembrane transport
Zm00044a000702	scaffold14022	27678	28481	804	Protein PLASTID MOVEMENT IMPAIRED 1-RELATED 1	2	C:GO:0005623; P:GO:0009902	C:cell; P:chloroplast relocation
Zm00044a000703	scaffold14022	51656	54205	312	AAA-ATPase At3g50940-like	0
Zm00044a000704	scaffold14022	158375	164140	873	uncharacterized vacuolar membrane protein YML018C	3	C:GO:0016021; F:GO:0022857; P:GO:0055085	C:integral component of membrane; F:transmembrane transporter activity; P:transmembrane transport
Zm00044a000705	scaffold14022	164877	166459	1170	Protein PLASTID MOVEMENT IMPAIRED 1-RELATED 1	2	C:GO:0005623; P:GO:0009902	C:cell; P:chloroplast relocation
Zm00044a000706	scaffold42216	30435	34069	825	Sas10/Utp3/C1D family	37	C:GO:0000145; P:GO:0000302; P:GO:0000462; F:GO:0004420; F:GO:0004601; F:GO:0005504; F:GO:0005524; C:GO:0005730; C:GO:0005739; C:GO:0005778; C:GO:0005789; P:GO:0006508; P:GO:0006887; F:GO:0008233; P:GO:0008299; C:GO:0009570; P:GO:0009734; F:GO:0015292; P:GO:0015936; C:GO:0016021; P:GO:0016126; F:GO:0016872; F:GO:0016887; F:GO:0020037; F:GO:0030276; C:GO:0031982; C:GO:0032040; P:GO:0034599; F:GO:00…	C:exocyst; P:response to reactive oxygen species; P:maturation of SSU-rRNA from tricistronic rRNA transcript (SSU-rRNA, 5.8S rRNA, LSU-rRNA); F:hydroxymethylglutaryl-CoA reductase (NADPH) activity; F:peroxidase activity; F:fatty acid binding; F:ATP binding; C:nucleolus; C:mitochondrion; C:peroxisomal membrane; C:endoplasmic reticulum membrane; P:proteolysis; P:exocytosis; F:peptidase activity; P:…
Zm00044a000707	scaffold42216	123180	127973	495	3-hydroxy-3-methylglutaryl-coenzyme A reductase 2	23	C:GO:0000145; P:GO:0000302; F:GO:0004420; F:GO:0004601; F:GO:0005524; C:GO:0005634; C:GO:0005778; C:GO:0005789; P:GO:0006887; P:GO:0008299; C:GO:0009507; P:GO:0009734; P:GO:0015936; C:GO:0016021; P:GO:0016126; F:GO:0016887; F:GO:0020037; P:GO:0034599; F:GO:0042282; P:GO:0042744; F:GO:0050662; P:GO:0055114; P:GO:0098869	C:exocyst; P:response to reactive oxygen species; F:hydroxymethylglutaryl-CoA reductase (NADPH) activity; F:peroxidase activity; F:ATP binding; C:nucleus; C:peroxisomal membrane; C:endoplasmic reticulum membrane; P:exocytosis; P:isoprenoid biosynthetic process; C:chloroplast; P:auxin-activated signaling pathway; P:coenzyme A metabolic process; C:integral component of membrane; P:sterol biosynthet…
Zm00044a000708	scaffold42216	128277	129618	342	Sas10/Utp3/C1D family	21	C:GO:0000145; P:GO:0000462; F:GO:0004420; F:GO:0005504; F:GO:0005524; C:GO:0005730; P:GO:0006508; P:GO:0006887; F:GO:0008233; C:GO:0009570; P:GO:0009734; P:GO:0015936; C:GO:0016021; F:GO:0016872; F:GO:0030276; C:GO:0031982; C:GO:0032040; F:GO:0050662; P:GO:0055114; P:GO:0072318; P:GO:0072583	C:exocyst; P:maturation of SSU-rRNA from tricistronic rRNA transcript (SSU-rRNA, 5.8S rRNA, LSU-rRNA); F:hydroxymethylglutaryl-CoA reductase (NADPH) activity; F:fatty acid binding; F:ATP binding; C:nucleolus; P:proteolysis; P:exocytosis; F:peptidase activity; C:chloroplast stroma; P:auxin-activated signaling pathway; P:coenzyme A metabolic process; C:integral component of membrane; F:intramolecul…
Zm00044a000709	scaffold21734	20478	21161	216	Serine/threonine-protein kinase Aurora-3	12	C:GO:0000780; F:GO:0005524; C:GO:0005876; P:GO:0007052; P:GO:0007059; C:GO:0016021; C:GO:0031616; C:GO:0032133; P:GO:0032465; F:GO:0035174; P:GO:0035404; C:GO:0051233	C:condensed nuclear chromosome, centromeric region; F:ATP binding; C:spindle microtubule; P:mitotic spindle organization; P:chromosome segregation; C:integral component of membrane; C:spindle pole centrosome; C:chromosome passenger complex; P:regulation of cytokinesis; F:histone serine kinase activity; P:histone-serine phosphorylation; C:spindle midzone
Zm00044a000710	scaffold21734	26313	27868	540	Peptidase/ serine-type peptidase	5	F:GO:0004252; C:GO:0005887; P:GO:0006465; C:GO:0009535; P:GO:0010027	F:serine-type endopeptidase activity; C:integral component of plasma membrane; P:signal peptide processing; C:chloroplast thylakoid membrane; P:thylakoid membrane organization
Zm00044a000711	scaffold21734	51831	53402	282	peptidase/ serine-type peptidase	5	F:GO:0004252; C:GO:0005887; P:GO:0006465; C:GO:0009535; P:GO:0010027	F:serine-type endopeptidase activity; C:integral component of plasma membrane; P:signal peptide processing; C:chloroplast thylakoid membrane; P:thylakoid membrane organization
Zm00044a000712	scaffold41776	3	2172	1044	P-loop containing nucleoside triphosphate hydrolase superfamily protein	7	F:GO:0003777; F:GO:0005524; C:GO:0005871; C:GO:0005874; P:GO:0007018; F:GO:0008017; F:GO:0016887	F:microtubule motor activity; F:ATP binding; C:kinesin complex; C:microtubule; P:microtubule-based movement; F:microtubule binding; F:ATPase activity
Zm00044a000713	scaffold41776	3140	3376	237	serine/threonine-protein kinase HT1	3	F:GO:0004674; F:GO:0005524; P:GO:0006468	F:protein serine/threonine kinase activity; F:ATP binding; P:protein phosphorylation
Zm00044a000714	scaffold41776	5119	11650	579	Tryptophan synthase alpha chain chloroplastic	9	P:GO:0000162; F:GO:0003723; F:GO:0003735; F:GO:0004834; P:GO:0006412; C:GO:0009507; C:GO:0016021; C:GO:0022625; P:GO:0042273	P:tryptophan biosynthetic process; F:RNA binding; F:structural constituent of ribosome; F:tryptophan synthase activity; P:translation; C:chloroplast; C:integral component of membrane; C:cytosolic large ribosomal subunit; P:ribosomal large subunit biogenesis
Zm00044a000715	scaffold63384	295	2322	720	UvrB/uvrC motif family protein	2	P:GO:0015031; C:GO:0016020	P:protein transport; C:membrane
Zm00044a000716	scaffold63384	3059	3862	804	Protein PLASTID MOVEMENT IMPAIRED 1-RELATED 1	2	C:GO:0005623; P:GO:0009902	C:cell; P:chloroplast relocation
Zm00044a000717	scaffold63384	29589	32049	423	LRR receptor kinase BAK1	13	F:GO:0004675; F:GO:0005102; F:GO:0005524; C:GO:0005886; P:GO:0006468; P:GO:0007178; P:GO:0009742; P:GO:0010262; C:GO:0016021; P:GO:0030154; P:GO:0040008; P:GO:0045089; P:GO:1900150	F:transmembrane receptor protein serine/threonine kinase activity; F:signaling receptor binding; F:ATP binding; C:plasma membrane; P:protein phosphorylation; P:transmembrane receptor protein serine/threonine kinase signaling pathway; P:brassinosteroid mediated signaling pathway; P:somatic embryogenesis; C:integral component of membrane; P:cell differentiation; P:regulation of growth; P:positive r…
Zm00044a000718	scaffold60435	1219	8820	912	oligomeric Golgi complex component-related protein	11	C:GO:0000139; F:GO:0003924; F:GO:0005525; C:GO:0005874; P:GO:0006891; P:GO:0007017; P:GO:0007030; C:GO:0009506; P:GO:0009860; P:GO:0015031; C:GO:0017119	C:Golgi membrane; F:GTPase activity; F:GTP binding; C:microtubule; P:intra-Golgi vesicle-mediated transport; P:microtubule-based process; P:Golgi organization; C:plasmodesma; P:pollen tube growth; P:protein transport; C:Golgi transport complex
Zm00044a000719	scaffold60435	10450	20569	387	Protein SPIRRIG	0
Zm00044a000720	scaffold60435	29602	31746	627	AT-rich interactive domain-containing protein 1A-like isoform X3	0
Zm00044a000721	scaffold43013	11671	18483	1446	Guanylate-binding family protein	4	F:GO:0003924; F:GO:0005515; F:GO:0005525; C:GO:0016020	F:GTPase activity; F:protein binding; F:GTP binding; C:membrane
Zm00044a000722	scaffold6560	4341	5738	429	probable sucrose-phosphate synthase 3 isoform X2	4	P:GO:0005985; C:GO:0016021; F:GO:0016157; F:GO:0046524	P:sucrose metabolic process; C:integral component of membrane; F:sucrose synthase activity; F:sucrose-phosphate synthase activity
Zm00044a000723	scaffold6560	87423	98693	1110	GDSL esterase/lipase	1	F:GO:0016788	F:hydrolase activity, acting on ester bonds
Zm00044a000724	scaffold33271	7948	14333	2136	DUF724 domain-containing protein 3 isoform X2	0
Zm00044a000725	scaffold33271	30743	32855	735	E3 ubiquitin-protein ligase At4g11680	1	C:GO:0016021	C:integral component of membrane
Zm00044a000726	scaffold63254	15302	16469	651	early nodulin-like protein 2	4	F:GO:0009055; C:GO:0016021; P:GO:0022900; C:GO:0046658	F:electron transfer activity; C:integral component of membrane; P:electron transport chain; C:anchored component of plasma membrane
Zm00044a000727	scaffold63254	34911	40873	1080	Protein ROOT PRIMORDIUM DEFECTIVE 1	1	F:GO:0016787	F:hydrolase activity
Zm00044a000728	scaffold51327	44439	48228	741	hypothetical protein ZEAMMB73_Zm00001d007021	0
Zm00044a000729	scaffold51327	48869	50661	1065	SBP-transcription factor16	6	F:GO:0003677; F:GO:0003700; C:GO:0005634; P:GO:0006355; C:GO:0016021; F:GO:0046872	F:DNA binding; F:DNA-binding transcription factor activity; C:nucleus; P:regulation of transcription, DNA-templated; C:integral component of membrane; F:metal ion binding
Zm00044a000730	scaffold10287	1352	3380	567	Chaperone protein dnaJ 6	0
Zm00044a000731	scaffold10287	3422	3787	366	teosinte branched1 protein	5	F:GO:0003700; C:GO:0005634; P:GO:0006355; F:GO:0043565; P:GO:2000032	F:DNA-binding transcription factor activity; C:nucleus; P:regulation of transcription, DNA-templated; F:sequence-specific DNA binding; P:regulation of secondary shoot formation
Zm00044a000732	scaffold66267	20478	28918	1437	Phosphoenolpyruvate/phosphate translocator 3, chloroplastic	12	P:GO:0000226; P:GO:0000278; F:GO:0004450; F:GO:0005200; F:GO:0005515; F:GO:0005525; C:GO:0005794; C:GO:0005874; P:GO:0006102; F:GO:0015297; C:GO:0016021; P:GO:0055114	P:microtubule cytoskeleton organization; P:mitotic cell cycle; F:isocitrate dehydrogenase (NADP+) activity; F:structural constituent of cytoskeleton; F:protein binding; F:GTP binding; C:Golgi apparatus; C:microtubule; P:isocitrate metabolic process; F:antiporter activity; C:integral component of membrane; P:oxidation-reduction process
Zm00044a000733	scaffold22	117332	119880	1470	cell division cycle 20.2, cofactor of APC complex-like	5	F:GO:0005515; F:GO:0010997; P:GO:0051301; F:GO:0097027; P:GO:1904668	F:protein binding; F:anaphase-promoting complex binding; P:cell division; F:ubiquitin-protein transferase activator activity; P:positive regulation of ubiquitin protein ligase activity
Zm00044a000734	scaffold40419	28551	40131	1782	Leucine aminopeptidase 2, chloroplastic	10	P:GO:0000226; F:GO:0003677; F:GO:0003899; F:GO:0004177; C:GO:0005737; P:GO:0006351; P:GO:0006508; F:GO:0008017; F:GO:0008235; F:GO:0030145	P:microtubule cytoskeleton organization; F:DNA binding; F:DNA-directed 5'-3' RNA polymerase activity; F:aminopeptidase activity; C:cytoplasm; P:transcription, DNA-templated; P:proteolysis; F:microtubule binding; F:metalloexopeptidase activity; F:manganese ion binding
Zm00044a000735	scaffold50268	6411	7850	606	Coiled-coil domain-containing protein 25	5	P:GO:0000045; P:GO:0000422; P:GO:0006508; F:GO:0008234; C:GO:0016021	P:autophagosome assembly; P:autophagy of mitochondrion; P:proteolysis; F:cysteine-type peptidase activity; C:integral component of membrane
Zm00044a000736	scaffold23772	93202	94375	648	Regulator of nonsense transcripts 1-like protein	8	P:GO:0000184; F:GO:0003677; F:GO:0003723; F:GO:0004386; F:GO:0005524; C:GO:0005737; F:GO:0008270; C:GO:0016021	P:nuclear-transcribed mRNA catabolic process, nonsense-mediated decay; F:DNA binding; F:RNA binding; F:helicase activity; F:ATP binding; C:cytoplasm; F:zinc ion binding; C:integral component of membrane
Zm00044a000737	scaffold12446	1505	3304	510	Lysosomal Pro-X carboxypeptidase	6	F:GO:0004180; C:GO:0005773; P:GO:0006508; F:GO:0008236; F:GO:0008239; C:GO:0016021	F:carboxypeptidase activity; C:vacuole; P:proteolysis; F:serine-type peptidase activity; F:dipeptidyl-peptidase activity; C:integral component of membrane
Zm00044a000738	scaffold29462	1998	3742	234	Phenylalanine ammonia-lyase	1	F:GO:0016829	F:lyase activity
Zm00044a000739	scaffold14236	7755	11935	624	late embryogenesis abundant protein	3	C:GO:0009506; C:GO:0016021; C:GO:0046658	C:plasmodesma; C:integral component of membrane; C:anchored component of plasma membrane
Zm00044a000740	scaffold14236	13673	14254	582	late embryogenesis abundant protein	3	C:GO:0009506; C:GO:0016021; C:GO:0046658	C:plasmodesma; C:integral component of membrane; C:anchored component of plasma membrane
Zm00044a000741	scaffold1144	56020	58987	387	hypothetical protein ZEAMMB73_Zm00001d015145, partial	2	P:GO:0006508; F:GO:0008234	P:proteolysis; F:cysteine-type peptidase activity
Zm00044a000742	scaffold2082	56018	56788	459	Glycine-rich domain-containing protein 1	0
Zm00044a000743	scaffold40682	6301	7036	258	ubiquitin fusion degradation protein 1 homolog isoform X2	1	P:GO:0006511	P:ubiquitin-dependent protein catabolic process
Zm00044a000744	scaffold37623	112562	115575	153	uncharacterized protein LOC109947057	0
Zm00044a000745	scaffold11207	11037	13468	108	CHL-CPN10	6	C:GO:0005759; C:GO:0009507; F:GO:0046872; F:GO:0051082; P:GO:0051085; F:GO:0051087	C:mitochondrial matrix; C:chloroplast; F:metal ion binding; F:unfolded protein binding; P:chaperone cofactor-dependent protein refolding; F:chaperone binding
Zm00044a000746	scaffold60536	73628	75610	1407	Serine/threonine-protein kinase Aurora-3	16	C:GO:0000780; F:GO:0003676; F:GO:0004190; F:GO:0005524; C:GO:0005876; P:GO:0006508; P:GO:0007052; P:GO:0007059; P:GO:0015074; C:GO:0016021; C:GO:0031616; C:GO:0032133; P:GO:0032465; F:GO:0035174; P:GO:0035404; C:GO:0051233	C:condensed nuclear chromosome, centromeric region; F:nucleic acid binding; F:aspartic-type endopeptidase activity; F:ATP binding; C:spindle microtubule; P:proteolysis; P:mitotic spindle organization; P:chromosome segregation; P:DNA integration; C:integral component of membrane; C:spindle pole centrosome; C:chromosome passenger complex; P:regulation of cytokinesis; F:histone serine kinase activit…
Zm00044a000747	scaffold63076	2423	4404	1407	Serine/threonine-protein kinase Aurora-3	16	C:GO:0000780; F:GO:0003676; F:GO:0004190; F:GO:0005524; C:GO:0005876; P:GO:0006508; P:GO:0007052; P:GO:0007059; P:GO:0015074; C:GO:0016021; C:GO:0031616; C:GO:0032133; P:GO:0032465; F:GO:0035174; P:GO:0035404; C:GO:0051233	C:condensed nuclear chromosome, centromeric region; F:nucleic acid binding; F:aspartic-type endopeptidase activity; F:ATP binding; C:spindle microtubule; P:proteolysis; P:mitotic spindle organization; P:chromosome segregation; P:DNA integration; C:integral component of membrane; C:spindle pole centrosome; C:chromosome passenger complex; P:regulation of cytokinesis; F:histone serine kinase activit…
Zm00044a000748	scaffold53687	5388	6198	300	Peptidase M20/M25/M40 family protein	5	F:GO:0004046; C:GO:0005737; P:GO:0006508; P:GO:0006520; F:GO:0008237	F:aminoacylase activity; C:cytoplasm; P:proteolysis; P:cellular amino acid metabolic process; F:metallopeptidase activity
Zm00044a000749	scaffold66269	49461	51135	285	plasma membrane ATPase 2-like	7	F:GO:0005524; C:GO:0005886; F:GO:0008553; C:GO:0016021; F:GO:0016887; P:GO:0051453; P:GO:0120029	F:ATP binding; C:plasma membrane; F:proton-exporting ATPase activity, phosphorylative mechanism; C:integral component of membrane; F:ATPase activity; P:regulation of intracellular pH; P:proton export across plasma membrane
Zm00044a000750	scaffold3491	18637	19482	321	GDSL esterase/lipase	1	F:GO:0016788	F:hydrolase activity, acting on ester bonds
Zm00044a000751	scaffold2414	9526	10029	162	nuclear pore complex protein NUP54 isoform X1	1	C:GO:0016021	C:integral component of membrane
Zm00044a000752	scaffold38543	55984	56809	378	Biopterin transport-related protein BT1	1	C:GO:0016021	C:integral component of membrane
Zm00044a000753	scaffold5198	9597	10042	240	Chaperone protein dnaJ 6	1	F:GO:0003700	F:DNA-binding transcription factor activity
Zm00044a000754	scaffold1436	17704	18027	324	putative late blight resistance protein homolog R1A-3	0
Zm00044a000755	scaffold65637	72835	73095	261	Calcium-dependent protein kinase 28	10	F:GO:0004683; F:GO:0005509; F:GO:0005516; F:GO:0005524; C:GO:0005634; C:GO:0005737; F:GO:0009931; P:GO:0018105; P:GO:0035556; P:GO:0046777	F:calmodulin-dependent protein kinase activity; F:calcium ion binding; F:calmodulin binding; F:ATP binding; C:nucleus; C:cytoplasm; F:calcium-dependent protein serine/threonine kinase activity; P:peptidyl-serine phosphorylation; P:intracellular signal transduction; P:protein autophosphorylation
Zm00044a000756	scaffold35998	33600	34097	498	---NA---	0
Zm00044a000757	scaffold1430	4066	4416	351	calcium-dependent protein kinase 28	10	F:GO:0004683; F:GO:0005509; F:GO:0005516; F:GO:0005524; C:GO:0005634; C:GO:0005737; F:GO:0009931; P:GO:0018105; P:GO:0035556; P:GO:0046777	F:calmodulin-dependent protein kinase activity; F:calcium ion binding; F:calmodulin binding; F:ATP binding; C:nucleus; C:cytoplasm; F:calcium-dependent protein serine/threonine kinase activity; P:peptidyl-serine phosphorylation; P:intracellular signal transduction; P:protein autophosphorylation
Zm00044a000758	scaffold167	27026	27868	843	cytochrome c oxidase subunit 3 (mitochondrion)	10	F:GO:0004129; C:GO:0005743; P:GO:0006123; C:GO:0009523; P:GO:0009772; F:GO:0015453; C:GO:0016021; F:GO:0045156; F:GO:0046872; P:GO:1902600	F:cytochrome-c oxidase activity; C:mitochondrial inner membrane; P:mitochondrial electron transport, cytochrome c to oxygen; C:photosystem II; P:photosynthetic electron transport in photosystem II; F:oxidoreduction-driven active transmembrane transporter activity; C:integral component of membrane; F:electron transporter, transferring electrons within the cyclic electron transport pathway of photo…
