# Supplementary material for: Sequence of the supernumerary B chromosome of maize provides insight into its drive mechanism and evolution
Source: Proc Natl Acad Sci U S A. 2021 Jun 4;118(23):e2104254118. doi: 10.1073/pnas.2104254118 (PMC8201846; doi:10.1073/pnas.2104254118)
Supplement: Supplementary File [file pnas.2104254118.sd09.xlsx]

## Sheet: Sheet1
Data S9. | Localization of scaffolds along the B chromosome
scaffolds	breakpoint segment
scaffold11005	Short_arm_distal_tip_and_IsoBL
scaffold25969 (29,101-43,000bp)	Short_arm_distal_tip_and_IsoBL
scaffold28343	Short_arm_distal_tip_and_IsoBL
scaffold32510	Short_arm_distal_tip_and_IsoBL
scaffold33540	Short_arm_distal_tip_and_IsoBL
scaffold34389	Short_arm_distal_tip_and_IsoBL
scaffold34883	Short_arm_distal_tip_and_IsoBL
scaffold40867	Short_arm_distal_tip_and_IsoBL
scaffold42690	Short_arm_distal_tip_and_IsoBL
scaffold46160	Short_arm_distal_tip_and_IsoBL
scaffold52937	Short_arm_distal_tip_and_IsoBL
scaffold5979	Short_arm_distal_tip_and_IsoBL
scaffold61193	Short_arm_distal_tip_and_IsoBL
scaffold56505	IsoBL_and_miniB876
scaffold12456	miniB876_and_IsoTB6Lc
scaffold20710	miniB876_and_IsoTB6Lc
scaffold11692	IsoTB6Lc_and_TB10L18
scaffold1974	IsoTB6Lc_and_TB10L18
scaffold32730	TB10L18_and_9-Bic-1
scaffold33247	TB10L18_and_9-Bic-1
scaffold50760	TB10L18_and_9-Bic-1
scaffold56196	TB10L18_and_9-Bic-1
scaffold63955	TB10L18_and_9-Bic-1
scaffold53756	9-Bic-1_and_miniB9
scaffold30953	9-Bic-1_and_miniB9
scaffold6056	9-Bic-1_and_miniB9
scaffold32350	9-Bic-1_and_miniB9
scaffold14099	miniB9_miniB20
scaffold13008	miniB20_miniB140
scaffold13483	miniB20_miniB140
scaffold24193	miniB20_miniB140
scaffold30286	miniB20_miniB140
scaffold54502	miniB20_miniB140
scaffold42564	miniB140_and_TB8Lc
scaffold51689	miniB140_and_TB8Lc
scaffold61266	miniB140_and_TB8Lc
	TB8Lc_and_miniB881
scaffold61890	miniB881_and_TB5Sc
	TB5Sc_and_miniB533
	miniB533_miniB599
	miniB599_and_miniB1120
	miniB1120_and_TB7Lb
scaffold21542	TB7Lb_and_TB4Sa
scaffold41776	TB7Lb_and_TB4Sa
scaffold61016	TB7Lb_and_TB4Sa
scaffold61771	TB7Lb_and_TB4Sa
scaffold66267	TB7Lb_and_TB4Sa
scaffold66269	TB7Lb_and_TB4Sa
scaffold63254 (0-83,000 bp)	TB4Sa_and_TB1La
scaffold12556	TB1La_and_TB9Lc
scaffold17581	TB1La_and_TB9Lc
scaffold17648	TB1La_and_TB9Lc
scaffold19294	TB1La_and_TB9Lc
scaffold25635	TB1La_and_TB9Lc
scaffold2942	TB1La_and_TB9Lc
scaffold30781	TB1La_and_TB9Lc
scaffold45665	TB1La_and_TB9Lc
scaffold47967	TB1La_and_TB9Lc
scaffold48400	TB1La_and_TB9Lc
scaffold48609	TB1La_and_TB9Lc
scaffold51315	TB1La_and_TB9Lc
scaffold5831	TB1La_and_TB9Lc
scaffold609	TB1La_and_TB9Lc
scaffold62691	TB1La_and_TB9Lc
scaffold64074	TB1La_and_TB9Lc
scaffold746	TB1La_and_TB9Lc
scaffold28994	TB9Lc_and_TB9Sb
scaffold22802	TB9Sb_and_TB10L19
scaffold2683	TB9Sb_and_TB10L19
scaffold48972	TB9Sb_and_TB10L19
scaffold25969 (0-21,800bp)	TB9Sb_and_TB10L19
scaffold35206	TB9Sb_and_TB10L19
scaffold51148	TB9Sb_and_TB10L19
scaffold2275	TB9Sb_and_TB10L19
scaffold14517	TB9Sb_and_TB10L19
scaffold36207	TB9Sb_and_TB10L19
scaffold12264	TB10L19_and_TB6Lc
scaffold10364	TB10L19_and_TB6Lc
scaffold46347	TB10L19_and_TB6Lc
scaffold63384	TB10L19_and_TB6Lc
scaffold14022	TB10L19_and_TB6Lc
	TB6Lc_and_TB1Sb
scaffold1144	TB1Sb_and_TB6Sa
scaffold1430 (0-27,000bp)	TB1Sb_and_TB6Sa
scaffold1436	TB1Sb_and_TB6Sa
scaffold16828	TB1Sb_and_TB6Sa
scaffold17934	TB1Sb_and_TB6Sa
scaffold18359	TB1Sb_and_TB6Sa
scaffold19254	TB1Sb_and_TB6Sa
scaffold20217	TB1Sb_and_TB6Sa
scaffold21332	TB1Sb_and_TB6Sa
scaffold21466	TB1Sb_and_TB6Sa
scaffold21934	TB1Sb_and_TB6Sa
scaffold23772	TB1Sb_and_TB6Sa
scaffold25689	TB1Sb_and_TB6Sa
scaffold25954	TB1Sb_and_TB6Sa
scaffold26468 (9,101-16,100bp)	TB1Sb_and_TB6Sa
scaffold27396 (19,201-27,000bp)	TB1Sb_and_TB6Sa
scaffold29039	TB1Sb_and_TB6Sa
scaffold29421	TB1Sb_and_TB6Sa
scaffold29462	TB1Sb_and_TB6Sa
scaffold29712	TB1Sb_and_TB6Sa
scaffold31501	TB1Sb_and_TB6Sa
scaffold33149	TB1Sb_and_TB6Sa
scaffold34157	TB1Sb_and_TB6Sa
scaffold34871	TB1Sb_and_TB6Sa
scaffold36766	TB1Sb_and_TB6Sa
scaffold37000	TB1Sb_and_TB6Sa
scaffold37506	TB1Sb_and_TB6Sa
scaffold38816	TB1Sb_and_TB6Sa
scaffold39972	TB1Sb_and_TB6Sa
scaffold40080	TB1Sb_and_TB6Sa
scaffold41769	TB1Sb_and_TB6Sa
scaffold43013	TB1Sb_and_TB6Sa
scaffold43066 (0-23,500bp)	TB1Sb_and_TB6Sa
scaffold4398	TB1Sb_and_TB6Sa
scaffold46632	TB1Sb_and_TB6Sa
scaffold50210	TB1Sb_and_TB6Sa
scaffold50268	TB1Sb_and_TB6Sa
scaffold50398	TB1Sb_and_TB6Sa
scaffold50483 (0-25,000bp)	TB1Sb_and_TB6Sa
scaffold52171	TB1Sb_and_TB6Sa
scaffold52732	TB1Sb_and_TB6Sa
scaffold55827	TB1Sb_and_TB6Sa
scaffold58361	TB1Sb_and_TB6Sa
scaffold58605	TB1Sb_and_TB6Sa
scaffold58906	TB1Sb_and_TB6Sa
scaffold60536 (0-26,000bp)	TB1Sb_and_TB6Sa
scaffold61239	TB1Sb_and_TB6Sa
scaffold61263	TB1Sb_and_TB6Sa
scaffold61393	TB1Sb_and_TB6Sa
scaffold62323	TB1Sb_and_TB6Sa
scaffold63076	TB1Sb_and_TB6Sa
scaffold65160	TB1Sb_and_TB6Sa
scaffold65637 (40,601-81,000bp)	TB1Sb_and_TB6Sa
scaffold8138	TB1Sb_and_TB6Sa
scaffold8154	TB1Sb_and_TB6Sa
scaffold8290 (14,601-15,300bp)	TB1Sb_and_TB6Sa
scaffold8762	TB1Sb_and_TB6Sa
scaffold11207	TB1Sb_and_TB6Sa
scaffold59798	TB1Sb_and_TB6Sa
scaffold38096	TB1Sb_and_TB6Sa
scaffold1770	TB1Sb_and_TB6Sa
scaffold10024	TB6Sa_and_TB3LaTB5Lb
scaffold10287	TB6Sa_and_TB3LaTB5Lb
scaffold11894	TB6Sa_and_TB3LaTB5Lb
scaffold12024	TB6Sa_and_TB3LaTB5Lb
scaffold12091	TB6Sa_and_TB3LaTB5Lb
scaffold12422	TB6Sa_and_TB3LaTB5Lb
scaffold12446	TB6Sa_and_TB3LaTB5Lb
scaffold13142	TB6Sa_and_TB3LaTB5Lb
scaffold13214	TB6Sa_and_TB3LaTB5Lb
scaffold136	TB6Sa_and_TB3LaTB5Lb
scaffold14141	TB6Sa_and_TB3LaTB5Lb
scaffold14247	TB6Sa_and_TB3LaTB5Lb
scaffold14456	TB6Sa_and_TB3LaTB5Lb
scaffold14549	TB6Sa_and_TB3LaTB5Lb
scaffold14675	TB6Sa_and_TB3LaTB5Lb
scaffold1652	TB6Sa_and_TB3LaTB5Lb
scaffold18623	TB6Sa_and_TB3LaTB5Lb
scaffold19547	TB6Sa_and_TB3LaTB5Lb
scaffold19808	TB6Sa_and_TB3LaTB5Lb
scaffold20879	TB6Sa_and_TB3LaTB5Lb
scaffold22	TB6Sa_and_TB3LaTB5Lb
scaffold22014	TB6Sa_and_TB3LaTB5Lb
scaffold22470	TB6Sa_and_TB3LaTB5Lb
scaffold23712	TB6Sa_and_TB3LaTB5Lb
scaffold23760	TB6Sa_and_TB3LaTB5Lb
scaffold24005	TB6Sa_and_TB3LaTB5Lb
scaffold25840	TB6Sa_and_TB3LaTB5Lb
scaffold25967	TB6Sa_and_TB3LaTB5Lb
scaffold31515	TB6Sa_and_TB3LaTB5Lb
scaffold31599	TB6Sa_and_TB3LaTB5Lb
scaffold31769	TB6Sa_and_TB3LaTB5Lb
scaffold31786	TB6Sa_and_TB3LaTB5Lb
scaffold31791	TB6Sa_and_TB3LaTB5Lb
scaffold32059	TB6Sa_and_TB3LaTB5Lb
scaffold32602	TB6Sa_and_TB3LaTB5Lb
scaffold33329	TB6Sa_and_TB3LaTB5Lb
scaffold33664	TB6Sa_and_TB3LaTB5Lb
scaffold34024	TB6Sa_and_TB3LaTB5Lb
scaffold3491	TB6Sa_and_TB3LaTB5Lb
scaffold36243	TB6Sa_and_TB3LaTB5Lb
scaffold36315	TB6Sa_and_TB3LaTB5Lb
scaffold37385	TB6Sa_and_TB3LaTB5Lb
scaffold37563	TB6Sa_and_TB3LaTB5Lb
scaffold38761	TB6Sa_and_TB3LaTB5Lb
scaffold38953	TB6Sa_and_TB3LaTB5Lb
scaffold40419	TB6Sa_and_TB3LaTB5Lb
scaffold40766	TB6Sa_and_TB3LaTB5Lb
scaffold40965	TB6Sa_and_TB3LaTB5Lb
scaffold42095	TB6Sa_and_TB3LaTB5Lb
scaffold42239	TB6Sa_and_TB3LaTB5Lb
scaffold43508	TB6Sa_and_TB3LaTB5Lb
scaffold43663	TB6Sa_and_TB3LaTB5Lb
scaffold44284	TB6Sa_and_TB3LaTB5Lb
scaffold44637	TB6Sa_and_TB3LaTB5Lb
scaffold44710	TB6Sa_and_TB3LaTB5Lb
scaffold45325	TB6Sa_and_TB3LaTB5Lb
scaffold45566	TB6Sa_and_TB3LaTB5Lb
scaffold48121	TB6Sa_and_TB3LaTB5Lb
scaffold48782	TB6Sa_and_TB3LaTB5Lb
scaffold496	TB6Sa_and_TB3LaTB5Lb
scaffold49631	TB6Sa_and_TB3LaTB5Lb
scaffold51327	TB6Sa_and_TB3LaTB5Lb
scaffold53687	TB6Sa_and_TB3LaTB5Lb
scaffold53708	TB6Sa_and_TB3LaTB5Lb
scaffold54116	TB6Sa_and_TB3LaTB5Lb
scaffold55050	TB6Sa_and_TB3LaTB5Lb
scaffold55333	TB6Sa_and_TB3LaTB5Lb
scaffold55557	TB6Sa_and_TB3LaTB5Lb
scaffold55562	TB6Sa_and_TB3LaTB5Lb
scaffold55646	TB6Sa_and_TB3LaTB5Lb
scaffold56560	TB6Sa_and_TB3LaTB5Lb
scaffold5661	TB6Sa_and_TB3LaTB5Lb
scaffold57936	TB6Sa_and_TB3LaTB5Lb
scaffold57968	TB6Sa_and_TB3LaTB5Lb
scaffold58325	TB6Sa_and_TB3LaTB5Lb
scaffold58384 (0-68,900bp)	TB6Sa_and_TB3LaTB5Lb
scaffold58407	TB6Sa_and_TB3LaTB5Lb
scaffold58761	TB6Sa_and_TB3LaTB5Lb
scaffold58890	TB6Sa_and_TB3LaTB5Lb
scaffold59143	TB6Sa_and_TB3LaTB5Lb
scaffold59748	TB6Sa_and_TB3LaTB5Lb
scaffold61346	TB6Sa_and_TB3LaTB5Lb
scaffold62363	TB6Sa_and_TB3LaTB5Lb
scaffold62791	TB6Sa_and_TB3LaTB5Lb
scaffold63097	TB6Sa_and_TB3LaTB5Lb
scaffold6401	TB6Sa_and_TB3LaTB5Lb
scaffold64380	TB6Sa_and_TB3LaTB5Lb
scaffold6560	TB6Sa_and_TB3LaTB5Lb
scaffold8392	TB6Sa_and_TB3LaTB5Lb
scaffold9354	TB6Sa_and_TB3LaTB5Lb
scaffold9540	TB6Sa_and_TB3LaTB5Lb
scaffold9813	TB6Sa_and_TB3LaTB5Lb
scaffold21232	TB6Sa_and_TB3LaTB5Lb
scaffold64013	TB3LaTB5Lb_and_TB2Sa
scaffold53903	TB2Sa_and_TB9Sd
scaffold10058	TB9Sd_and_TB7Sc
scaffold10922	TB9Sd_and_TB7Sc
scaffold14236	TB9Sd_and_TB7Sc
scaffold18178	TB9Sd_and_TB7Sc
scaffold18581	TB9Sd_and_TB7Sc
scaffold19543	TB9Sd_and_TB7Sc
scaffold23568	TB9Sd_and_TB7Sc
scaffold25873	TB9Sd_and_TB7Sc
scaffold28807	TB9Sd_and_TB7Sc
scaffold36381	TB9Sd_and_TB7Sc
scaffold37623	TB9Sd_and_TB7Sc
scaffold38543	TB9Sd_and_TB7Sc
scaffold39561	TB9Sd_and_TB7Sc
scaffold39696	TB9Sd_and_TB7Sc
scaffold41381	TB9Sd_and_TB7Sc
scaffold45031	TB9Sd_and_TB7Sc
scaffold5198	TB9Sd_and_TB7Sc
scaffold52769	TB9Sd_and_TB7Sc
scaffold53978	TB9Sd_and_TB7Sc
scaffold57536	TB9Sd_and_TB7Sc
scaffold58023	TB9Sd_and_TB7Sc
scaffold58384 (68,901-119,000bp)	TB9Sd_and_TB7Sc
scaffold60755	TB9Sd_and_TB7Sc
scaffold6912	TB9Sd_and_TB7Sc
scaffold7301	TB9Sd_and_TB7Sc
scaffold10091	TB7Sc_and_TB4Lb
scaffold11120	TB7Sc_and_TB4Lb
scaffold13920	TB7Sc_and_TB4Lb
scaffold19822	TB7Sc_and_TB4Lb
scaffold2082	TB7Sc_and_TB4Lb
scaffold23345	TB7Sc_and_TB4Lb
scaffold26042	TB7Sc_and_TB4Lb
scaffold26468 (0-9,100; 16,101-21,000bp)	TB7Sc_and_TB4Lb
scaffold2706	TB7Sc_and_TB4Lb
scaffold27396 (0-19,200bp; 27,001-32,800bp)	TB7Sc_and_TB4Lb
scaffold27870	TB7Sc_and_TB4Lb
scaffold32114	TB7Sc_and_TB4Lb
scaffold32940	TB7Sc_and_TB4Lb
scaffold34492	TB7Sc_and_TB4Lb
scaffold35998	TB7Sc_and_TB4Lb
scaffold37671	TB7Sc_and_TB4Lb
scaffold40086	TB7Sc_and_TB4Lb
scaffold40339	TB7Sc_and_TB4Lb
scaffold40574	TB7Sc_and_TB4Lb
scaffold40682	TB7Sc_and_TB4Lb
scaffold42202	TB7Sc_and_TB4Lb
scaffold42655	TB7Sc_and_TB4Lb
scaffold43066 (23,501-62,600bp)	TB7Sc_and_TB4Lb
scaffold43341	TB7Sc_and_TB4Lb
scaffold43458	TB7Sc_and_TB4Lb
scaffold44454	TB7Sc_and_TB4Lb
scaffold46520	TB7Sc_and_TB4Lb
scaffold48341	TB7Sc_and_TB4Lb
scaffold54035	TB7Sc_and_TB4Lb
scaffold55961	TB7Sc_and_TB4Lb
scaffold5867	TB7Sc_and_TB4Lb
scaffold60703	TB7Sc_and_TB4Lb
scaffold60903	TB7Sc_and_TB4Lb
scaffold61625	TB7Sc_and_TB4Lb
scaffold65637 (0-40,600bp)	TB7Sc_and_TB4Lb
scaffold729	TB7Sc_and_TB4Lb
scaffold8070	TB7Sc_and_TB4Lb
scaffold8290 (0-14,600bp; 15,301-21,400bp)	TB7Sc_and_TB4Lb
scaffold8610	TB7Sc_and_TB4Lb
scaffold8881	TB7Sc_and_TB4Lb
scaffold45071	TB7Sc_and_TB4Lb
scaffold63254 (83,000-136,999bp)	TB7Sc_and_TB4Lb
scaffold37497	TB7Sc_and_TB4Lb
scaffold39130	TB7Sc_and_TB4Lb
scaffold1430 (27,001-56,000bp)	TB7Sc_and_TB4Lb
scaffold50483 (25,001-53,000bp)	TB7Sc_and_TB4Lb
scaffold14741	TB4Lb_and_TB3Sb
scaffold10740	TB3Sb_and_long_arm_distal_tip
scaffold140	TB3Sb_and_long_arm_distal_tip
scaffold21734	TB3Sb_and_long_arm_distal_tip
scaffold2414	TB3Sb_and_long_arm_distal_tip
scaffold33271	TB3Sb_and_long_arm_distal_tip
scaffold37204	TB3Sb_and_long_arm_distal_tip
scaffold4166	TB3Sb_and_long_arm_distal_tip
scaffold42216	TB3Sb_and_long_arm_distal_tip
scaffold49456	TB3Sb_and_long_arm_distal_tip
scaffold52401	TB3Sb_and_long_arm_distal_tip
scaffold60435	TB3Sb_and_long_arm_distal_tip
scaffold60536 (26,001-78,000bp)	TB3Sb_and_long_arm_distal_tip
Note: Some scaffolds are missassembled and segments belonging to a specific region of the B chromosome are indicated in brackets.
