# Supplementary material for: Sequence of the supernumerary B chromosome of maize provides insight into its drive mechanism and evolution
Source: Proc Natl Acad Sci U S A. 2021 Jun 4;118(23):e2104254118. doi: 10.1073/pnas.2104254118 (PMC8201846; doi:10.1073/pnas.2104254118)
Supplement: Supplementary File [file pnas.2104254118.sd06.xlsx]

## Sheet: Sheet1
Data S6. | Families of LTR retrotransposons and their abundance in the sequence of B chromosome and the A chromosomal complement.
family	total_count	# in A chromosomal complement	# in B chromosome	perc_in_A	perc_in_B	enrichment
LTR000006	17161	16057	1104	93.6	6.4	+
LTR000002	15953	15392	561	96.5	3.5	-
LTR000011	13446	13047	399	97	3	-
LTR000012	12595	12435	160	98.7	1.3	-
LTR000033	4706	4424	282	94	6	.
LTR000014	4294	4114	180	95.8	4.2	.
LTR000004	3537	3382	155	95.6	4.4	.
LTR000003	3295	3054	241	92.7	7.3	+
LTR000020	2167	1982	185	91.5	8.5	+
LTR000057	1345	1271	74	94.5	5.5	.
LTR000032	1319	1135	184	86.1	13.9	+
LTR000084	1034	1008	26	97.5	2.5	-
LTR000104	976	949	27	97.2	2.8	.
LTR000062	919	884	35	96.2	3.8	.
LTR000051	746	727	19	97.5	2.5	.
LTR000053	668	653	15	97.8	2.2	.
LTR000024	601	571	30	95	5	.
LTR000076	568	553	15	97.4	2.6	.
LTR000059	526	508	18	96.6	3.4	.
LTR000123	523	490	33	93.7	6.3	.
LTR000007	521	502	19	96.4	3.6	.
LTR000101	520	445	75	85.6	14.4	+
LTR000167	503	478	25	95	5	.
LTR000019	490	484	6	98.8	1.2	-
LTR000128	434	402	32	92.6	7.4	.
LTR000117	412	408	4	99	1	-
LTR000046	396	394	2	99.5	0.5	-
LTR000142	389	333	56	85.6	14.4	+
LTR000078	367	312	55	85	15	+
LTR000169	365	345	20	94.5	5.5	.
LTR000017	351	333	18	94.9	5.1	.
LTR000023	348	338	10	97.1	2.9	.
LTR000073	347	345	2	99.4	0.6	-
LTR000031	329	306	23	93	7	.
LTR000040	308	301	7	97.7	2.3	.
LTR000056	303	298	5	98.3	1.7	.
LTR000061	302	290	12	96	4	.
LTR000070	298	293	5	98.3	1.7	.
LTR000088	275	265	10	96.4	3.6	.
LTR000009	272	259	13	95.2	4.8	.
LTR000115	270	254	16	94.1	5.9	.
LTR000209	261	236	25	90.4	9.6	.
LTR000047	239	236	3	98.7	1.3	.
DLTR000007	237	230	7	97	3	.
LTR000155	236	189	47	80.1	19.9	+
LTR000030	231	229	2	99.1	0.9	.
LTR000066	197	195	2	99	1	.
LTR000022	195	189	6	96.9	3.1	.
LTR000042	184	170	14	92.4	7.6	.
LTR000173	174	168	6	96.6	3.4	.
LTR000194	173	164	9	94.8	5.2	.
LTR000505	167	164	3	98.2	1.8	.
LTR000202	156	130	26	83.3	16.7	+
LTR000318	156	154	2	98.7	1.3	.
LTR000454	152	148	4	97.4	2.6	.
LTR000041	146	139	7	95.2	4.8	.
LTR000196	141	137	4	97.2	2.8	.
LTR000440	140	138	2	98.6	1.4	.
LTR000156	137	136	1	99.3	0.7	.
LTR000035	136	135	1	99.3	0.7	.
LTR000110	132	127	5	96.2	3.8	.
LTR000100	128	122	6	95.3	4.7	.
LTR000277	120	119	1	99.2	0.8	.
LTR000281	120	119	1	99.2	0.8	.
LTR000075	117	116	1	99.1	0.9	.
LTR000043	113	111	2	98.2	1.8	.
LTR000301	105	97	8	92.4	7.6	.
LTR000049	104	103	1	99	1	.
LTR000288	104	95	9	91.3	8.7	.
LTR000005	99	96	3	97	3	.
LTR000520	90	87	3	96.7	3.3	.
LTR000303	87	84	3	96.6	3.4	.
LTR000159	86	83	3	96.5	3.5	.
LTR000080	85	79	6	92.9	7.1	.
LTR000237	83	79	4	95.2	4.8	.
LTR000414	83	78	5	94	6	.
LTR000108	81	78	3	96.3	3.7	.
DLTR000095	76	74	2	97.4	2.6	.
LTR000064	71	69	2	97.2	2.8	.
LTR000018	68	63	5	92.6	7.4	.
LTR000098	68	66	2	97.1	2.9	.
LTR000113	68	66	2	97.1	2.9	.
LTR000058	67	65	2	97	3	.
LTR000090	60	59	1	98.3	1.7	.
LTR000077	53	53	0	100	0	.
LTR000170	51	46	5	90.2	9.8	.
LTR000455	50	49	1	98	2	.
LTR000981	50	49	1	98	2	.
LTR000138	48	43	5	89.6	10.4	.
LTR000575	48	47	1	97.9	2.1	.
LTR001085	48	47	1	97.9	2.1	.
LTR000265	47	44	3	93.6	6.4	.
LTR000298	47	45	2	95.7	4.3	.
LTR000601	47	47	0	100	0	.
DLTR000031	46	43	3	93.5	6.5	.
LTR000105	46	45	1	97.8	2.2	.
LTR000135	45	44	1	97.8	2.2	.
LTR000310	45	41	4	91.1	8.9	.
LTR000109	43	43	0	100	0	.
LTR000203	43	41	2	95.3	4.7	.
DLTR000046	42	39	3	92.9	7.1	.
LTR000686	42	41	1	97.6	2.4	.
LTR000074	41	39	2	95.1	4.9	.
LTR000247	41	40	1	97.6	2.4	.
LTR000340	41	41	0	100	0	.
LTR000861	40	38	2	95	5	.
DLTR000011	39	36	3	92.3	7.7	.
LTR000139	38	33	5	86.8	13.2	.
LTR000297	38	37	1	97.4	2.6	.
LTR000694	37	31	6	83.8	16.2	.
LTR000116	36	34	2	94.4	5.6	.
LTR000207	36	36	0	100	0	.
LTR000233	36	33	3	91.7	8.3	.
LTR001055	36	35	1	97.2	2.8	.
DLTR000139	35	34	1	97.1	2.9	.
LTR000738	34	33	1	97.1	2.9	.
LTR000894	34	24	10	70.6	29.4	+
LTR001398	34	34	0	100	0	.
LTR000225	33	28	5	84.8	15.2	.
LTR000439	33	33	0	100	0	.
LTR000450	33	31	2	93.9	6.1	.
LTR000160	32	28	4	87.5	12.5	.
LTR000186	32	27	5	84.4	15.6	.
LTR000529	32	32	0	100	0	.
LTR000950	32	31	1	96.9	3.1	.
LTR000151	31	27	4	87.1	12.9	.
LTR000348	31	29	2	93.5	6.5	.
LTR000489	31	31	0	100	0	.
LTR000663	31	31	0	100	0	.
LTR000050	30	28	2	93.3	6.7	.
LTR000410	30	28	2	93.3	6.7	.
LTR000734	29	28	1	96.6	3.4	.
LTR000825	29	29	0	100	0	.
DLTR000054	28	25	3	89.3	10.7	.
DLTR000077	28	26	2	92.9	7.1	.
LTR000063	28	27	1	96.4	3.6	.
LTR000479	28	24	4	85.7	14.3	.
DLTR000281	27	26	1	96.3	3.7	.
LTR000405	27	25	2	92.6	7.4	.
DLTR000044	26	24	2	92.3	7.7	.
LTR000739	26	24	2	92.3	7.7	.
LTR000829	26	25	1	96.2	3.8	.
LTR000875	26	25	1	96.2	3.8	.
LTR001114	26	26	0	100	0	.
LTR001139	26	24	2	92.3	7.7	.
DLTR000035	25	21	4	84	16	.
DLTR000049	25	23	2	92	8	.
DLTR000279	25	24	1	96	4	.
LTR002320	25	0	25	0	100	+
LTR015679	25	24	1	96	4	.
LTR000093	24	24	0	100	0	.
LTR000329	24	24	0	100	0	.
LTR000664	24	23	1	95.8	4.2	.
LTR000720	24	24	0	100	0	.
LTR000880	24	23	1	95.8	4.2	.
LTR000893	24	23	1	95.8	4.2	.
LTR000065	23	23	0	100	0	.
LTR000219	23	23	0	100	0	.
LTR000328	23	21	2	91.3	8.7	.
LTR000541	23	23	0	100	0	.
LTR000746	23	23	0	100	0	.
LTR000376	22	22	0	100	0	.
LTR000413	22	21	1	95.5	4.5	.
LTR000510	22	20	2	90.9	9.1	.
LTR000112	21	21	0	100	0	.
LTR000153	21	20	1	95.2	4.8	.
LTR000325	21	21	0	100	0	.
LTR000918	21	21	0	100	0	.
LTR000920	21	20	1	95.2	4.8	.
LTR001009	21	21	0	100	0	.
LTR001175	21	20	1	95.2	4.8	.
LTR000188	20	20	0	100	0	.
LTR000748	20	20	0	100	0	.
LTR001256	20	16	4	80	20	.
LTR000144	19	19	0	100	0	.
LTR000215	19	17	2	89.5	10.5	.
LTR000221	19	18	1	94.7	5.3	.
LTR000240	19	19	0	100	0	.
LTR000465	19	19	0	100	0	.
LTR000742	19	19	0	100	0	.
LTR000862	19	18	1	94.7	5.3	.
LTR001282	19	18	1	94.7	5.3	.
LTR000143	18	17	1	94.4	5.6	.
LTR000276	18	16	2	88.9	11.1	.
LTR000355	18	17	1	94.4	5.6	.
LTR000434	18	18	0	100	0	.
LTR000490	18	17	1	94.4	5.6	.
LTR000525	18	15	3	83.3	16.7	.
LTR000557	18	18	0	100	0	.
LTR000609	18	16	2	88.9	11.1	.
LTR000676	18	18	0	100	0	.
LTR000779	18	17	1	94.4	5.6	.
LTR000834	18	18	0	100	0	.
LTR002257	18	12	6	66.7	33.3	.
LTR013389	18	17	1	94.4	5.6	.
DLTR000025	17	14	3	82.4	17.6	.
DLTR000039	17	15	2	88.2	11.8	.
LTR000015	17	16	1	94.1	5.9	.
LTR000026	17	17	0	100	0	.
LTR000091	17	16	1	94.1	5.9	.
LTR000269	17	16	1	94.1	5.9	.
LTR000527	17	17	0	100	0	.
LTR000781	17	14	3	82.4	17.6	.
LTR000879	17	16	1	94.1	5.9	.
LTR000905	17	16	1	94.1	5.9	.
LTR000958	17	17	0	100	0	.
LTR001760	17	15	2	88.2	11.8	.
LTR008888	17	14	3	82.4	17.6	.
LTR000456	16	16	0	100	0	.
LTR000577	16	15	1	93.8	6.2	.
LTR000588	16	16	0	100	0	.
LTR000603	16	16	0	100	0	.
LTR000773	16	15	1	93.8	6.2	.
LTR000833	16	16	0	100	0	.
LTR000892	16	13	3	81.2	18.8	.
LTR000933	16	16	0	100	0	.
LTR001040	16	16	0	100	0	.
LTR001366	16	16	0	100	0	.
LTR001591	16	10	6	62.5	37.5	.
LTR000016	15	15	0	100	0	.
LTR000165	15	14	1	93.3	6.7	.
LTR000218	15	14	1	93.3	6.7	.
LTR000316	15	13	2	86.7	13.3	.
LTR000317	15	13	2	86.7	13.3	.
LTR000403	15	14	1	93.3	6.7	.
LTR000408	15	14	1	93.3	6.7	.
LTR000644	15	12	3	80	20	.
LTR000807	15	13	2	86.7	13.3	.
LTR001058	15	12	3	80	20	.
LTR001064	15	15	0	100	0	.
LTR001137	15	13	2	86.7	13.3	.
LTR001358	15	15	0	100	0	.
DLTR000112	14	13	1	92.9	7.1	.
DLTR000176	14	13	1	92.9	7.1	.
LTR000234	14	14	0	100	0	.
LTR000242	14	12	2	85.7	14.3	.
LTR000315	14	14	0	100	0	.
LTR000429	14	14	0	100	0	.
LTR000649	14	13	1	92.9	7.1	.
LTR000683	14	14	0	100	0	.
LTR000715	14	14	0	100	0	.
LTR001030	14	14	0	100	0	.
LTR001036	14	13	1	92.9	7.1	.
LTR001759	14	12	2	85.7	14.3	.
LTR012692	14	14	0	100	0	.
DLTR000001	13	7	6	53.8	46.2	+
DLTR000006	13	9	4	69.2	30.8	.
DLTR000073	13	11	2	84.6	15.4	.
DLTR000141	13	12	1	92.3	7.7	.
DLTR000193	13	12	1	92.3	7.7	.
LTR000161	13	11	2	84.6	15.4	.
LTR000180	13	13	0	100	0	.
LTR000181	13	11	2	84.6	15.4	.
LTR000217	13	12	1	92.3	7.7	.
LTR000226	13	13	0	100	0	.
LTR000397	13	13	0	100	0	.
LTR000448	13	13	0	100	0	.
LTR000521	13	12	1	92.3	7.7	.
LTR000556	13	12	1	92.3	7.7	.
LTR000652	13	13	0	100	0	.
LTR000757	13	12	1	92.3	7.7	.
LTR000805	13	13	0	100	0	.
LTR000858	13	11	2	84.6	15.4	.
LTR000946	13	13	0	100	0	.
LTR001002	13	13	0	100	0	.
LTR001795	13	13	0	100	0	.
LTR006645	13	13	0	100	0	.
DLTR000002	12	6	6	50	50	+
DLTR000005	12	2	10	16.7	83.3	+
DLTR000013	12	4	8	33.3	66.7	+
DLTR000041	12	9	3	75	25	.
DLTR000147	12	11	1	91.7	8.3	.
LTR000025	12	12	0	100	0	.
LTR000067	12	10	2	83.3	16.7	.
LTR000118	12	12	0	100	0	.
LTR000251	12	10	2	83.3	16.7	.
LTR000302	12	12	0	100	0	.
LTR000343	12	11	1	91.7	8.3	.
LTR000485	12	12	0	100	0	.
LTR000526	12	11	1	91.7	8.3	.
LTR000531	12	12	0	100	0	.
LTR000599	12	11	1	91.7	8.3	.
LTR000711	12	11	1	91.7	8.3	.
LTR000728	12	12	0	100	0	.
LTR000876	12	10	2	83.3	16.7	.
LTR000932	12	12	0	100	0	.
LTR001216	12	12	0	100	0	.
LTR001477	12	12	0	100	0	.
LTR001665	12	12	0	100	0	.
LTR001853	12	12	0	100	0	.
LTR001871	12	12	0	100	0	.
LTR002037	12	11	1	91.7	8.3	.
LTR002266	12	12	0	100	0	.
LTR002919	12	11	1	91.7	8.3	.
LTR004671	12	10	2	83.3	16.7	.
LTR005751	12	12	0	100	0	.
LTR008179	12	12	0	100	0	.
DLTR000010	11	6	5	54.5	45.5	.
DLTR000026	11	9	2	81.8	18.2	.
DLTR000229	11	10	1	90.9	9.1	.
LTR000176	11	10	1	90.9	9.1	.
LTR000178	11	10	1	90.9	9.1	.
LTR000179	11	9	2	81.8	18.2	.
LTR000274	11	11	0	100	0	.
LTR000283	11	11	0	100	0	.
LTR000330	11	10	1	90.9	9.1	.
LTR000331	11	10	1	90.9	9.1	.
LTR000380	11	9	2	81.8	18.2	.
LTR000447	11	11	0	100	0	.
LTR000511	11	11	0	100	0	.
LTR000532	11	10	1	90.9	9.1	.
LTR000548	11	11	0	100	0	.
LTR000583	11	9	2	81.8	18.2	.
LTR000594	11	10	1	90.9	9.1	.
LTR000643	11	11	0	100	0	.
LTR000778	11	11	0	100	0	.
LTR000878	11	8	3	72.7	27.3	.
LTR000931	11	9	2	81.8	18.2	.
LTR001123	11	9	2	81.8	18.2	.
LTR001134	11	10	1	90.9	9.1	.
LTR001312	11	11	0	100	0	.
LTR001322	11	11	0	100	0	.
LTR001677	11	10	1	90.9	9.1	.
LTR001890	11	8	3	72.7	27.3	.
LTR002310	11	0	11	0	100	+
LTR008015	11	11	0	100	0	.
LTR012567	11	10	1	90.9	9.1	.
DLTR000004	10	6	4	60	40	.
DLTR000009	10	7	3	70	30	.
DLTR000042	10	5	5	50	50	.
DLTR000204	10	9	1	90	10	.
DLTR000260	10	9	1	90	10	.
DLTR000307	10	9	1	90	10	.
LTR000021	10	8	2	80	20	.
LTR000185	10	9	1	90	10	.
LTR000195	10	10	0	100	0	.
LTR000246	10	10	0	100	0	.
LTR000289	10	9	1	90	10	.
LTR000332	10	10	0	100	0	.
LTR000338	10	8	2	80	20	.
LTR000431	10	10	0	100	0	.
LTR000544	10	9	1	90	10	.
LTR000666	10	9	1	90	10	.
LTR000684	10	10	0	100	0	.
LTR000731	10	10	0	100	0	.
LTR000819	10	8	2	80	20	.
LTR000866	10	10	0	100	0	.
LTR000914	10	10	0	100	0	.
LTR000924	10	10	0	100	0	.
LTR000997	10	10	0	100	0	.
LTR001067	10	10	0	100	0	.
LTR001251	10	8	2	80	20	.
LTR001337	10	10	0	100	0	.
LTR001368	10	8	2	80	20	.
LTR001501	10	10	0	100	0	.
LTR001507	10	10	0	100	0	.
LTR001917	10	10	0	100	0	.
LTR002270	10	10	0	100	0	.
LTR009703	10	10	0	100	0	.
LTR009883	10	10	0	100	0	.
LTR013086	10	10	0	100	0	.
LTR013482	10	10	0	100	0	.
