# Supplementary material for: Sequence of the supernumerary B chromosome of maize provides insight into its drive mechanism and evolution
Source: Proc Natl Acad Sci U S A. 2021 Jun 4;118(23):e2104254118. doi: 10.1073/pnas.2104254118 (PMC8201846; doi:10.1073/pnas.2104254118)
Supplement: Supplementary File [file pnas.2104254118.sd07.xlsx]

## Sheet: Sheet1
Data S7. | Best reciprocal hits of B chromosome genes in related genomes
Zea mays hits with ≥ 70% identity and ≥ 50% coverage were considered.
B accession	Z. mays A	S. bicolor	O. sativa	B. dystachion
Zm00044a000029_T001	Zm00001d004521_T004	OQU81100	Os04t0110300-02	PNT74217
Zm00044a000030_T001	Zm00001d046810_T004	KXG20501	Os06t0649500-01	KQK16832
Zm00044a000031_T001	Zm00001d046953_T001	KXG20553	Os06t0665800-02	KQK17019
Zm00044a000037_T001	Zm00001d003807_T004	EES10730	Os04t0410300-01	KQJ82492
Zm00044a000045_T001	Zm00001d024575_T001	EES03744	Os09t0568900-01	PNT65200
Zm00044a000048_T001	Zm00001d044290_T015	OQU87042	Os01t0580200-01	KQK08433
Zm00044a000051_T001	Zm00001d009926_T004	KXG21940	Os05t0397900-01	KQK06383
Zm00044a000072_T001	Zm00001d052335_T003	EES15541	Os11t0112400-01	KQJ92571
Zm00044a000079_T001	Zm00001d048359_T008	EER95550	Os03t0137200-01	KQK23764
Zm00044a000088_T001	Zm00001d003007_T001	EES11123	Os04t0520900-01	PNT61500
Zm00044a000114_T001	Zm00001d026185_T001	KXG37403	Os03t0787300-01	KQK12842
Zm00044a000128_T001	Zm00001d053065_T002	EES08096	Os11t0181400-01	KQJ89165
Zm00044a000133_T001	Zm00001d033510_T001	KXG37933	Os03t0649000-01	KQK13959
Zm00044a000134_T001	Zm00001d000344_T001	EER95198	Os03t0238600-01	KQK22662
Zm00044a000141_T001	Zm00001d046873_T001	EER99548	Os07t0563800-02	KQK15745
Zm00044a000146_T001	Zm00001d050103_T006	EES13969	Os11t0241900-01	KQJ98553
Zm00044a000153_T001	Zm00001d001911_T001	KXG37551	Os03t0748800-01	KQK13211
Zm00044a000190_T001	Zm00001d027489_T001	OQU93316	Os03t0129800-00	KQK23838
Zm00044a000209_T001	Zm00001d007141_T001	EER93019	Os06t0181300-01	KQK19305
Zm00044a000219_T001	Zm00001d042874_T004	EES01751	Os01t0847200-01	KQK10563
Zm00044a000239_T001	Zm00001d031493_T001	EES12769	Os04t0594400-01	KQJ84329
Zm00044a000261_T001	Zm00001d035032_T002	KXG24208	Os08t0109200-01	KQJ94807
Zm00044a000266_T001	Zm00001d005173_T002	KXG34974	Os07t0419500-01	KQJ81521
Zm00044a000283_T001	Zm00001d021770_T012	OQU87253	Os01t0654500-01	PNT72521
Zm00044a000306_T001	Zm00001d051563_T002	EES07398	Os02t0704800-01	KQK00933
Zm00044a000320_T001	Zm00001d024072_T001	EER89379	Os06t0199200-04	KQK19134
Zm00044a000338_T001	Zm00001d008725_T008	EES00225	Os01t0172200-01	PNT70046
Zm00044a000342_T001	Zm00001d018405_T002	EES07698	Os06t0704900-01	KQK17454
Zm00044a000343_T001	Zm00001d018404_T001	EES05967	Os02t0802200-01	KQK01193
Zm00044a000355_T001	Zm00001d040947_T001	EES02787	Os01t0279400-01	KQK03949
Zm00044a000363_T001	Zm00001d034137_T001	KXG37490	Os03t0763000-01	KQK13055
Zm00044a000365_T001	Zm00001d023946_T001	EES16856	Os12t0203100-01	KQJ91898
Zm00044a000368_T001	Zm00001d020963_T001	EER96980	Os09t0492700-01	KQJ90788
Zm00044a000369_T001	Zm00001d016824_T001	EES06961	Os02t0556400-01	KQJ99887
Zm00044a000385_T001	Zm00001d028881_T001	OQU89930	Os09t0559900-01	KQJ91469
Zm00044a000386_T001	Zm00001d002591_T001	EES11305	Os04t0578200-01	KQJ84168
Zm00044a000409_T001	Zm00001d053281_T001	KXG34440	Os02t0306401-00	KQJ94595
Zm00044a000425_T001	Zm00001d022565_T001	EER97780	Os07t0690400-01	KQK14517
Zm00044a000430_T001	Zm00001d037833_T001	OQU82149	Os04t0566500-02	PNT61672
Zm00044a000439_T001	Zm00001d049234_T001	EES08452	Os11t0455800-01	KQJ88548
Zm00044a000440_T001	Zm00001d011891_T003	EES02036	Os01t0939700-01	KQK11464
Zm00044a000441_T001	Zm00001d011286_T002	EES03227	Os01t0516600-01	KQJ86269
Zm00044a000444_T001	Zm00001d027667_T003	KXG40175	Os03t0147400-01	KQJ96921
Zm00044a000462_T001	Zm00001d025113_T002	KXG38492	Os10t0419500-01	KQJ96754
Zm00044a000464_T001	Zm00001d008890_T001	EES00098	Os01t0204000-01	KQK03228
Zm00044a000476_T001	Zm00001d015415_T003	OQU84467	Os05t0347000-01	KQK08972
Zm00044a000512_T001	Zm00001d021051_T001	OQU89746	Os09t0505600-01	KQJ90923
Zm00044a000527_T001	Zm00001d017197_T010	EES07141	Os02t0612800-01	KQK00310
Zm00044a000529_T001	Zm00001d027278_T070	OQU93476	Os10t0556700-01	PNT78392
Zm00044a000533_T001	Zm00001d023899_T001	OQU79221	Os12t0530100-01	KQJ86508
Zm00044a000550_T001	Zm00001d046451_T001	KXG37232	Os03t0825700-01	KQK12385
Zm00044a000552_T001	Zm00001d021568_T003	OQU80743	Os08t0468400-01	KQJ98599
Zm00044a000555_T001	Zm00001d033552_T008	KXG37818	Os03t0689300-01	KQK13731
Zm00044a000559_T001	Zm00001d037211_T001	EER88097	Os06t0221200-01	KQK18918
Zm00044a000563_T001	Zm00001d053813_T007	EES06334	Os02t0167700-01	KQK14632
Zm00044a000576_T001	Zm00001d030090_T001	EER94430	Os10t0576900-01	KQJ97954
Zm00044a000583_T001	Zm00001d028859_T001	EER92755	Os03t0178400-01	KQK23338
Zm00044a000586_T001	Zm00001d003492_T001	KXG26433	Os04t0450900-01	KQJ82898
Zm00044a000588_T001	Zm00001d042064_T002	EES02065	Os01t0952700-01	KQK11587
Zm00044a000596_T001	Zm00001d034032_T001	EER90869	Os03t0750700-01	KQK13185
Zm00044a000628_T001	Zm00001d002115_T001	EES11530	Os04t0642100-01	KQJ84903
Zm00044a000629_T001	Zm00001d015025_T001	EES04377	Os01t0342900-01	KQJ92945
Zm00044a000634_T001	Zm00001d017387_T004	KXG31129	Os02t0642600-01	PNT69129
Zm00044a000635_T001	Zm00001d017390_T001	KXG31128	Os02t0643000-01	KQK00520
Zm00044a000636_T001	Zm00001d017391_T001	OQU85760	Os02t0643200-01	KQK00524
Zm00044a000640_T001	Zm00001d012412_T001	EES06958	Os02t0555700-01	KQJ99877
Zm00044a000642_T001	Zm00001d048692_T002	EES10216	Os11t0660000-01	PNT63063
Zm00044a000650_T001	Zm00001d034175_T001	EER90829	Os03t0765400-02	KQK13028
Zm00044a000652_T001	Zm00001d034179_T001	EER93394	Os03t0765900-01	KQK13025
Zm00044a000679_T001	Zm00001d034206_T001	EER90819	Os03t0770900-01	KQK12990
Zm00044a000680_T001	Zm00001d038737_T001	EES19864	Os05t0533500-01	KQK05228
Zm00044a000688_T001	Zm00001d007536_T001	EER99993	Os01t0235700-01	PNT70227
Zm00044a000710_T001	Zm00001d034167_T002	EER90831	Os03t0765200-02	KQK13031
Zm00044a000713_T001	Zm00001d034608_T001	KXG37273	Os03t0816100-01	KQK12500
Zm00044a000723_T001	Zm00001d038143_T002	OQU77957	Os05t0401000-01	KQK06352
Zm00044a000733_T001	Zm00001d016034_T001	EES06634	Os02t0700100-01	KQK00890
Zm00044a000736_T001	Zm00001d021553_T022	EER99407	Os07t0495900-02	KQK16145
Zm00044a000737_T001	Zm00001d012667_T031	EES03678	Os01t0767100-01	KQK09931
Zm00044a000742_T001	Zm00001d048802_T003	EES10143	Os11t0621300-00	KQJ87740
Zm00044a000748_T001	Zm00001d037164_T001	EER88047	Os06t0210200-01	KQK19046
Zm00044a000752_T001	Zm00001d007837_T007	KXG34488	Os07t0172900-01	PNT76943
Zm00044a000757_T001	Zm00001d023560_T002	EES16732	Os12t0169950-00	KQJ91880
Zm00044a000013_T001	Zm00001d042048_T001	EER92084	Os03t0439700-01	PNT71172
Zm00044a000041_T001	Zm00001d043381_T001	EES03542	Os01t0723200-01	KQJ94127
Zm00044a000042_T001	Zm00001d013760_T001	KXG36890	Os11t0218678-00	KQK14763
Zm00044a000046_T001	Zm00001d003809_T001	EES06368	Os08t0130000-00	KQK09375
Zm00044a000050_T001	Zm00001d009766_T001	EES05546	Os02t0741800-01	PNT69652
Zm00044a000053_T001	Zm00001d031171_T001	EER93274	Os01t0832450-00	KQK10428
Zm00044a000055_T001	Zm00001d024623_T001	EES17258	Os02t0700500-01	KQJ84679
Zm00044a000070_T001	Zm00001d046111_T001	KXG33301	Os01t0619000-02	KQK08768
Zm00044a000074_T001	Zm00001d040202_T006	EES00466	Os01t0102900-01	KQK02774
Zm00044a000076_T001	Zm00001d031735_T001	EES18675	Os05t0563000-01	KQK09130
Zm00044a000082_T001	Zm00001d019031_T005	KXG33855	Os01t0889200-01	KQK16170
Zm00044a000087_T001	Zm00001d008649_T001	OQU86272	Os01t0159300-01	KQK02227
Zm00044a000100_T001	Zm00001d048542_T001	KXG40411	Os03t0105700-01	KQK24111
Zm00044a000101_T001	Zm00001d044071_T001	OQU85362	Os04t0524600-01	KQJ83669
Zm00044a000102_T001	Zm00001d002408_T002	EER94466	Os01t0674000-01	KQK09152
Zm00044a000105_T001	Zm00001d026192_T012	KXG27019	Os04t0592500-01	KQJ84310
Zm00044a000116_T001	Zm00001d040625_T004	KXG32378	Os05t0563400-01	KQK04104
Zm00044a000124_T001	Zm00001d044668_T001	EES03518	Os01t0714100-01	PNT72704
Zm00044a000127_T001	Zm00001d034810_T003	KXG31881	Os01t0150200-01	KQK02729
Zm00044a000144_T001	Zm00001d036450_T001	EER88925	Os06t0707300-02	PNT65442
Zm00044a000150_T001	Zm00001d020905_T001	EES07109	Os02t0602500-02	PNT68989
Zm00044a000151_T001	Zm00001d007813_T001	EER94594	Os10t0532100-01	KQJ96911
Zm00044a000152_T001	Zm00001d007814_T002	EES14441	Os10t0206800-01	KQJ96450
Zm00044a000154_T001	Zm00001d025277_T001	EES15169	Os08t0560500-01	KQJ99393
Zm00044a000167_T001	Zm00001d003229_T001	KXG19701	Os06t0244700-01	KQK18762
Zm00044a000168_T001	Zm00001d018343_T001	EES12755	Os04t0591100-01	KQJ84303
Zm00044a000170_T001	Zm00001d007541_T001	OQU75818	Os06t0147800-01	KQK19877
Zm00044a000171_T001	Zm00001d051342_T001	EER93436	Os09t0480100-01	KQJ90680
Zm00044a000185_T001	Zm00001d009860_T001	EES07601	Os02t0770800-01	KQK01703
Zm00044a000189_T001	Zm00001d047187_T001	KXG39265	Os03t0381300-01	KQK21485
Zm00044a000203_T001	Zm00001d029995_T001	OQU82562	Os04t0195000-01	KQJ85257
Zm00044a000204_T001	Zm00001d052226_T001	OQU89957	Os07t0485000-01	PNT75091
Zm00044a000216_T001	Zm00001d028496_T001	EER97523	Os07t0608400-01	KQK15297
Zm00044a000218_T001	Zm00001d028552_T001	EER90022	Os06t0605900-01	KQK17750
Zm00044a000220_T001	Zm00001d032634_T001	EES04545	Os06t0687700-01	KQJ93414
Zm00044a000225_T001	Zm00001d053993_T004	KXG22035	Os01t0766000-00	KQK06143
Zm00044a000235_T001	Zm00001d050328_T005	EES13816	Os08t0410500-01	PNT68072
Zm00044a000237_T001	Zm00001d019813_T001	EER93751	Os03t0645900-00	KQK13983
Zm00044a000243_T001	Zm00001d044845_T001	KXG19632	Os06t0223800-01	KQK18908
Zm00044a000247_T001	Zm00001d031832_T012	OQU80650	Os08t0478500-01	PNT68296
Zm00044a000248_T001	Zm00001d053351_T002	EES06615	Os02t0214300-00	KQJ94024
Zm00044a000259_T001	Zm00001d047470_T004	KXG39364	Os03t0353400-01	KQK21671
Zm00044a000265_T001	Zm00001d040584_T008	KXG31694	Os01t0179500-01	KQK03012
Zm00044a000271_T001	Zm00001d050480_T001	EES05556	Os02t0739400-01	KQK02001
Zm00044a000273_T001	Zm00001d043894_T001	EES06227	Os02t0129900-01	PNT65797
Zm00044a000276_T001	Zm00001d051382_T002	EER98662	Os12t0539700-02	PNT74536
Zm00044a000277_T001	Zm00001d016813_T001	EER91097	Os03t0668400-01	KQK07690
Zm00044a000279_T001	Zm00001d019857_T001	KXG36269	Os07t0495100-01	KQK16147
Zm00044a000281_T001	Zm00001d021770_T002	KXG19445	Os06t0178900-01	KQK19346
Zm00044a000288_T001	Zm00001d050717_T001	EER97748	Os07t0106100-01	KQK21215
Zm00044a000289_T001	Zm00001d005726_T001	EER98873	Os09t0401300-01	KQJ90166
Zm00044a000293_T001	Zm00001d010004_T001	OQU83672	Os08t0499900-01	PNT68352
Zm00044a000297_T001	Zm00001d008211_T001	EER90393	Os06t0715100-01	KQK17544
Zm00044a000307_T001	Zm00001d035787_T001	OQU78622	Os11t0146800-01	KQJ92333
Zm00044a000312_T001	Zm00001d036744_T001	EES06036	Os02t0821800-02	KQK01435
Zm00044a000325_T001	Zm00001d012509_T003	KXG22761	Os11t0104900-00	PNT65599
Zm00044a000331_T001	Zm00001d029316_T001	KXG34366	Os07t0134800-04	KQK20981
Zm00044a000334_T001	Zm00001d004092_T001	KXG35740	Os01t0805900-01	KQK10219
Zm00044a000341_T001	Zm00001d023552_T004	EES10634	Os04t0390000-02	KQJ82288
Zm00044a000347_T001	Zm00001d021166_T001	OQU89707	Os01t0612200-01	KQJ90789
Zm00044a000351_T001	Zm00001d043564_T001	KXG34347	Os08t0345700-02	KQJ96294
Zm00044a000362_T001	Zm00001d009348_T007	KXG26203	Os04t0403400-01	PNT60982
Zm00044a000366_T001	Zm00001d018987_T001	KXG34553	Os07t0185700-01	PNT76878
Zm00044a000376_T001	Zm00001d015887_T001	OQU79793	Os08t0116400-01	KQJ94871
Zm00044a000377_T001	Zm00001d015817_T002	EER90550	Os02t0105900-01	KQK07461
Zm00044a000383_T001	Zm00001d026099_T002	EES04083	Os01t0911000-01	KQK11291
Zm00044a000384_T001	Zm00001d007698_T032	KXG29076	Os09t0116400-02	KQJ87390
Zm00044a000389_T001	Zm00001d028699_T004	OQU92785	Os03t0283800-01	KQK22223
Zm00044a000393_T001	Zm00001d023982_T001	OQU80812	Os08t0537600-01	KQJ99167
Zm00044a000400_T001	Zm00001d050220_T001	EER92546	Os03t0252800-01	KQK22535
Zm00044a000402_T001	Zm00001d011996_T002	KXG39385	Os03t0350100-01	KQK21686
Zm00044a000403_T001	Zm00001d037246_T010	EER89486	Os06t0233400-02	KQJ86729
Zm00044a000405_T001	Zm00001d027831_T001	OQU93159	Os03t0168000-01	KQK23452
Zm00044a000410_T001	Zm00001d006214_T002	EES09082	Os03t0291500-01	KQJ92648
Zm00044a000411_T001	Zm00001d019076_T001	OQU90371	Os09t0446200-01	PNT74651
Zm00044a000413_T001	Zm00001d006387_T002	KXG20489	Os08t0208400-02	KQK16818
Zm00044a000415_T001	Zm00001d027726_T013	OQU91830	Os03t0157800-02	PNT78163
Zm00044a000416_T001	Zm00001d049897_T001	EES15827	Os12t0207000-01	PNT65319
Zm00044a000417_T001	Zm00001d049254_T001	EER97062	Os09t0520700-02	KQJ91093
Zm00044a000422_T001	Zm00001d001953_T005	EES11606	Os04t0663100-01	KQJ85137
Zm00044a000429_T001	Zm00001d004750_T001	KXG22407	Os05t0534800-01	KQJ93990
Zm00044a000445_T001	Zm00001d024612_T058	KXG39985	Os03t0413100-01	PNT77995
Zm00044a000450_T001	Zm00001d047561_T001	EES13797	Os06t0708900-01	PNT75563
Zm00044a000458_T001	Zm00001d022000_T058	EES07299	Os02t0735700-01	KQK02033
Zm00044a000459_T001	Zm00001d012307_T002	OQU87887	Os07t0645100-01	KQK10659
Zm00044a000466_T001	Zm00001d004370_T002	EES19385	Os05t0358500-02	KQK06713
Zm00044a000468_T001	Zm00001d014524_T010	EER89618	Os06t0472400-01	KQK06429
Zm00044a000478_T001	Zm00001d021751_T001	KXG37101	Os03t0853700-01	PNT71389
Zm00044a000481_T001	Zm00001d051347_T001	EER99440	Os07t0512150-00	KQK16042
Zm00044a000482_T001	Zm00001d038533_T006	EES19720	Os05t0489800-01	KQK05678
Zm00044a000495_T001	Zm00001d053048_T001	EES10976	Os04t0472500-00	KQJ83119
Zm00044a000500_T001	Zm00001d026331_T031	KXG27139	Os04t0620400-01	KQJ84671
Zm00044a000505_T001	Zm00001d032864_T001	EES13372	Os05t0151000-00	KQJ95346
Zm00044a000506_T001	Zm00001d010441_T001	KXG34696	Os07t0222300-01	KQK20343
Zm00044a000507_T001	Zm00001d029975_T001	KXG38898	Os10t0564500-01	KQJ97847
Zm00044a000515_T001	Zm00001d044715_T001	EES17796	Os01t0172100-01	KQK07278
Zm00044a000516_T001	Zm00001d034421_T002	KXG37705	Os03t0718150-00	KQK13511
Zm00044a000523_T001	Zm00001d032449_T018	EER93937	Os10t0516800-02	KQJ97463
Zm00044a000553_T001	Zm00001d008686_T001	EES05803	Os02t0651300-01	KQK00566
Zm00044a000558_T001	Zm00001d006690_T001	OQU87776	Os05t0472200-01	KQK05798
Zm00044a000565_T001	Zm00001d005139_T001	KXG29624	Os02t0179600-01	KQJ93643
Zm00044a000571_T001	Zm00001d033884_T001	EES17777	Os03t0728500-01	PNT68472
Zm00044a000577_T001	Zm00001d016575_T001	KXG34449	Os01t0261000-01	KQK20789
Zm00044a000578_T001	Zm00001d030693_T001	EER98113	Os07t0187900-01	KQK20512
Zm00044a000593_T001	Zm00001d052656_T003	EER95134	Os03t0263900-01	KQK22445
Zm00044a000597_T001	Zm00001d002950_T005	KXG27450	Os04t0692750-01	KQJ85522
Zm00044a000601_T001	Zm00001d014582_T001	EER95166	Os03t0253200-01	KQK22531
Zm00044a000605_T001	Zm00001d007468_T001	OQU83649	Os11t0552100-01	KQJ88209
Zm00044a000609_T001	Zm00001d052905_T003	KXG25620	Os08t0513700-01	KQJ98959
Zm00044a000619_T001	Zm00001d020760_T001	EER92567	Os03t0244700-01	KQK22609
Zm00044a000623_T001	Zm00001d047928_T001	OQU91968	Os05t0194600-01	KQJ96115
Zm00044a000624_T001	Zm00001d044559_T001	KXG27269	Os04t0650000-03	PNT62012
Zm00044a000626_T001	Zm00001d045171_T026	OQU75928	Os06t0173000-00	KQK19395
Zm00044a000633_T001	Zm00001d034018_T020	OQU77929	Os08t0202300-03	PNT77753
Zm00044a000637_T001	Zm00001d038200_T007	EES18242	Os05t0304400-01	KQK06220
Zm00044a000644_T001	Zm00001d033017_T001	OQU87839	Os06t0716700-01	KQK07808
Zm00044a000646_T001	Zm00001d025962_T001	EES13218	Os08t0107600-01	PNT74207
Zm00044a000648_T001	Zm00001d047595_T001	EES02279	Os01t0205600-01	KQK03238
Zm00044a000657_T001	Zm00001d046707_T002	OQU86202	Os01t0179400-01	KQK03011
Zm00044a000658_T001	Zm00001d017593_T001	OQU87483	Os05t0490200-01	KQK05669
Zm00044a000659_T001	Zm00001d011360_T005	KXG32903	Os05t0557800-01	KQK04953
Zm00044a000674_T001	Zm00001d047804_T001	EER92480	Os03t0275500-01	KQK22337
Zm00044a000681_T001	Zm00001d049527_T001	OQU90670	Os03t0836500-01	KQK12267
Zm00044a000682_T001	Zm00001d019469_T001	OQU86462	Os01t0121800-01	KQK02468
Zm00044a000683_T001	Zm00001d043638_T003	EES03605	Os02t0798600-01	KQK01175
Zm00044a000685_T001	Zm00001d000066_T001	KXG31594	Os01t0205500-01	KQK07062
Zm00044a000718_T001	Zm00001d053677_T001	EER92716	Os12t0538300-01	KQJ86468
Zm00044a000719_T001	Zm00001d016525_T001	KXG37582	Os03t0744675-00	KQK13255
Zm00044a000725_T001	Zm00001d019578_T027	OQU87394	Os01t0703300-01	KQK09373
Zm00044a000726_T001	Zm00001d039430_T001	EES00106	Os01t0748150-01	KQK03204
Zm00044a000749_T001	Zm00001d019307_T001	KXG40431	Os03t0100800-01	KQK24169
